# Supplementary material for: Crystal structure, Hirshfeld surface and crystal void analysis, inter­molecular inter­action energies, DFT calculations and energy frameworks of 2H-benzo[b][1,4]thia­zin-3(4H)-one 1,1-dioxide
Source: Acta Crystallogr E Crystallogr Commun. 2023 Oct 19;79(Pt 11):1037–43. doi: 10.1107/S205698902300868X (PMC10626949; doi:10.1107/S205698902300868X)
Supplement: Supplementary file 1 [file e-79-01037-sup1.cif]

##############################################################################
#                                                                            #
# This CIF contains the data in a paper accepted for publication in          #
# Acta Crystallographica Section E. It conforms to the requirements of       #
# Notes for Authors for Acta Crystallographica Section E, and has been       #
# peer reviewed under the auspices of the IUCr Commission on Journals.       #
#                                                                            #
# Full details of the Crystallographic Information File format               #
# are given in the paper "The Crystallographic Information File (CIF):       #
# a New Standard Archive File for Crystallography" by S. R. Hall, F. H.      #
# Allen and I. D. Brown [Acta Cryst. (1991), A47, 655-685].                  #
#                                                                            #
# The current version of the core CIF dictionary is obtainable from          #
# ftp://ftp.iucr.org/pub/cif_core.dic.                                       #
#                                                                            #
# Software is freely available for graphical display of the structure(s)     #
# in this CIF. For information consult the CIF software page                 #
# http://www.iucr.org/resources/cif/software.                                #
#                                                                            #
# This file may be used for bona fide research purposes within the           #
# scientific community so long as proper attribution is given to the journal # 
# article from which it was obtained.                                        #
#                                                                            #
##############################################################################
data_global
_audit_creation_method     'APEX4 v2022.10-0'
_journal_date_recd_electronic     2023-09-13
_journal_date_accepted     2023-10-03
_journal_name_full     'Acta Crystallographica, Section E'
_journal_year     2023
_journal_volume     79
_journal_issue     11
_journal_page_first     0
_journal_page_last     0
_journal_paper_category     GO
_journal_paper_doi     10.1107/S205698902300868X
_journal_coeditor_code     WM5698
_publ_contact_author_name     'Ezaddine Irrou'
_publ_contact_author_address
;
Laboratory of Organic and physical Chemistry,
Applied Bioorganic Chemistry Team,
Faculty of Sciences, Ibn Zohr University,
Agadir,
Morocco
;
_publ_contact_author_email     ezaddine.irrou@edu.uiz.ac.ma
_publ_contact_author_fax     ?
_publ_contact_author_phone     ?
_publ_section_title
;
Crystal structure, Hirshfeld surface and crystal void analysis, intermolecular
interaction energies, DFT calculations and energy frameworks of
2<i>H</i>-benzo[<i>b</i>][1,4]thiazin-3(4<i>H</i>)-one 1,1-dioxide
;
loop_
    _publ_author_name
    _publ_author_footnote
    _publ_author_address
    'Irrou, Ezaddine' .
;
Laboratory of Organic and Physical Chemistry, Applied Bioorganic Chemistry Team,
Faculty of Sciences, Ibn Zohr University, Agadir,
Morocco
;
    'Ait Elmachkouri, Younesse' .
;
Laboratory of Organic and Physical Chemistry, Applied Bioorganic Chemistry Team,
Faculty of Sciences, Ibn Zohr University, Agadir,
Morocco
;
    'Mazzah, Ahmed' .
;
University of Lille, CNRS, UAR 3290, MSAP, Miniaturization for Synthesis,
Analysis and Proteomics, F-59000 Lille,
France
;
    'H\"okelek, Tuncer' .
;
Department of Physics,
Hacettepe University,
06800 Beytepe, Ankara,
T\"urkiye
;
    'Haoudi, Amal' .
;
Laboratory of Applied Organic Chemistry, Faculty of Science and Technology,
University of Sidi Mohamed Ben Abdellah BP 2202, Fez,
Morocco
;
    'Mague, Joel T.' .
;
Department of Chemistry, Tulane University, New Orleans, LA 70118,
USA
;
    'Taha, Mohamed Labd' .
;
Laboratory of Organic and Physical Chemistry, Applied Bioorganic Chemistry Team,
Faculty of Sciences, Ibn Zohr University, Agadir,
Morocco
;
    'Sebbar, Nada Kheira' .
;
Laboratory of Organic and Physical Chemistry, Applied Bioorganic Chemistry Team,
Faculty of Sciences, Ibn Zohr University, Agadir,
Morocco
Laboratory of Heterocyclic Organic Chemistry,
Medicines Science Research Center, Pharmacochemistry Competence Center,
Mohammed V University in Rabat,
Facult\'e des Sciences, Av. Ibn Battouta, BP 1014, Rabat,
Morocco
;
_publ_section_synopsis
;
In the title compound, the thiazine ring exhibits a screw-boat conformation. In
the crystal, corrugated layers of molecules parallel to the <i>ab</i> plane
are formed by N---H...O and C---H...O hydrogen bonds together with
C---H...\p(ring) and S\\db O...\p(ring) interactions. The layers are connected
by additional C---H...O hydrogen bonds and \p-stacking interactions.
;
data_I
_audit_creation_method     'SHELXL-2019/1'
_chemical_name_systematic
;
2<i>H</i>-Benzo[<i>b</i>][1,4]thiazin-3(4<i>H</i>)-one 1,1-dioxide
;
_chemical_name_common
;
2,4-Dihydro-1\l^6^,4-benzothiazine-1,1,3-trione
;
_chemical_formula_moiety     'C8 H7 N O3 S'
_chemical_formula_sum     'C8 H7 N O3 S'
_chemical_formula_iupac     'C8 H7 N O3 S'
_chemical_formula_weight     197.21
_chemical_melting_point     ?
_space_group_crystal_system     monoclinic
_space_group_name_H-M_alt     'P 21/n'
_space_group_name_Hall     '-P 2yn'
loop_
    _space_group_symop_operation_xyz
    'x, y, z'
    '-x+1/2, y+1/2, -z+1/2'
    '-x, -y, -z'
    'x-1/2, -y-1/2, z-1/2'
_cell_length_a     7.2179(6)
_cell_length_b     9.5043(8)
_cell_length_c     11.9945(9)
_cell_angle_alpha     90
_cell_angle_beta     97.584(2)
_cell_angle_gamma     90
_cell_volume     815.64(11)
_cell_formula_units_Z     4
_cell_measurement_reflns_used     9215
_cell_measurement_theta_min     2.8471
_cell_measurement_theta_max     36.3543
_cell_measurement_temperature     125(2)
_exptl_crystal_description     prism
_exptl_crystal_colour     colourless
_exptl_crystal_size_max     0.385
_exptl_crystal_size_mid     0.213
_exptl_crystal_size_min     0.162
_exptl_crystal_density_diffrn     1.606
_exptl_crystal_density_meas     ?
_exptl_crystal_density_method     'not measured'
_exptl_crystal_F_000     408
_exptl_absorpt_coefficient_mu     0.366
_exptl_absorpt_correction_type     multi-scan
_exptl_absorpt_process_details
;
(<i>SADABS</i>; Krause <i>et al.</i>, 2015)
;
_exptl_absorpt_correction_T_min     0.91
_exptl_absorpt_correction_T_max     0.94
_exptl_special_details
;
The diffraction data were obtained from 9 sets of frames,
each of width 0.5\% in \w or \f, collected with scan parameters
determined by the "strategy" routine in <i>APEX4</i>. The scan
time was 15 sec/frame.
;
_diffrn_ambient_temperature     125(2)
_diffrn_source     'fine-focus sealed tube'
_diffrn_source_power     1.50
_diffrn_source_voltage     50
_diffrn_source_current     30.0
_diffrn_radiation_type     MoK\a
_diffrn_radiation_wavelength     0.71073
_diffrn_radiation_monochromator     graphite
_diffrn_measurement_device_type     'Bruker D8 QUEST PHOTON 3 diffractometer'
_diffrn_measurement_device     'Bruker D8 QUEST PHOTON 3 diffractometer'
_diffrn_measurement_method     '\f and \w scans'
_diffrn_detector_area_resol_mean     7.3910
_diffrn_reflns_number     47688
_diffrn_reflns_av_R_equivalents     0.0266
_diffrn_reflns_av_unetI/netI     0.0117
_diffrn_reflns_theta_min     3.564
_diffrn_reflns_theta_max     36.442
_diffrn_reflns_theta_full     36.400
_diffrn_measured_fraction_theta_max     0.995
_diffrn_measured_fraction_theta_full     0.996
_diffrn_reflns_limit_h_min     -12
_diffrn_reflns_limit_h_max     12
_diffrn_reflns_limit_k_min     -15
_diffrn_reflns_limit_k_max     15
_diffrn_reflns_limit_l_min     -19
_diffrn_reflns_limit_l_max     20
_refine_special_details
;
Refinement of F^2^ against ALL reflections.  The weighted R-factor wR and
goodness of fit S are based on F^2^, conventional R-factors R are based
on F, with F set to zero for negative F^2^. The threshold expression of
F^2^ > 2sigma(F^2^) is used only for calculating R-factors(gt) etc. and is
not relevant to the choice of reflections for refinement.  R-factors based
on F^2^ are statistically about twice as large as those based on F, and R-
factors based on ALL data will be even larger.
;
_reflns_number_total     3957
_reflns_number_gt     3739
_reflns_threshold_expression     'I > 2\s(I)'
_refine_ls_structure_factor_coef     Fsqd
_refine_ls_matrix_type     full
_refine_ls_R_factor_all     0.0268
_refine_ls_R_factor_gt     0.0252
_refine_ls_wR_factor_gt     0.0733
_refine_ls_wR_factor_ref     0.0744
_refine_ls_goodness_of_fit_ref     1.042
_refine_ls_restrained_S_all     1.042
_refine_ls_number_reflns     3957
_refine_ls_number_parameters     122
_refine_ls_number_restraints     1
_refine_ls_hydrogen_treatment     mixed
_refine_ls_weighting_scheme     calc
_refine_ls_weighting_details
              'w=1/[\s^2^(Fo^2^)+(0.0383P)^2^+0.2724P] where P=(Fo^2^+2Fc^2^)/3'
_atom_sites_solution_hydrogens     mixed
_atom_sites_solution_primary     dual
_atom_sites_solution_secondary     difmap
_refine_ls_shift/su_max     0.001
_refine_ls_shift/su_mean     0.000
_refine_diff_density_max     0.516
_refine_diff_density_min     -0.356
_refine_ls_extinction_method     none
_refine_ls_extinction_coef     .
loop_
    _atom_type_symbol
    _atom_type_description
    _atom_type_scat_dispersion_real
    _atom_type_scat_dispersion_imag
    _atom_type_scat_source
    'C' 'C' 0.0033 0.0016
                         'International Tables Vol C Tables 4.2.6.8 and 6.1.1.4'
    'H' 'H' 0.0000 0.0000
                         'International Tables Vol C Tables 4.2.6.8 and 6.1.1.4'
    'N' 'N' 0.0061 0.0033
                         'International Tables Vol C Tables 4.2.6.8 and 6.1.1.4'
    'O' 'O' 0.0106 0.0060
                         'International Tables Vol C Tables 4.2.6.8 and 6.1.1.4'
    'S' 'S' 0.1246 0.1234
                         'International Tables Vol C Tables 4.2.6.8 and 6.1.1.4'
_computing_data_collection
;
<i>APEX4</i> (Bruker, 2021)
;
_computing_cell_refinement
;
<i>SAINT</i> (Bruker, 2021)
;
_computing_data_reduction
;
<i>SAINT</i> (Bruker, 2021)
;
_computing_structure_solution
;
<i>SHELXT</i> (Sheldrick, 2015<i>a</i>)
;
_computing_structure_refinement
;
<i>SHELXL2018/1</i> (Sheldrick, 2015<i>b</i>)
;
_computing_molecular_graphics
;
<i>DIAMOND</i> (Brandenburg & Putz, 2012)
;
_computing_publication_material
;
<i>SHELXTL</i> (Sheldrick, 2008)
;
loop_
    _atom_site_type_symbol
    _atom_site_label
    _atom_site_fract_x
    _atom_site_fract_y
    _atom_site_fract_z
    _atom_site_U_iso_or_equiv
    _atom_site_adp_type
    _atom_site_calc_flag
    _atom_site_occupancy
    _atom_site_disorder_assembly
    _atom_site_disorder_group
    S S1 0.16068(2) 0.52143(2) 0.71754(2) 0.01099(4) Uani d 1 . .
    O O1 0.61228(8) 0.59530(6) 0.90859(5) 0.01991(10) Uani d 1 . .
    O O2 0.16268(8) 0.66721(6) 0.68352(5) 0.01797(10) Uani d 1 . .
    O O3 -0.01882(7) 0.45794(7) 0.72667(5) 0.01832(10) Uani d 1 . .
    N N1 0.57806(8) 0.47975(6) 0.74211(5) 0.01411(10) Uani d 1 . .
    H H1 0.7001(12) 0.4900(15) 0.7398(13) 0.027(3) Uiso d 1 . .
    C C1 0.27959(8) 0.42044(6) 0.62800(5) 0.01059(9) Uani d 1 . .
    C C2 0.17997(9) 0.35615(7) 0.53412(5) 0.01342(10) Uani d 1 . .
    H H2 0.047397 0.361237 0.521776 0.016 Uiso calc 1 . .
    C C3 0.27651(11) 0.28460(7) 0.45882(6) 0.01663(11) Uani d 1 . .
    H H3 0.210847 0.242727 0.393292 0.020 Uiso calc 1 . .
    C C4 0.47092(11) 0.27481(8) 0.48036(6) 0.01841(12) Uani d 1 . .
    H H4 0.536825 0.224837 0.429380 0.022 Uiso calc 1 . .
    C C5 0.56985(10) 0.33681(8) 0.57499(6) 0.01630(11) Uani d 1 . .
    H H5 0.701938 0.327605 0.588942 0.020 Uiso calc 1 . .
    C C6 0.47486(8) 0.41274(7) 0.64966(5) 0.01164(10) Uani d 1 . .
    C C7 0.51172(9) 0.53288(7) 0.83499(5) 0.01315(10) Uani d 1 . .
    C C8 0.30863(9) 0.50214(7) 0.84603(5) 0.01299(10) Uani d 1 . .
    H H8A 0.266578 0.566751 0.902374 0.016 Uiso calc 1 . .
    H H8B 0.298167 0.404753 0.873825 0.016 Uiso calc 1 . .
loop_
    _atom_site_aniso_label
    _atom_site_aniso_U_11
    _atom_site_aniso_U_22
    _atom_site_aniso_U_33
    _atom_site_aniso_U_12
    _atom_site_aniso_U_13
    _atom_site_aniso_U_23
    S1 0.00776(7) 0.01295(7) 0.01219(7) 0.00109(4) 0.00109(4) -0.00153(4)
    O1 0.0173(2) 0.0236(3) 0.0174(2) -0.00682(19) -0.00298(17) -0.00209(18)
    O2 0.0205(2) 0.0129(2) 0.0200(2) 0.00460(17) 0.00061(18) 0.00015(16)
    O3 0.00783(18) 0.0262(3) 0.0214(2) -0.00199(17) 0.00373(16) -0.00439(19)
    N1 0.0078(2) 0.0195(2) 0.0149(2) -0.00112(17) 0.00092(16) 0.00008(18)
    C1 0.0092(2) 0.0114(2) 0.0113(2) 0.00061(16) 0.00190(16) -0.00003(16)
    C2 0.0138(2) 0.0137(2) 0.0125(2) -0.00096(19) 0.00073(18) -0.00101(18)
    C3 0.0212(3) 0.0150(3) 0.0140(2) -0.0010(2) 0.0038(2) -0.00282(19)
    C4 0.0218(3) 0.0166(3) 0.0184(3) 0.0025(2) 0.0088(2) -0.0024(2)
    C5 0.0133(2) 0.0177(3) 0.0190(3) 0.0033(2) 0.0064(2) 0.0004(2)
    C6 0.0093(2) 0.0130(2) 0.0130(2) 0.00103(17) 0.00242(17) 0.00133(17)
    C7 0.0114(2) 0.0143(2) 0.0133(2) -0.00146(18) -0.00035(18) 0.00154(18)
    C8 0.0115(2) 0.0162(2) 0.0113(2) -0.00114(19) 0.00154(18) -0.00122(18)
_geom_special_details
;
 All esds (except the esd in the dihedral angle between two l.s. planes)
 are estimated using the full covariance matrix.  The cell esds are taken
 into account individually in the estimation of esds in distances, angles
 and torsion angles; correlations between esds in cell parameters are only
 used when they are defined by crystal symmetry.  An approximate (isotropic)
 treatment of cell esds is used for estimating esds involving l.s. planes.
;
loop_
    _geom_bond_atom_site_label_1
    _geom_bond_atom_site_label_2
    _geom_bond_site_symmetry_2
    _geom_bond_distance
    _geom_bond_publ_flag
    S1 O2 . 1.4450(6) ?
    S1 O3 . 1.4464(6) ?
    S1 C1 . 1.7478(6) ?
    S1 C8 . 1.7649(7) ?
    O1 C7 . 1.2203(8) ?
    N1 C7 . 1.3661(9) ?
    N1 C6 . 1.4043(9) ?
    N1 H1 . 0.890(8) ?
    C1 C2 . 1.3945(9) ?
    C1 C6 . 1.4010(9) ?
    C2 C3 . 1.3892(10) ?
    C2 H2 . 0.9500 ?
    C3 C4 . 1.3960(11) ?
    C3 H3 . 0.9500 ?
    C4 C5 . 1.3898(11) ?
    C4 H4 . 0.9500 ?
    C5 C6 . 1.3982(9) ?
    C5 H5 . 0.9500 ?
    C7 C8 . 1.5175(9) ?
    C8 H8A . 0.9900 ?
    C8 H8B . 0.9900 ?
loop_
    _geom_angle_atom_site_label_1
    _geom_angle_atom_site_label_2
    _geom_angle_atom_site_label_3
    _geom_angle_site_symmetry_1
    _geom_angle_site_symmetry_3
    _geom_angle
    _geom_angle_publ_flag
    O2 S1 O3 . . 117.64(4) ?
    O2 S1 C1 . . 109.21(3) ?
    O3 S1 C1 . . 109.56(3) ?
    O2 S1 C8 . . 108.59(3) ?
    O3 S1 C8 . . 109.59(3) ?
    C1 S1 C8 . . 100.95(3) ?
    C7 N1 C6 . . 127.24(6) ?
    C7 N1 H1 . . 116.1(10) ?
    C6 N1 H1 . . 116.7(10) ?
    C2 C1 C6 . . 121.72(6) ?
    C2 C1 S1 . . 119.61(5) ?
    C6 C1 S1 . . 118.58(5) ?
    C3 C2 C1 . . 119.34(6) ?
    C3 C2 H2 . . 120.3 ?
    C1 C2 H2 . . 120.3 ?
    C2 C3 C4 . . 119.38(6) ?
    C2 C3 H3 . . 120.3 ?
    C4 C3 H3 . . 120.3 ?
    C5 C4 C3 . . 121.22(6) ?
    C5 C4 H4 . . 119.4 ?
    C3 C4 H4 . . 119.4 ?
    C4 C5 C6 . . 119.96(6) ?
    C4 C5 H5 . . 120.0 ?
    C6 C5 H5 . . 120.0 ?
    C5 C6 C1 . . 118.33(6) ?
    C5 C6 N1 . . 119.08(6) ?
    C1 C6 N1 . . 122.58(6) ?
    O1 C7 N1 . . 122.05(6) ?
    O1 C7 C8 . . 121.31(6) ?
    N1 C7 C8 . . 116.53(6) ?
    C7 C8 S1 . . 112.57(4) ?
    C7 C8 H8A . . 109.1 ?
    S1 C8 H8A . . 109.1 ?
    C7 C8 H8B . . 109.1 ?
    S1 C8 H8B . . 109.1 ?
    H8A C8 H8B . . 107.8 ?
loop_
    _geom_torsion_atom_site_label_1
    _geom_torsion_atom_site_label_2
    _geom_torsion_atom_site_label_3
    _geom_torsion_atom_site_label_4
    _geom_torsion_site_symmetry_1
    _geom_torsion_site_symmetry_2
    _geom_torsion_site_symmetry_3
    _geom_torsion_site_symmetry_4
    _geom_torsion
    _geom_torsion_publ_flag
    O2 S1 C1 C2 . . . . -93.69(6) ?
    O3 S1 C1 C2 . . . . 36.48(6) ?
    C8 S1 C1 C2 . . . . 152.03(5) ?
    O2 S1 C1 C6 . . . . 82.92(6) ?
    O3 S1 C1 C6 . . . . -146.91(5) ?
    C8 S1 C1 C6 . . . . -31.36(6) ?
    C6 C1 C2 C3 . . . . -1.16(10) ?
    S1 C1 C2 C3 . . . . 175.34(5) ?
    C1 C2 C3 C4 . . . . 1.92(10) ?
    C2 C3 C4 C5 . . . . -0.81(11) ?
    C3 C4 C5 C6 . . . . -1.12(11) ?
    C4 C5 C6 C1 . . . . 1.86(10) ?
    C4 C5 C6 N1 . . . . -177.23(6) ?
    C2 C1 C6 C5 . . . . -0.74(9) ?
    S1 C1 C6 C5 . . . . -177.28(5) ?
    C2 C1 C6 N1 . . . . 178.32(6) ?
    S1 C1 C6 N1 . . . . 1.78(8) ?
    C7 N1 C6 C5 . . . . -165.40(7) ?
    C7 N1 C6 C1 . . . . 15.55(10) ?
    C6 N1 C7 O1 . . . . -176.50(7) ?
    C6 N1 C7 C8 . . . . 7.37(10) ?
    O1 C7 C8 S1 . . . . 141.26(6) ?
    N1 C7 C8 S1 . . . . -42.58(7) ?
    O2 S1 C8 C7 . . . . -64.45(5) ?
    O3 S1 C8 C7 . . . . 165.81(5) ?
    C1 S1 C8 C7 . . . . 50.29(5) ?
loop_
    _geom_hbond_atom_site_label_D
    _geom_hbond_atom_site_label_H
    _geom_hbond_atom_site_label_A
    _geom_hbond_site_symmetry_A
    _geom_hbond_distance_DH
    _geom_hbond_distance_HA
    _geom_hbond_distance_DA
    _geom_hbond_angle_DHA
    _geom_hbond_publ_flag
    N1 H1 O3 1_655 0.890(8) 2.078(9) 2.9472(8) 165.0(13) yes
    C5 H5 O1 2_646 0.95 2.58 3.2330(9) 126 yes
    C8 H8A Cg2 2_556 0.99 2.93 3.7933(8) 146 y
    C8 H8B O2 2_546 0.99 2.39 3.2126(9) 140 yes
_shelx_space_group_comment
;
The symmetry employed for this shelxl refinement is uniquely defined
by the following loop, which should always be used as a source of
symmetry information in preference to the above space-group names.
They are only intended as comments.
;
_shelx_estimated_absorpt_T_min     0.872
_shelx_estimated_absorpt_T_max     0.943
_shelx_hkl_file
;
  -1   0   0    0.40    0.30
  -1   0   0    0.10    0.20
   1   0   0    0.50    0.30
   1   0   0    0.10    0.30
   1   0   0    0.10    0.30
   1   0   0    0.30    0.30
  -1   0   0    0.10    0.20
   1   0   0    0.40    0.30
   1   0   0    0.50    0.30
   1   0   0    0.50    0.30
  -1   0   0    0.60    0.30
  -1   0   0    0.40    0.30
  -1   0   0    0.20    0.30
  -1   0   0    0.80    0.40
   1   0   0    0.10    0.30
  -1   0   0    0.30    0.30
  -1   0   0    0.40    0.30
  -2   0   0   53.89    2.40
  -2   0   0   51.09    2.30
   2   0   0   50.19    2.40
   2   0   0   53.69    2.20
   2   0   0   49.00    2.00
  -2   0   0   52.49    2.10
  -2   0   0   52.89    2.40
   2   0   0   53.89    2.10
  -2   0   0   48.50    2.00
   2   0   0   55.79    2.70
  -2   0   0   49.90    2.30
   2   0   0   52.99    2.30
   2   0   0   46.10    2.20
  -2   0   0   48.00    2.20
   2   0   0   51.39    2.40
   2   0   0   51.19    2.00
  -2   0   0   57.29    2.20
  -2   0   0   49.99    2.60
   2   0   0   54.19    2.40
   3   0   0    1.40    0.80
  -3   0   0    1.70    0.60
   3   0   0    0.80    0.70
  -3   0   0    1.70    0.70
  -3   0   0    1.50    0.60
   3   0   0    1.30    0.80
   3   0   0    1.00    0.70
  -3   0   0    2.00    0.80
  -3   0   0    1.20    0.80
  -3   0   0    1.60    0.80
  -3   0   0    0.90    0.80
  -3   0   0    2.10    0.80
   3   0   0    1.20    0.70
   3   0   0    2.50    1.00
  -3   0   0    2.00    0.90
   3   0   0    1.10    0.60
   3   0   0    0.00    0.70
   4   0   0  101.29    4.50
  -4   0   0   90.69    3.80
  -4   0   0  101.59    3.90
   4   0   0  105.79    4.60
  -4   0   0  100.99    4.10
  -4   0   0  110.79    4.70
  -4   0   0   98.79    5.10
  -4   0   0   99.59    4.50
  -4   0   0  100.29    4.40
   4   0   0  100.59    4.60
   4   0   0   96.99    4.00
  -4   0   0  105.19    4.50
   4   0   0  108.29    4.00
  -4   0   0   99.39    3.90
  -5   0   0    0.30    0.90
  -5   0   0    1.00    0.80
  -5   0   0    0.70    0.80
   5   0   0   -1.20    0.70
   5   0   0    0.30    0.90
  -5   0   0    1.00    0.80
   5   0   0    1.70    0.80
  -5   0   0    1.80    1.10
   5   0   0    1.30    1.20
  -5   0   0    0.00    0.90
   5   0   0    0.40    0.80
  -6   0   0 2702.93   74.59
   6   0   0 2705.43   74.89
   6   0   0 2689.73   75.19
   6   0   0 2659.63   74.79
   6   0   0 2709.63   75.39
  -6   0   0 2677.33   75.19
  -6   0   0 2716.83   74.59
   6   0   0 2725.83   73.59
  -7   0   0    1.80    1.40
   7   0   0    2.80    1.90
   7   0   0   -1.50    1.30
   7   0   0    0.80    1.00
  -7   0   0    0.60    1.00
  -7   0   0   -0.70    1.10
  -7   0   0    3.10    1.60
   7   0   0    2.20    1.40
   7   0   0   -0.40    1.50
   7   0   0    0.80    1.70
  -8   0   0  108.89    6.60
  -8   0   0  113.49    6.30
  -8   0   0  109.99    6.50
   8   0   0  106.19    6.70
  -9   0   0    1.70    1.70
   9   0   0    0.20    2.40
  -9   0   0    2.90    2.00
   9   0   0    2.40    2.10
 -10   0   0   18.90    3.80
 -10   0   0   20.90    4.50
  10   0   0   22.90    4.80
  10   0   0   20.70    4.20
  11   0   0    0.80    2.70
 -11   0   0    0.30    1.90
 -11   0   0    2.60    2.70
  11   0   0    2.80    5.00
   0  -1   0   13.30    0.70
   0  -1   0   14.00    0.60
   0   1   0   15.60    0.70
  -1  -1   0 1599.54   42.10
  -1  -1   0 1533.75   42.50
  -1  -1   0 1617.24   42.40
  -1  -1   0 1604.64   42.40
  -1  -1   0 1586.44   42.40
  -1  -1   0 1520.35   42.40
   1  -1   0 1531.45   42.20
  -1  -1   0 1627.74   42.30
   1  -1   0 1607.14   42.30
   1  -1   0 1630.14   42.40
   1  -1   0 1623.04   42.20
   1  -1   0 1534.95   42.40
   1  -1   0 1576.24   42.40
  -1  -1   0 1681.83   42.20
  -1  -1   0 1499.35   42.40
   1  -1   0 1577.04   42.20
   1  -1   0 1607.34   42.30
  -1  -1   0 1575.94   42.50
   1  -1   0 1529.65   42.40
   1  -1   0 1665.93   42.50
  -1  -1   0 1481.45   42.20
   1   1   0 1583.34   42.50
   1   1   0 1499.25   42.40
   1   1   0 1555.24   42.40
   1   1   0 1568.14   42.50
  -1   1   0 1630.64   42.40
  -1   1   0 1470.85   42.40
  -1   1   0 1560.24   42.40
  -1   1   0 1641.14   42.50
   1   1   0 1629.24   42.40
  -1   1   0 1620.14   42.40
   1   1   0 1611.34   42.30
  -1   1   0 1563.04   42.40
  -1   1   0 1623.94   42.50
   1   1   0 1542.45   42.30
   1   1   0 1616.44   42.40
   1   1   0 1535.85   42.40
  -1   1   0 1525.05   42.20
  -1   1   0 1620.14   42.30
  -2  -1   0 1571.74   42.80
   2  -1   0 1644.04   43.40
   2  -1   0 1596.44   43.40
  -2  -1   0 1570.44   43.40
   2  -1   0 1634.84   43.50
   2  -1   0 1559.94   43.40
   2  -1   0 1615.14   43.00
   2  -1   0 1621.74   43.30
  -2  -1   0 1580.94   43.40
   2  -1   0 1581.44   43.60
  -2  -1   0 1549.94   43.60
  -2  -1   0 1599.64   43.30
   2  -1   0 1554.64   43.10
   2  -1   0 1681.03   43.50
   2  -1   0 1505.05   43.30
  -2  -1   0 1692.23   43.60
  -2  -1   0 1659.33   43.30
  -2  -1   0 1604.34   43.40
  -2  -1   0 1639.04   43.60
  -2  -1   0 1590.04   43.50
   2   1   0 1592.44   43.40
  -2   1   0 1619.34   43.50
   2   1   0 1488.35   43.40
   2   1   0 1569.34   43.40
  -2   1   0 1575.14   43.40
  -2   1   0 1565.74   43.60
   2   1   0 1582.44   43.60
  -2   1   0 1603.84   43.40
   2   1   0 1657.63   42.90
   2   1   0 1627.14   43.40
  -2   1   0 1619.84   43.00
   2   1   0 1540.95   43.20
   2   1   0 1678.03   43.50
  -2   1   0 1643.24   43.50
  -2   1   0 1651.83   43.60
   2   1   0 1651.43   43.30
   2   1   0 1597.84   43.20
   2   1   0 1586.24   43.30
  -2   1   0 1615.44   43.30
  -2   1   0 1633.84   43.10
   2   1   0 1456.45   43.30
  -2   1   0 1603.74   43.30
   3  -1   0 1943.91   51.19
   3  -1   0 1943.51   51.29
   3  -1   0 1969.20   50.99
  -3  -1   0 1892.71   51.39
   3  -1   0 1816.72   50.99
  -3  -1   0 1776.02   51.19
  -3  -1   0 1908.11   51.09
   3  -1   0 1942.11   51.29
  -3  -1   0 1920.01   50.99
   3  -1   0 1965.70   51.09
  -3  -1   0 1838.22   50.99
  -3  -1   0 1963.50   51.29
   3  -1   0 1871.21   51.19
  -3  -1   0 1860.81   51.19
  -3  -1   0 1909.71   50.79
   3  -1   0 1927.01   51.49
  -3  -1   0 1816.72   50.29
   3   1   0 1906.61   51.19
  -3   1   0 1910.61   51.29
   3   1   0 1697.03   50.99
  -3   1   0 1773.82   50.79
  -3   1   0 1910.01   51.09
  -3   1   0 1855.61   50.49
   3   1   0 1849.42   51.19
  -3   1   0 1741.33   50.89
  -3   1   0 1952.80   51.29
   3   1   0 1701.43   50.79
   3   1   0 1836.02   50.69
  -3   1   0 1839.32   51.09
   3   1   0 1895.21   51.09
   3   1   0 1768.62   50.79
  -3   1   0 1887.11   50.49
   3   1   0 1945.01   50.39
  -3   1   0 1919.51   51.19
  -3   1   0 1784.02   51.09
   3   1   0 1919.21   51.49
  -3   1   0 1904.31   50.69
  -4  -1   0  229.48    7.80
  -4  -1   0  203.58    7.50
  -4  -1   0  210.98    7.30
   4  -1   0  198.58    6.90
  -4  -1   0  219.18    7.50
  -4  -1   0  215.08    7.10
   4  -1   0  219.38    7.80
  -4  -1   0  202.68    7.70
   4  -1   0  207.58    7.60
   4  -1   0  196.08    7.70
   4  -1   0  210.68    7.60
   4  -1   0  216.58    7.20
  -4   1   0  213.78    7.60
  -4   1   0  213.18    7.10
  -4   1   0  217.88    8.40
   4   1   0  212.88    7.20
  -4   1   0  216.68    7.70
   4   1   0  211.98    7.70
   4   1   0  221.08    7.60
  -4   1   0  199.88    6.70
   4   1   0  206.98    7.40
  -4   1   0  182.08    8.20
   4   1   0  209.78    6.70
  -4   1   0  211.68    6.80
   4   1   0  201.28    7.80
   4   1   0  214.68    7.60
  -5  -1   0  481.55   15.60
   5  -1   0  510.85   15.40
  -5  -1   0  499.05   16.00
   5  -1   0  506.35   16.40
  -5  -1   0  502.65   16.20
   5  -1   0  489.55   15.90
  -5  -1   0  505.85   15.80
  -5  -1   0  492.05   15.20
   5  -1   0  518.75   16.10
   5  -1   0  519.05   16.10
   5   1   0  505.25   15.90
  -5   1   0  514.55   15.20
   5   1   0  493.45   16.10
   5   1   0  479.85   15.90
  -5   1   0  512.25   16.20
  -5   1   0  498.85   14.90
   5   1   0  506.45   14.70
   5   1   0  508.15   15.40
  -5   1   0  502.75   15.80
  -5   1   0  465.45   15.80
   5   1   0  480.65   16.20
  -5   1   0  515.65   16.20
   6  -1   0   16.90    2.60
   6  -1   0   18.00    2.00
  -6  -1   0   16.40    2.10
  -6  -1   0   20.20    2.60
   6  -1   0   14.70    2.30
   6  -1   0   14.90    2.50
  -6  -1   0   16.40    2.40
  -6  -1   0   18.70    2.00
   6  -1   0   20.10    2.60
  -6  -1   0   16.30    2.30
  -6   1   0   15.00    1.80
  -6   1   0   15.60    2.20
   6   1   0   11.00    2.10
   6   1   0   18.50    2.50
  -6   1   0   15.70    2.30
  -6   1   0   16.70    2.40
   6   1   0   17.90    1.70
   6   1   0   17.30    2.70
   6   1   0   22.00    2.20
   6   1   0   17.20    2.30
   7  -1   0 1841.32   54.29
   7  -1   0 1863.91   54.39
  -7  -1   0 1884.71   52.89
   7  -1   0 1933.21   54.39
  -7  -1   0 1877.11   54.49
  -7  -1   0 1891.11   54.69
  -7  -1   0 1933.11   53.89
   7  -1   0 1927.71   55.09
   7  -1   0 1932.41   52.99
  -7   1   0 1896.21   54.29
   7   1   0 1861.51   54.49
  -7   1   0 1924.91   52.89
   7   1   0 1876.41   52.19
  -7   1   0 1859.71   54.59
   7   1   0 1987.10   55.09
  -7   1   0 1856.91   52.39
   7   1   0 1868.21   54.09
   7   1   0 1878.21   53.19
  -7   1   0 1906.41   54.59
  -8  -1   0  110.39    6.60
   8  -1   0   99.09    6.50
  -8  -1   0  103.49    5.90
   8  -1   0  108.29    6.50
  -8  -1   0  101.39    6.30
   8  -1   0   97.19    5.20
  -8   1   0  105.09    6.50
   8   1   0  104.79    6.70
   8   1   0   96.49    6.30
  -8   1   0   88.09    6.00
  -9  -1   0 1274.97   39.20
   9  -1   0 1242.38   38.70
  -9  -1   0 1227.98   37.90
   9  -1   0 1261.67   39.40
  -9   1   0 1256.77   38.40
   9   1   0 1217.58   39.00
  -9   1   0 1264.87   39.10
   9   1   0 1226.88   38.80
  10  -1   0  338.17   15.00
 -10  -1   0  348.87   14.90
  10  -1   0  326.37   14.30
 -10  -1   0  329.77   13.70
 -10   1   0  319.77   13.90
 -10   1   0  331.77   14.80
  10   1   0  318.47   14.40
  10   1   0  323.07   14.70
 -11  -1   0    3.90    2.40
  11  -1   0   -1.30    2.40
 -11  -1   0    0.80    3.00
  11  -1   0    0.00    3.70
 -11   1   0    1.70    2.20
  11   1   0    2.60    2.50
  11   1   0    0.50    2.20
   1  -2   0  394.16   11.00
  -1  -2   0  391.76   11.00
  -1  -2   0  369.56   10.60
   1  -2   0  365.56   10.90
   1  -2   0  377.16   11.00
   1  -2   0  381.26   11.20
   1  -2   0  384.56   11.00
  -1  -2   0  388.06   10.80
   1  -2   0  383.66   11.10
  -1  -2   0  369.36   11.10
  -1  -2   0  365.56   11.10
   1  -2   0  396.06   10.90
  -1  -2   0  395.76   11.10
  -1  -2   0  386.66   11.10
  -1  -2   0  380.96   11.00
   1  -2   0  387.56   11.00
  -1  -2   0  382.66   11.10
  -1  -2   0  396.16   10.90
  -1  -2   0  382.06   11.00
   1  -2   0  381.46   10.60
   1   2   0  385.46   11.00
  -1   2   0  375.26   11.10
  -1   2   0  396.16   11.00
  -1   2   0  373.86   10.90
  -1   2   0  371.96   11.00
   1   2   0  386.16   11.10
   1   2   0  393.96   11.10
  -1   2   0  401.56   11.00
   1   2   0  388.66   10.60
  -1   2   0  385.86   11.10
   1   2   0  374.76   10.80
  -1   2   0  403.46   10.90
   1   2   0  363.86   10.70
  -1   2   0  406.16   10.70
   1   2   0  369.36   11.00
   1   2   0  371.36   11.00
  -1   2   0  393.26   10.90
  -1   2   0  387.06   11.10
   1   2   0  386.66   11.10
  -1   2   0  367.36   11.00
   2  -2   0  286.07    8.70
  -2  -2   0  296.87    9.10
   2  -2   0  290.27    8.80
  -2  -2   0  291.97    8.90
  -2  -2   0  308.57    9.10
  -2  -2   0  271.87    9.10
   2  -2   0  311.97    8.70
  -2  -2   0  303.07    8.80
  -2  -2   0  305.37    8.90
   2  -2   0  301.67    8.60
  -2  -2   0  299.37    8.40
  -2  -2   0  297.87    9.00
   2  -2   0  259.37    9.20
   2  -2   0  308.27    9.30
   2  -2   0  302.47    9.10
  -2  -2   0  297.27    8.40
   2  -2   0  292.57    9.00
   2  -2   0  296.57    9.00
  -2  -2   0  271.97    9.10
   2  -2   0  290.77    8.70
  -2  -2   0  294.47    9.00
  -2  -2   0  297.47    8.70
   2  -2   0  300.17    9.10
  -2   2   0  289.67    8.60
   2   2   0  295.17    8.70
   2   2   0  280.67    8.90
   2   2   0  289.77    9.10
   2   2   0  262.37    8.90
  -2   2   0  298.47    8.90
  -2   2   0  268.57    8.90
   2   2   0  289.17    9.20
  -2   2   0  296.57    8.80
  -2   2   0  300.17    9.00
  -2   2   0  285.97    9.00
  -2   2   0  307.77    9.00
  -2   2   0  300.07    9.10
   2   2   0  294.87    9.00
   2   2   0  303.97    9.00
  -2   2   0  294.87    9.00
   2   2   0  292.87    8.90
   3  -2   0  178.68    6.20
   3  -2   0  171.48    5.80
  -3  -2   0  174.18    6.30
   3  -2   0  180.08    6.50
   3  -2   0  174.68    6.30
  -3  -2   0  175.58    6.10
   3  -2   0  173.58    6.20
   3  -2   0  174.38    6.10
  -3  -2   0  184.68    6.10
  -3  -2   0  157.68    5.90
   3  -2   0  173.98    5.60
   3  -2   0  174.18    5.70
  -3  -2   0  178.58    6.30
   3  -2   0  158.48    5.90
  -3  -2   0  151.68    5.70
   3  -2   0  171.38    5.90
  -3  -2   0  169.68    5.30
   3   2   0  176.88    6.50
  -3   2   0  176.48    6.20
   3   2   0  174.98    6.20
  -3   2   0  176.78    6.30
  -3   2   0  162.58    6.10
  -3   2   0  182.88    6.20
  -3   2   0  171.18    6.10
   3   2   0  177.08    6.20
  -3   2   0  175.38    6.30
  -3   2   0  177.68    5.80
   3   2   0  156.68    6.40
   3   2   0  177.58    6.10
   3   2   0  168.68    5.90
   4  -2   0  143.39    5.50
  -4  -2   0  124.59    5.50
  -4  -2   0  127.99    5.70
   4  -2   0  125.69    5.30
  -4  -2   0  136.09    4.60
   4  -2   0  122.29    5.30
   4  -2   0  140.89    5.70
   4  -2   0  142.49    5.70
  -4  -2   0  141.39    5.70
   4  -2   0  141.59    6.00
  -4  -2   0  142.79    5.50
  -4  -2   0  129.09    5.20
  -4  -2   0  150.28    5.40
   4   2   0  127.99    5.40
   4   2   0  144.59    5.40
   4   2   0  145.69    6.10
  -4   2   0  144.99    5.80
   4   2   0  138.79    5.60
  -4   2   0  135.19    5.70
  -4   2   0  137.29    5.10
   4   2   0  145.09    5.60
  -4   2   0  132.09    4.80
   4   2   0  120.39    5.40
   4   2   0  135.49    4.60
  -4   2   0  143.49    5.60
   5  -2   0  256.07    9.20
   5  -2   0  260.27   10.00
   5  -2   0  260.97    9.60
  -5  -2   0  259.27    9.80
  -5  -2   0  253.47    9.20
   5  -2   0  253.27    9.60
   5  -2   0  263.87    9.40
  -5  -2   0  262.17    9.20
  -5  -2   0  264.37    9.70
  -5  -2   0  250.57    9.00
   5   2   0  262.47    9.10
  -5   2   0  263.37    8.80
   5   2   0  265.27    9.50
   5   2   0  276.97   10.10
   5   2   0  267.17    9.50
   5   2   0  260.57   10.80
  -5   2   0  259.07    8.50
   5   2   0  264.67    8.20
  -5   2   0  268.67    9.70
  -5   2   0  261.87    9.70
  -5   2   0  258.57    9.60
  -5   2   0  263.37    9.50
  -6  -2   0 1331.17   39.80
  -6  -2   0 1350.66   38.90
  -6  -2   0 1313.77   38.90
  -6  -2   0 1368.66   38.50
   6  -2   0 1361.76   38.80
  -6  -2   0 1415.96   39.70
   6  -2   0 1370.36   39.60
   6  -2   0 1354.96   39.20
   6  -2   0 1317.37   40.60
   6  -2   0 1335.87   40.00
  -6   2   0 1344.47   37.90
   6   2   0 1331.27   40.00
  -6   2   0 1356.86   39.60
  -6   2   0 1362.06   39.30
  -6   2   0 1385.86   39.70
   6   2   0 1378.06   38.70
   6   2   0 1340.77   39.40
   6   2   0 1342.97   37.40
   6   2   0 1389.96   39.40
   6   2   0 1344.27   39.30
  -6   2   0 1392.86   38.60
  -7  -2   0  102.19    5.20
   7  -2   0  102.99    6.00
  -7  -2   0  104.29    6.00
   7  -2   0  116.19    6.70
   7  -2   0   98.89    5.90
   7  -2   0  107.79    5.90
   7  -2   0  100.69    5.30
  -7  -2   0  108.29    6.30
  -7  -2   0  111.99    5.70
  -7   2   0  104.89    6.00
   7   2   0  103.59    5.90
  -7   2   0   97.79    5.00
   7   2   0   90.69    5.70
  -7   2   0  108.79    6.20
   7   2   0  112.99    6.50
  -7   2   0  119.69    6.30
   7   2   0  108.59    5.40
  -8  -2   0    4.20    1.80
  -8  -2   0    4.00    2.40
   8  -2   0    5.50    2.30
  -8  -2   0    2.10    1.90
   8  -2   0    4.40    2.20
   8  -2   0    4.00    1.60
  -8  -2   0    4.30    1.70
  -8   2   0    3.80    1.90
   8   2   0    2.90    1.60
   8   2   0    5.60    3.40
  -8   2   0    4.20    1.90
   8   2   0    5.90    2.70
   9  -2   0    8.50    2.70
  -9  -2   0    6.20    2.30
   9  -2   0   11.90    3.10
  -9  -2   0   12.00    2.70
  -9   2   0    4.70    2.40
   9   2   0   13.70    3.20
  -9   2   0    6.20    2.40
   9   2   0    9.50    2.80
 -10  -2   0    2.30    2.30
  10  -2   0    7.10    2.90
 -10  -2   0    5.60    2.60
  10  -2   0    1.40    2.80
  10   2   0    4.30    2.80
  10   2   0   -0.50    2.50
 -10   2   0    6.20    3.00
 -10   2   0    6.50    3.00
 -11  -2   0  342.57   16.10
  11  -2   0  383.76   17.00
 -11   2   0  393.36   16.10
  11   2   0  358.46   16.60
  11   2   0  385.56   16.30
 -11   2   0  367.16   16.30
   0  -3   0    1.00    0.70
   0  -3   0    0.80    0.50
   0  -3   0    1.70    0.70
   0  -3   0    1.60    0.70
   0  -3   0    0.70    0.40
   0  -3   0    2.10    0.60
   0  -3   0    1.40    0.60
   0  -3   0    0.70    0.60
   0  -3   0    1.70    0.40
   0   3   0    0.90    0.60
   0   3   0    1.20    0.60
   0   3   0    1.00    0.50
   0   3   0    0.90    0.50
   0   3   0    0.30    0.50
   0   3   0    1.80    0.60
   0   3   0    0.70    0.60
   0   3   0    0.40    0.60
   1  -3   0  210.78    6.50
  -1  -3   0  207.18    6.60
  -1  -3   0  184.18    6.20
   1  -3   0  197.88    6.30
  -1  -3   0  206.78    6.50
  -1  -3   0  180.88    6.30
   1  -3   0  197.28    6.20
  -1  -3   0  187.68    6.50
  -1  -3   0  202.98    6.30
   1  -3   0  193.88    6.40
   1  -3   0  205.28    6.40
   1  -3   0  199.28    6.30
   1  -3   0  209.88    6.40
   1  -3   0  192.68    6.40
  -1  -3   0  210.68    6.40
   1  -3   0  194.28    6.60
  -1  -3   0  195.48    5.80
   1  -3   0  195.18    6.40
  -1  -3   0  193.08    6.40
   1  -3   0  197.18    5.90
  -1  -3   0  201.78    6.30
   1   3   0  203.98    5.80
  -1   3   0  203.98    6.40
  -1   3   0  197.48    6.60
  -1   3   0  199.58    6.20
  -1   3   0  200.68    6.50
  -1   3   0  192.78    6.30
  -1   3   0  208.68    6.40
  -1   3   0  202.18    6.50
   1   3   0  193.38    6.20
  -1   3   0  199.48    6.40
  -1   3   0  199.18    6.20
   1   3   0  210.08    6.50
   1   3   0  194.18    6.50
   1   3   0  178.28    6.20
   1   3   0  205.68    6.40
   1   3   0  212.58    6.50
   1   3   0  196.38    6.40
   1   3   0  184.28    6.30
  -1   3   0  206.68    5.90
   2  -3   0 1664.33   43.80
   2  -3   0 1673.43   44.40
  -2  -3   0 1575.64   44.10
  -2  -3   0 1632.04   44.10
  -2  -3   0 1531.55   43.70
   2  -3   0 1616.94   43.40
   2  -3   0 1537.25   43.80
  -2  -3   0 1686.03   43.50
   2  -3   0 1677.23   44.20
   2  -3   0 1650.13   44.10
   2  -3   0 1612.94   43.90
  -2  -3   0 1541.05   43.90
  -2  -3   0 1576.84   43.50
  -2  -3   0 1658.33   44.00
   2  -3   0 1683.93   44.30
  -2  -3   0 1615.54   44.10
   2   3   0 1564.84   43.70
  -2   3   0 1462.85   43.90
   2   3   0 1659.03   44.10
   2   3   0 1652.53   44.40
   2   3   0 1588.64   44.00
  -2   3   0 1428.16   43.80
   2   3   0 1628.44   43.50
  -2   3   0 1642.94   43.90
  -2   3   0 1685.33   44.10
  -2   3   0 1572.74   43.70
   2   3   0 1650.23   44.10
   2   3   0 1590.94   44.20
  -2   3   0 1538.05   44.00
  -2   3   0 1533.55   44.00
  -2   3   0 1661.83   44.20
  -2   3   0 1698.43   44.30
  -3  -3   0   63.49    3.30
   3  -3   0   72.79    3.50
   3  -3   0   68.89    3.00
   3  -3   0   61.69    2.80
  -3  -3   0   66.79    3.00
  -3  -3   0   58.19    3.20
   3  -3   0   62.99    3.30
   3  -3   0   67.99    3.60
  -3  -3   0   68.49    3.40
  -3  -3   0   63.89    2.60
   3  -3   0   59.09    2.90
   3  -3   0   67.29    2.90
   3  -3   0   65.69    3.40
   3  -3   0   68.69    3.40
  -3  -3   0   66.59    2.60
  -3  -3   0   60.99    2.90
  -3  -3   0   66.89    4.40
   3   3   0   70.19    3.40
  -3   3   0   70.89    3.10
  -3   3   0   78.79    4.90
   3   3   0   64.99    3.20
   3   3   0   67.59    3.60
  -3   3   0   65.19    2.80
   3   3   0   71.59    3.40
   3   3   0   74.49    3.50
   3   3   0   67.89    3.00
  -3   3   0   65.39    3.50
  -3   3   0   70.99    3.30
  -3   3   0   66.99    3.30
   4  -3   0   28.00    1.80
   4  -3   0   24.90    2.20
   4  -3   0   29.30    2.10
  -4  -3   0   22.00    1.40
  -4  -3   0   26.70    2.00
  -4  -3   0   25.30    2.20
   4  -3   0   26.00    2.30
  -4  -3   0   24.50    2.10
   4  -3   0   25.40    2.20
  -4  -3   0   25.50    2.10
  -4  -3   0   19.10    2.00
  -4  -3   0   25.60    1.50
   4  -3   0   28.00    2.60
  -4  -3   0   27.30    2.40
  -4   3   0   24.70    2.20
   4   3   0   28.60    2.10
  -4   3   0   24.70    2.30
   4   3   0   24.20    2.20
   4   3   0   24.80    2.20
  -4   3   0   21.30    1.70
  -4   3   0   27.00    2.00
   4   3   0   24.20    2.40
  -4   3   0   21.70    2.10
  -4   3   0   21.30    2.20
  -5  -3   0    0.70    0.90
  -5  -3   0    2.40    1.20
   5  -3   0    3.90    1.30
  -5  -3   0    1.20    0.80
   5  -3   0    2.00    1.40
   5  -3   0    1.30    1.00
  -5  -3   0    0.90    1.10
   5  -3   0    2.60    1.30
  -5  -3   0    5.70    1.50
   5  -3   0    1.00    0.90
  -5  -3   0    2.30    1.10
   5   3   0   -0.10    0.90
  -5   3   0    2.20    1.30
   5   3   0    0.40    1.00
  -5   3   0    0.50    0.80
  -5   3   0    2.60    1.30
   5   3   0    1.00    0.90
  -5   3   0    0.70    1.10
   5   3   0    1.20    1.30
  -5   3   0    0.80    1.00
   5   3   0    2.10    1.20
  -6  -3   0   10.30    2.20
   6  -3   0   10.40    2.50
   6  -3   0   11.00    2.20
  -6  -3   0   10.70    2.10
  -6  -3   0   12.10    2.20
   6  -3   0   10.50    2.20
   6  -3   0   13.50    2.70
  -6  -3   0   10.00    2.30
   6  -3   0    8.60    2.00
  -6   3   0   10.10    2.20
  -6   3   0   11.60    1.70
   6   3   0   10.30    2.20
   6   3   0    9.50    2.20
  -6   3   0    8.20    2.20
   6   3   0   12.00    2.00
   6   3   0   12.50    2.10
   6   3   0   14.20    2.10
  -6   3   0    8.50    2.60
  -6   3   0    7.70    1.60
  -6   3   0    7.60    2.00
  -7  -3   0  337.07   11.90
  -7  -3   0  325.17   12.60
   7  -3   0  334.17   12.10
   7  -3   0  317.27   12.00
  -7  -3   0  314.67   11.60
  -7  -3   0  334.57   12.90
   7  -3   0  324.17   13.20
   7   3   0  333.07   12.50
  -7   3   0  336.67   12.70
   7   3   0  347.67   12.40
  -7   3   0  302.97   12.50
  -7   3   0  316.57   11.20
  -7   3   0  308.97   12.50
   7   3   0  325.57   11.90
   7   3   0  335.77   13.20
   8  -3   0  190.78    8.50
  -8  -3   0  197.38    9.60
   8  -3   0  192.78    9.90
  -8  -3   0  184.98    8.20
  -8  -3   0  194.28    9.30
   8  -3   0  198.98    9.00
  -8  -3   0  195.38    8.60
  -8   3   0  197.68    9.40
   8   3   0  195.78    8.50
  -8   3   0  187.08    9.30
   8   3   0  195.98    9.80
   8   3   0  198.88    9.60
  -9  -3   0  125.99    6.90
  -9  -3   0  116.89    7.70
   9  -3   0  124.09    7.90
   9  -3   0  119.29    7.30
  -9   3   0  130.69    7.60
   9   3   0  119.89    8.10
   9   3   0  125.39    7.30
  -9   3   0  129.59    7.60
  10  -3   0  145.29    9.50
 -10  -3   0  153.68    9.20
 -10  -3   0  145.89    8.10
 -10   3   0  157.78    9.20
  10   3   0  156.68    9.70
 -10   3   0  150.08    9.10
  10   3   0  157.98    9.00
  11  -3   0  101.59    8.30
 -11  -3   0  115.99    8.30
 -11   3   0   96.39    7.50
  11   3   0  111.99    8.70
 -11   3   0  108.79    8.30
  11   3   0  106.79    7.70
   0  -4   0 3206.48   85.19
   0  -4   0 3121.99   85.39
   0  -4   0 3185.88   85.09
   0  -4   0 3017.20   85.29
   0  -4   0 3292.87   85.49
   0  -4   0 3095.59   85.09
   0  -4   0 2984.70   85.09
   0  -4   0 3272.17   84.59
   0  -4   0 3180.18   84.59
   0   4   0 3109.09   85.29
   0   4   0 3320.17   85.29
   0   4   0 3034.50   84.89
   0   4   0 2988.30   85.09
   0   4   0 3300.97   85.29
   0   4   0 3284.07   85.69
   0   4   0 3217.18   84.89
   0   4   0 3260.57   85.39
  -1  -4   0   21.30    1.60
   1  -4   0   24.40    1.80
   1  -4   0   21.90    1.20
   1  -4   0   19.40    1.60
  -1  -4   0   18.50    1.00
  -1  -4   0   14.80    1.50
  -1  -4   0   22.80    1.70
   1  -4   0   19.60    1.60
   1  -4   0   22.10    1.90
  -1  -4   0   20.40    1.60
  -1  -4   0   19.50    1.70
  -1  -4   0   18.80    1.50
   1  -4   0   20.50    1.40
   1  -4   0   21.30    1.50
   1  -4   0   18.30    1.50
   1   4   0   20.70    1.60
  -1   4   0   23.60    1.80
   1   4   0   21.90    1.60
  -1   4   0   19.60    1.60
   1   4   0   17.20    1.70
   1   4   0   19.50    1.60
   1   4   0   17.90    1.40
  -1   4   0   20.50    1.60
  -1   4   0   20.40    1.30
   1   4   0   20.10    1.50
  -1   4   0   22.90    1.90
   1   4   0   20.20    1.10
  -1   4   0   21.10    1.40
   1   4   0   17.00    1.40
   1   4   0   18.30    1.50
  -1   4   0   19.10    1.60
   1   4   0   17.70    1.50
   1   4   0   15.40    1.70
  -1   4   0   18.00    1.30
  -2  -4   0   21.70    2.10
  -2  -4   0   17.80    1.40
  -2  -4   0   18.10    1.70
  -2  -4   0   19.30    1.50
   2  -4   0   16.30    1.50
   2  -4   0   14.80    1.60
  -2  -4   0   19.00    1.60
  -2  -4   0   19.60    1.90
   2  -4   0   16.00    1.20
  -2  -4   0   19.80    1.70
   2  -4   0   19.70    1.70
  -2  -4   0   17.00    1.20
   2  -4   0   17.80    1.60
   2  -4   0   19.80    1.90
   2  -4   0   19.50    1.80
  -2   4   0   17.80    1.30
   2   4   0   17.90    1.80
   2   4   0   18.30    1.20
   2   4   0   18.60    1.50
   2   4   0   18.80    1.70
  -2   4   0   19.20    1.70
  -2   4   0   18.60    1.50
   2   4   0   15.60    1.70
  -2   4   0   22.70    1.90
  -2   4   0   16.40    1.50
  -2   4   0   15.00    1.60
   2   4   0   15.90    1.30
  -2   4   0   18.00    1.70
  -2   4   0   16.10    1.30
   2   4   0   23.80    1.80
   2   4   0   17.60    1.60
  -2   4   0   20.00    1.60
  -3  -4   0   61.99    2.70
  -3  -4   0   67.19    3.50
  -3  -4   0   66.49    3.40
   3  -4   0   67.99    4.30
   3  -4   0   64.29    2.80
   3  -4   0   66.99    3.40
  -3  -4   0   66.19    3.10
  -3  -4   0   63.99    2.70
   3  -4   0   70.69    3.10
   3  -4   0   64.99    3.50
  -3  -4   0   65.59    3.40
  -3  -4   0   62.99    2.90
   3  -4   0   61.79    3.60
   3  -4   0   62.69    2.80
  -3  -4   0   62.39    3.30
  -3  -4   0   60.19    3.40
  -3   4   0   62.39    3.40
   3   4   0   57.49    3.20
  -3   4   0   67.39    3.20
   3   4   0   61.19    2.80
  -3   4   0   68.59    3.60
   3   4   0   62.49    3.70
   3   4   0   63.69    3.40
  -3   4   0   67.29    3.30
   3   4   0   73.09    3.70
  -3   4   0   66.59    3.50
   3   4   0   62.19    3.30
   4  -4   0   81.89    4.40
   4  -4   0   94.89    4.90
   4  -4   0   88.69    4.60
  -4  -4   0   92.39    4.60
   4  -4   0   94.49    3.90
  -4  -4   0   86.79    4.40
  -4  -4   0   82.79    4.20
   4  -4   0   86.69    4.50
  -4  -4   0   87.59    4.50
  -4  -4   0   91.49    3.50
   4  -4   0   99.29    4.10
  -4  -4   0   73.39    4.20
  -4  -4   0   92.69    4.60
  -4   4   0   90.69    4.50
  -4   4   0   83.89    4.10
   4   4   0   92.09    4.50
  -4   4   0   92.69    4.40
  -4   4   0   83.39    4.60
   4   4   0   93.59    4.00
  -4   4   0   88.79    4.60
   4   4   0   97.69    4.60
   4   4   0   97.99    4.90
  -5  -4   0   45.50    3.20
   5  -4   0   43.00    3.00
   5  -4   0   43.70    3.40
   5  -4   0   45.30    3.40
   5  -4   0   46.70    3.60
   5  -4   0   45.70    3.40
  -5  -4   0   47.10    3.00
  -5  -4   0   44.70    3.40
   5  -4   0   45.50    2.60
  -5  -4   0   51.99    3.40
  -5  -4   0   53.49    3.70
  -5  -4   0   46.00    2.30
  -5   4   0   42.10    3.30
   5   4   0   45.70    3.30
  -5   4   0   48.10    3.60
  -5   4   0   42.10    3.40
  -5   4   0   41.30    2.80
  -5   4   0   41.90    3.30
   5   4   0   39.50    2.90
   5   4   0   43.60    3.30
   5   4   0   44.10    3.70
   5   4   0   46.40    3.40
   6  -4   0  791.32   25.30
  -6  -4   0  783.72   24.00
  -6  -4   0  766.42   23.70
   6  -4   0  767.12   24.40
  -6  -4   0  796.52   24.70
   6  -4   0  793.32   23.90
   6  -4   0  781.62   25.80
   6  -4   0  784.42   26.10
  -6  -4   0  791.42   24.90
  -6   4   0  804.22   24.60
  -6   4   0  754.12   24.70
   6   4   0  758.12   25.10
   6   4   0  787.02   24.40
  -6   4   0  780.32   23.40
   6   4   0  798.52   23.90
   6   4   0  817.12   24.30
  -7  -4   0  168.18    8.10
  -7  -4   0  179.48    8.70
   7  -4   0  181.58    9.20
  -7  -4   0  167.08    7.60
   7  -4   0  162.38    7.80
   7  -4   0  170.48    7.70
  -7  -4   0  177.58    7.50
   7   4   0  159.48    7.90
  -7   4   0  205.98   11.40
   7   4   0  167.18    7.60
   7   4   0  187.28    9.20
  -7   4   0  155.88    8.10
  -7   4   0  171.28    8.20
   7   4   0  171.48    7.80
  -7   4   0  164.48    7.10
  -8  -4   0   30.30    3.70
   8  -4   0   30.50    4.10
  -8  -4   0   31.50    3.40
   8  -4   0   32.70    3.60
   8  -4   0   29.30    3.40
  -8  -4   0   33.80    3.40
  -8  -4   0   33.90    4.00
  -8   4   0   28.50    3.70
   8   4   0   33.70    4.20
   8   4   0   32.00    3.40
   8   4   0   27.30    3.40
  -8   4   0   39.70    4.30
   9  -4   0    6.00    2.40
   9  -4   0    2.30    2.30
  -9  -4   0    1.40    1.70
  -9  -4   0    0.00    1.80
   9   4   0    4.30    2.70
  -9   4   0    2.80    2.30
  -9   4   0    2.40    2.50
   9   4   0    2.80    1.90
 -10  -4   0   74.59    8.20
  10  -4   0   61.69    8.00
 -10   4   0   71.39    6.50
 -10   4   0   58.39    5.80
  10   4   0   63.49    6.50
  10   4   0   59.99    5.50
  11  -4   0   70.59    6.90
 -11  -4   0   68.49    6.70
 -11   4   0   71.79    6.70
 -11   4   0   55.79    6.30
  11   4   0   76.59    7.00
   0  -5   0    0.90    0.50
   0  -5   0   -0.10    0.80
   0  -5   0   -0.30    0.80
   0  -5   0    0.30    0.70
   0  -5   0   -0.10    0.40
   0  -5   0    0.10    0.60
   0  -5   0    1.90    0.90
   0  -5   0    1.30    0.70
   0   5   0    3.40    1.10
   0   5   0    1.00    0.60
   0   5   0    0.60    0.60
   1  -5   0  386.96   12.00
  -1  -5   0  390.66   11.80
  -1  -5   0  427.86   14.80
  -1  -5   0  353.76   11.80
   1  -5   0  366.86   11.80
   1  -5   0  403.46   11.60
   1  -5   0  366.36   11.30
   1  -5   0  366.96   11.90
  -1  -5   0  373.56   11.60
   1  -5   0  370.46   11.40
  -1  -5   0  374.06   11.70
  -1  -5   0  376.76   11.90
  -1  -5   0  358.56   10.70
  -1   5   0  371.06   11.00
   1   5   0  347.77   11.60
   1   5   0  384.26   11.80
   1   5   0  378.56   11.80
  -1   5   0  373.66   11.30
   1   5   0  375.56   11.50
   1   5   0  389.56   11.70
  -1   5   0  375.16   11.80
  -1   5   0  371.16   11.70
  -1   5   0  376.56   11.90
   1   5   0  378.46   12.80
  -1   5   0  377.16   12.00
  -1   5   0  374.16   11.80
  -2  -5   0 1304.07   36.00
  -2  -5   0 1201.78   34.70
  -2  -5   0 1325.47   36.20
   2  -5   0 1316.27   36.20
   2  -5   0 1170.78   36.00
  -2  -5   0 1314.87   35.60
  -2  -5   0 1314.07   36.00
   2  -5   0 1302.97   36.50
   2  -5   0 1236.48   35.90
  -2  -5   0 1225.68   36.10
  -2  -5   0 1312.97   36.30
   2  -5   0 1339.87   36.00
   2  -5   0 1191.28   35.70
   2   5   0 1295.37   36.00
   2   5   0 1277.57   34.80
  -2   5   0 1304.67   36.00
  -2   5   0 1334.77   36.10
   2   5   0 1286.57   36.00
   2   5   0 1204.68   35.80
  -2   5   0 1309.57   35.60
  -2   5   0 1295.07   36.10
  -2   5   0 1287.27   35.00
   2   5   0 1278.87   36.10
  -2   5   0 1281.27   36.20
   2   5   0 1295.27   36.40
   3  -5   0 1378.96   38.80
   3  -5   0 1347.57   38.30
  -3  -5   0 1224.38   37.00
  -3  -5   0 1392.76   37.40
  -3  -5   0 1349.86   37.70
   3  -5   0 1376.06   37.80
   3  -5   0 1369.06   38.50
  -3  -5   0 1352.46   38.30
   3  -5   0 1252.27   37.00
   3  -5   0 1382.66   38.50
  -3  -5   0 1350.66   38.40
  -3  -5   0 1347.47   37.90
  -3  -5   0 1386.36   38.30
   3   5   0 1360.86   38.60
   3   5   0 1353.96   38.20
  -3   5   0 1377.46   38.60
   3   5   0 1364.76   38.20
  -3   5   0 1346.47   38.40
  -3   5   0 1342.97   38.20
   3   5   0 1376.66   38.70
  -3   5   0 1360.76   37.90
   3   5   0 1346.87   37.10
  -4  -5   0   55.19    3.60
   4  -5   0   57.99    3.60
   4  -5   0   51.69    3.00
  -4  -5   0   54.39    3.60
  -4  -5   0   54.69    3.20
  -4  -5   0   57.29    3.30
   4  -5   0   56.69    3.00
   4  -5   0   52.19    3.70
   4  -5   0   56.09    3.60
  -4  -5   0   53.49    2.60
   4  -5   0   50.49    3.80
  -4  -5   0   51.19    3.50
  -4   5   0   53.59    3.50
  -4   5   0   51.19    3.50
   4   5   0   53.39    3.80
  -4   5   0   52.49    3.30
   4   5   0   55.39    2.90
   4   5   0   56.99    3.50
  -4   5   0   52.59    3.20
  -4   5   0   58.59    3.80
   4   5   0   53.09    3.40
   4   5   0   55.99    3.70
  -5  -5   0    2.80    1.40
   5  -5   0    4.60    1.80
   5  -5   0    3.10    1.40
  -5  -5   0    5.70    1.80
  -5  -5   0    2.70    1.70
   5  -5   0    1.40    1.70
  -5  -5   0    1.00    1.20
  -5  -5   0    1.10    1.40
   5  -5   0    1.60    1.60
  -5   5   0    4.20    1.90
  -5   5   0    1.90    1.20
   5   5   0    1.10    1.10
  -5   5   0    0.90    1.10
  -5   5   0    0.90    1.20
   5   5   0    3.30    1.50
   5   5   0    5.60    1.70
   5   5   0    2.10    1.60
   5   5   0    2.40    1.30
  -6  -5   0  453.15   15.50
   6  -5   0  455.15   14.80
  -6  -5   0  449.66   15.90
   6  -5   0  463.05   16.00
  -6  -5   0  479.35   16.30
   6  -5   0  444.46   15.90
   6  -5   0  450.25   16.50
  -6  -5   0  465.75   15.00
   6   5   0  463.25   15.80
  -6   5   0  424.26   15.60
  -6   5   0  453.65   15.60
   6   5   0  455.95   14.90
   6   5   0  445.76   15.50
  -6   5   0  473.95   16.30
   6   5   0  438.16   16.40
  -6   5   0  443.16   14.80
  -7  -5   0  811.52   26.30
   7  -5   0  758.22   25.40
  -7  -5   0  825.32   25.70
   7  -5   0  848.22   27.30
  -7  -5   0  814.92   25.20
  -7  -5   0  840.82   26.80
   7  -5   0  836.42   26.30
   7   5   0  811.62   25.20
   7   5   0  821.52   25.90
   7   5   0  818.12   26.20
  -7   5   0  790.72   24.80
  -7   5   0  864.71   27.00
  -7   5   0  801.62   26.00
   7   5   0  851.61   27.40
   8  -5   0  479.45   18.10
  -8  -5   0  429.26   17.10
   8  -5   0  477.65   16.90
  -8  -5   0  408.06   16.70
  -8  -5   0  426.36   17.90
  -8  -5   0  465.45   15.90
  -8   5   0  477.85   17.70
   8   5   0  473.55   16.20
   8   5   0  463.35   18.00
  -8   5   0  441.26   16.70
  -9  -5   0   65.09    4.90
   9  -5   0   78.19    5.80
   9  -5   0   70.09    6.40
  -9  -5   0   63.79    5.70
   9   5   0   84.39    5.60
  -9   5   0   72.39    6.10
   9   5   0   78.89    6.80
  -9   5   0   75.29    6.00
 -10  -5   0   38.40    4.80
  10  -5   0   48.00    5.70
  10   5   0   41.90    5.50
 -10   5   0   36.90    5.20
 -11  -5   0   22.90    4.40
  11  -5   0   28.70    5.00
 -11   5   0   24.70    4.90
 -11   5   0   27.50    4.70
  11   5   0   31.90    5.10
   0  -6   0 1567.64   47.20
   0  -6   0 1684.73   47.10
   0  -6   0 1682.23   46.20
   0  -6   0 1706.13   46.90
   0  -6   0 1644.54   46.10
   0  -6   0 1752.52   47.60
   0  -6   0 1725.93   47.60
   0  -6   0 1724.33   47.50
   0   6   0 1767.72   47.30
   0   6   0 1680.33   46.60
   0   6   0 1746.53   47.20
   0   6   0 1683.43   47.30
   0   6   0 1744.43   47.80
   1  -6   0  986.00   27.30
  -1  -6   0  942.11   27.60
  -1  -6   0  900.91   27.90
   1  -6   0 1015.20   28.20
   1  -6   0  914.61   26.80
   1  -6   0  957.30   28.00
  -1  -6   0  978.00   27.70
   1  -6   0  976.40   27.40
  -1  -6   0  974.30   26.50
   1  -6   0  969.80   28.30
  -1  -6   0  931.91   26.40
  -1  -6   0  992.90   28.10
   1  -6   0  982.50   27.80
   1   6   0  873.71   28.10
  -1   6   0  983.60   28.00
  -1   6   0  989.10   28.20
  -1   6   0  991.20   27.00
  -1   6   0  990.40   27.90
   1   6   0  985.30   27.90
   1   6   0  937.91   27.50
   1   6   0  977.80   27.90
  -1   6   0 1000.60   28.00
  -2  -6   0  394.76   13.50
   2  -6   0  411.76   13.40
  -2  -6   0  396.66   13.00
   2  -6   0  400.86   13.20
  -2  -6   0  412.76   12.90
  -2  -6   0  438.36   13.60
  -2  -6   0  369.56   11.70
   2  -6   0  411.36   13.80
   2  -6   0  369.06   12.00
   2  -6   0  402.56   13.00
   2  -6   0  427.66   13.20
  -2  -6   0  426.76   13.20
  -2   6   0  418.66   13.40
  -2   6   0  410.06   13.30
   2   6   0  424.96   13.40
  -2   6   0  399.56   13.20
   2   6   0  401.66   13.20
  -2   6   0  425.56   12.80
  -2   6   0  415.46   12.20
   2   6   0  406.76   13.70
   2   6   0  448.76   13.60
  -2   6   0  424.26   13.40
   2   6   0  411.46   11.80
   3  -6   0  351.76   12.20
  -3  -6   0  360.66   12.00
  -3  -6   0  363.66   11.50
   3  -6   0  333.47   11.80
  -3  -6   0  360.36   12.30
   3  -6   0  363.76   12.10
   3  -6   0  346.37   12.50
   3  -6   0  356.16   11.60
  -3  -6   0  338.37   11.60
  -3  -6   0  352.06   12.10
  -3  -6   0  349.17   11.20
  -3   6   0  361.96   11.60
  -3   6   0  355.66   12.10
  -3   6   0  349.07   12.30
   3   6   0  344.97   12.30
   3   6   0  351.46   11.90
  -3   6   0  342.87   11.90
   3   6   0  353.56   10.60
   3   6   0  360.96   12.30
   3   6   0  358.66   12.00
  -3   6   0  365.36   12.00
  -4  -6   0  995.60   29.60
   4  -6   0  998.80   33.30
  -4  -6   0  975.20   29.40
   4  -6   0  949.60   29.30
  -4  -6   0 1016.80   28.70
  -4  -6   0  892.91   29.20
   4  -6   0 1032.20   29.80
   4  -6   0  994.30   28.60
   4  -6   0 1017.10   30.10
  -4  -6   0  986.20   27.90
   4  -6   0  991.20   28.00
  -4   6   0  986.90   29.80
  -4   6   0  989.60   29.50
  -4   6   0 1007.70   29.50
   4   6   0  999.30   29.80
   4   6   0 1019.90   29.40
  -4   6   0  999.00   29.00
   4   6   0  941.01   29.10
   4   6   0  976.00   27.90
   4   6   0  985.50   29.80
  -4   6   0 1006.20   29.10
  -5  -6   0  721.53   22.80
  -5  -6   0  736.13   22.80
   5  -6   0  749.82   25.10
   5  -6   0  721.13   23.00
  -5  -6   0  750.12   22.80
  -5  -6   0  723.53   21.80
   5  -6   0  729.93   21.60
   5  -6   0  729.23   23.20
   5  -6   0  704.23   23.10
  -5   6   0  712.63   22.30
  -5   6   0  712.03   22.60
  -5   6   0  736.73   23.30
   5   6   0  696.93   22.80
   5   6   0  626.74   22.90
   5   6   0  706.63   21.20
  -5   6   0  723.63   22.90
   5   6   0  748.13   22.70
  -5   6   0  727.63   22.10
  -6  -6   0  701.83   22.80
   6  -6   0  698.73   22.70
  -6  -6   0  694.13   22.30
   6  -6   0  707.03   23.00
   6  -6   0  710.53   23.30
  -6  -6   0  689.13   21.40
  -6  -6   0  686.33   22.50
   6  -6   0  675.63   20.80
  -6   6   0  686.93   21.50
   6   6   0  670.83   22.20
   6   6   0  649.14   25.30
   6   6   0  700.73   22.50
  -6   6   0  715.13   22.30
   6   6   0  671.63   21.00
  -7  -6   0  286.77   10.80
   7  -6   0  297.77   12.70
  -7  -6   0  292.47   12.00
   7  -6   0  286.97   12.00
  -7  -6   0  300.67   12.30
   7   6   0  264.87   11.50
  -7   6   0  280.37   10.70
   7   6   0  301.57   12.90
   7   6   0  267.27   11.60
   7   6   0  269.27   10.50
  -7   6   0  294.97   12.40
  -7   6   0  284.17   11.60
  -8  -6   0  650.83   23.30
   8  -6   0  660.73   22.90
  -8  -6   0  670.23   22.30
   8  -6   0  703.43   24.20
  -8   6   0  694.83   22.80
  -8   6   0  597.74   23.10
   8   6   0  667.13   22.50
   8   6   0  663.23   23.90
   9  -6   0    4.30    2.30
   9  -6   0    6.30    2.90
  -9  -6   0    7.50    2.90
  -9   6   0    6.60    3.00
   9   6   0    7.30    2.90
  -9   6   0    3.40    2.70
 -10  -6   0  121.49    8.50
  10  -6   0  128.89    9.00
  10   6   0  127.79    8.80
 -10   6   0  116.79    8.10
 -10   6   0  133.99    9.00
 -11  -6   0  131.09    9.10
  11  -6   0  140.39    9.80
  11   6   0  120.19    9.10
 -11   6   0  139.89    9.40
   0  -7   0    3.20    1.40
   0  -7   0   -0.40    0.70
   0  -7   0   -0.30    0.80
   0  -7   0    1.80    1.10
   0  -7   0   -0.70    1.10
   0  -7   0    1.00    0.70
   0   7   0   -0.80    0.80
   0   7   0    1.20    1.10
   0   7   0    2.10    0.80
   0   7   0   -1.10    0.70
  -1  -7   0  577.14   18.60
   1  -7   0  582.24   17.40
   1  -7   0  608.64   18.60
  -1  -7   0  589.84   18.00
  -1  -7   0  579.54   16.60
   1  -7   0  605.54   18.80
  -1  -7   0  596.04   18.30
   1  -7   0  573.44   18.10
  -1  -7   0  629.04   18.70
  -1  -7   0  601.54   18.00
   1   7   0  603.74   18.00
  -1   7   0  581.94   18.60
  -1   7   0  569.64   18.20
  -1   7   0  570.34   18.20
   1   7   0  575.34   18.20
  -1   7   0  603.24   18.30
  -1   7   0  590.14   17.20
   1   7   0  569.64   17.80
   1   7   0  596.84   18.30
   1   7   0  574.24   18.80
   2  -7   0  130.69    6.40
  -2  -7   0  128.19    5.60
  -2  -7   0  127.39    5.60
   2  -7   0  121.29    5.70
   2  -7   0  129.09    6.00
   2  -7   0  135.79    5.90
  -2  -7   0  125.09    6.10
  -2  -7   0  133.09    6.10
   2  -7   0  131.39    5.60
  -2  -7   0  124.79    5.60
   2   7   0  135.79    5.50
  -2   7   0  129.59    4.70
  -2   7   0  136.69    6.00
  -2   7   0  130.19    5.90
   2   7   0  123.79    5.70
  -2   7   0  124.89    5.80
  -2   7   0  114.09    5.70
   2   7   0  127.19    5.70
   2   7   0  136.69    5.90
   2   7   0  126.59    6.20
  -2   7   0  124.89    5.30
   3  -7   0 1011.20   29.90
  -3  -7   0 1015.90   29.90
  -3  -7   0  991.00   28.80
   3  -7   0  964.60   29.50
  -3  -7   0  992.30   29.50
   3  -7   0  997.30   30.40
   3  -7   0 1025.90   29.30
   3  -7   0 1009.90   29.50
  -3  -7   0  995.80   30.10
  -3   7   0  965.30   29.50
  -3   7   0  991.40   29.00
  -3   7   0  995.00   30.00
  -3   7   0 1019.20   29.70
   3   7   0 1038.20   29.70
  -3   7   0  960.20   29.60
   3   7   0  968.80   29.50
   3   7   0 1019.60   29.00
   3   7   0 1007.40   30.20
   3   7   0 1039.30   30.00
   3   7   0  994.90   27.70
   4  -7   0 1330.57   39.30
   4  -7   0 1324.17   38.20
   4  -7   0 1364.56   39.90
  -4  -7   0 1265.57   38.90
   4  -7   0 1397.76   39.40
  -4  -7   0 1307.27   39.30
  -4  -7   0 1341.27   39.20
  -4   7   0 1366.56   39.10
  -4   7   0 1345.57   38.80
   4   7   0 1360.46   39.60
  -4   7   0 1347.97   39.60
   4   7   0 1327.37   37.10
   4   7   0 1338.47   39.50
  -4   7   0 1295.97   39.10
  -4   7   0 1355.76   38.40
   4   7   0 1361.16   39.00
  -5  -7   0  495.55   15.50
   5  -7   0  473.75   15.20
   5  -7   0  464.65   16.60
   5  -7   0  486.35   16.70
  -5  -7   0  471.55   16.40
  -5  -7   0  469.95   16.40
   5  -7   0  478.45   16.90
  -5  -7   0  459.05   16.30
  -5   7   0  476.25   15.80
  -5   7   0  477.15   15.80
  -5   7   0  437.76   16.00
  -5   7   0  476.85   16.90
   5   7   0  469.25   16.50
   5   7   0  465.15   16.10
   5   7   0  443.86   16.60
  -6  -7   0   25.60    3.30
   6  -7   0   17.30    3.40
  -6  -7   0   25.00    3.10
  -6  -7   0   22.80    2.60
   6  -7   0   25.40    2.60
   6  -7   0   24.00    3.40
   6   7   0   27.90    3.20
   6   7   0   24.90    3.60
  -6   7   0   27.50    3.60
   6   7   0   25.30    3.40
  -6   7   0   29.80    3.30
  -6   7   0   24.40    2.70
   7  -7   0  238.78   11.20
  -7  -7   0  234.38   10.60
  -7  -7   0  242.78   10.90
  -7  -7   0  263.57   11.40
  -7  -7   0  248.48    9.80
   7  -7   0  250.37   11.60
   7   7   0  240.28   10.80
  -7   7   0  228.68   11.10
   7   7   0  251.27   11.70
  -8  -7   0 1026.30   33.90
   8  -7   0 1054.59   34.70
  -8  -7   0 1078.19   33.30
   8  -7   0 1039.30   34.00
   8   7   0 1046.70   34.80
  -8   7   0 1063.29   34.50
   8   7   0 1062.69   33.40
  -8   7   0 1038.50   33.10
  -9  -7   0   10.50    3.70
   9  -7   0    7.50    3.00
   9  -7   0    5.90    2.70
  -9   7   0    7.40    3.10
   9   7   0    4.20    2.70
 -10  -7   0   19.50    4.40
  10  -7   0   36.60    5.60
 -10   7   0   24.70    4.70
  10   7   0   31.50    4.90
   0  -8   0  177.88    7.00
   0  -8   0  175.78    7.70
   0  -8   0  187.68    7.70
   0  -8   0  174.28    7.60
   0  -8   0  166.98    7.20
   0  -8   0  175.18    6.10
   0   8   0  178.38    7.80
   0   8   0  174.78    7.40
   0   8   0  175.08    7.30
   0   8   0  174.98    7.30
   0   8   0  187.18    7.50
  -1  -8   0 3452.95   93.69
  -1  -8   0 3502.85   93.99
   1  -8   0 3016.00   93.29
   1  -8   0 3495.75   93.79
   1  -8   0 3156.98   92.99
   1  -8   0 3463.65   94.09
  -1  -8   0 3425.76   93.49
  -1  -8   0 3471.85   92.99
   1  -8   0 3305.77   92.09
   1  -8   0 3440.06   92.59
  -1   8   0 3424.76   93.39
  -1   8   0 3444.06   93.49
   1   8   0 3492.25   92.79
   1   8   0 3482.55   92.99
  -1   8   0 3392.96   93.79
   1   8   0 3439.56   93.39
  -1   8   0 3454.55   93.49
   1   8   0 3492.85   94.19
  -1   8   0 3407.06   91.99
   1   8   0 3376.36   93.29
   2  -8   0   87.59    4.50
  -2  -8   0   89.59    5.20
  -2  -8   0   83.99    4.90
   2  -8   0   84.89    5.30
  -2  -8   0   88.19    4.70
  -2  -8   0   84.59    4.60
   2  -8   0   80.89    4.70
   2  -8   0   89.09    5.00
   2   8   0   80.09    4.60
   2   8   0   85.99    4.70
  -2   8   0   82.49    4.80
  -2   8   0   82.39    4.80
  -2   8   0   81.99    4.70
   2   8   0   88.29    4.90
   2   8   0   88.99    4.50
  -2   8   0   82.29    4.20
  -2   8   0   87.59    3.70
   2   8   0   81.59    5.20
  -3  -8   0  450.05   15.60
  -3  -8   0  474.25   16.40
  -3  -8   0  470.45   15.20
   3  -8   0  468.45   16.70
   3  -8   0  486.15   15.60
  -3  -8   0  483.65   16.20
   3  -8   0  473.85   16.10
   3  -8   0  482.55   15.70
  -3   8   0  481.25   16.00
   3   8   0  472.15   15.90
  -3   8   0  463.25   14.00
  -3   8   0  467.95   15.90
  -3   8   0  455.15   15.80
   3   8   0  481.35   15.30
   3   8   0  452.75   16.40
  -3   8   0  478.65   15.20
   3   8   0  465.45   15.80
  -3   8   0  468.85   16.20
  -4  -8   0  302.57   11.70
   4  -8   0  308.77   11.90
   4  -8   0  291.27   11.50
  -4  -8   0  304.57   11.50
   4  -8   0  303.27   10.90
   4  -8   0  310.67   12.40
  -4  -8   0  304.27   11.90
  -4  -8   0  293.07   10.40
  -4   8   0  300.87   10.90
  -4   8   0  308.67   11.40
   4   8   0  286.27   11.30
   4   8   0  280.27   11.50
   4   8   0  307.27   10.80
   4   8   0  312.37   12.20
  -4   8   0  291.77   11.90
  -4   8   0  303.47   11.60
   5  -8   0   21.10    3.10
  -5  -8   0   20.20    3.00
  -5  -8   0   17.40    2.70
  -5  -8   0   16.60    3.10
   5  -8   0   15.70    3.30
   5  -8   0   24.60    2.60
   5  -8   0   15.90    3.10
   5   8   0   16.10    2.90
  -5   8   0   19.10    2.70
  -5   8   0   22.10    3.20
  -5   8   0   21.50    2.90
  -6  -8   0   95.59    6.30
  -6  -8   0   88.59    6.00
  -6  -8   0   77.49    5.60
   6  -8   0   90.19    6.20
   6  -8   0   85.29    6.30
  -6  -8   0   92.99    5.20
   6   8   0   88.89    6.30
  -6   8   0   82.49    5.30
  -6   8   0   89.79    5.40
   6   8   0   86.09    6.20
   6   8   0   82.79    5.80
  -6   8   0   82.89    6.10
   7  -8   0  208.68   10.40
  -7  -8   0  207.58    9.90
   7  -8   0  198.98   10.30
  -7  -8   0  198.68    9.90
   7   8   0  198.48   10.40
  -7   8   0  198.48   10.30
   7   8   0  189.38    9.80
  -7   8   0  201.48    9.40
  -8  -8   0  113.69    7.60
   8  -8   0  124.49    8.20
  -8  -8   0  124.59    8.10
   8  -8   0  126.79    8.40
   8   8   0  135.59    8.70
   8   8   0  130.89    8.00
  -8   8   0  131.59    8.50
   9  -8   0   91.49    7.60
  -9  -8   0   76.69    7.30
  -9  -8   0   91.99    7.20
   9  -8   0   90.99    7.20
   9   8   0   91.89    7.60
  -9   8   0   82.19    7.30
  10  -8   0    6.30    3.60
 -10  -8   0    9.80    3.40
 -10   8   0    8.70    3.60
  10   8   0   13.30    4.20
   0  -9   0    0.40    1.20
   0  -9   0   -0.90    1.00
   0  -9   0   -1.20    0.70
   0  -9   0    0.50    1.10
   0   9   0    0.90    1.50
   0   9   0    0.80    1.20
   0   9   0   -0.10    1.20
   1  -9   0  241.28    8.90
  -1  -9   0  231.68    9.60
  -1  -9   0  236.58    9.10
  -1  -9   0  228.78    9.70
  -1  -9   0  239.38    9.90
   1  -9   0  241.58    9.80
   1  -9   0  229.78   10.00
   1  -9   0  240.68    9.80
  -1   9   0  241.68    8.30
   1   9   0  250.57    9.70
   1   9   0  248.58    9.00
  -1   9   0  233.88    9.50
  -1   9   0  254.27   10.20
   1   9   0  244.98   10.30
   1   9   0  240.88    9.30
  -1   9   0  251.17    9.70
  -2  -9   0    7.30    2.20
   2  -9   0    8.50    2.30
   2  -9   0    8.20    2.10
  -2  -9   0    7.40    1.90
  -2  -9   0   11.10    2.30
  -2  -9   0   10.10    2.20
   2  -9   0    7.40    1.90
   2  -9   0    9.00    2.20
  -2   9   0    9.10    2.10
   2   9   0    8.60    2.30
  -2   9   0   10.00    1.90
  -2   9   0   11.50    2.20
   2   9   0    9.50    2.00
  -2   9   0    7.40    2.10
  -2   9   0    7.60    1.50
   2   9   0   11.10    2.00
   2   9   0   10.50    2.50
  -3  -9   0    7.80    1.90
  -3  -9   0    5.70    2.00
   3  -9   0    1.80    1.80
   3  -9   0    5.10    1.80
  -3  -9   0    2.70    1.70
   3  -9   0    8.00    2.10
  -3  -9   0    3.10    1.60
   3  -9   0    4.80    2.10
  -3   9   0    4.20    1.90
   3   9   0    3.30    1.70
   3   9   0    3.80    1.60
  -3   9   0    4.00    1.80
   3   9   0    2.70    1.40
  -3   9   0    3.20    2.00
  -3   9   0    4.00    1.70
   3   9   0    1.00    1.50
   4  -9   0  160.98    8.50
   4  -9   0  152.68    7.90
   4  -9   0  168.28    7.90
  -4  -9   0  153.58    7.90
  -4  -9   0  171.08    8.40
  -4  -9   0  170.58    7.90
   4  -9   0  161.18    7.40
  -4   9   0  163.18    7.20
  -4   9   0  164.58    7.80
   4   9   0  164.38    8.00
   4   9   0  165.98    8.50
  -4   9   0  167.38    8.30
   4   9   0  167.68    8.00
   4   9   0  161.08    7.20
  -5  -9   0  144.99    7.90
   5  -9   0  157.38    7.20
  -5  -9   0  154.48    8.30
  -5  -9   0  158.48    8.00
   5  -9   0  156.58    8.50
   5  -9   0  165.48    9.50
  -5   9   0  145.29    7.50
   5   9   0  160.68    8.00
   5   9   0  165.08    8.30
   5   9   0  151.28    8.30
   5   9   0  153.18    7.10
  -5   9   0  151.08    8.30
  -5   9   0  149.49    7.30
   6  -9   0   96.29    6.50
  -6  -9   0  100.89    6.50
  -6  -9   0   91.89    6.50
   6  -9   0   95.99    6.90
  -6  -9   0  105.79    6.70
  -6   9   0   90.99    6.60
   6   9   0  106.69    6.90
  -6   9   0   95.09    6.70
   6   9   0   99.09    6.70
  -7  -9   0    7.80    2.80
  -7  -9   0    5.70    2.40
   7  -9   0    9.60    3.10
   7  -9   0    7.00    2.70
  -7   9   0    7.50    3.00
   7   9   0    3.70    2.40
   7   9   0    9.20    3.20
  -8  -9   0  740.83   26.30
   8  -9   0  742.83   26.80
  -8  -9   0  764.02   26.10
   8  -9   0  782.72   27.10
   8   9   0  741.63   26.10
   8   9   0  708.53   27.20
   9  -9   0   46.20    5.50
   9  -9   0   39.50    5.20
  -9  -9   0   29.80    5.20
  -9  -9   0   34.80    5.20
   9   9   0   34.60    5.00
  -9   9   0   32.80    5.50
   0 -10   0   63.69    4.70
   0 -10   0   49.20    4.20
   0 -10   0   62.89    4.80
   0 -10   0   59.69    3.90
   0  10   0   57.99    5.20
   0  10   0   62.99    4.30
   0  10   0   61.59    4.50
   0  10   0   61.69    3.60
   1 -10   0  311.07   12.00
  -1 -10   0  290.77   11.80
   1 -10   0  303.77   12.00
  -1 -10   0  315.07   11.20
   1 -10   0  313.27   10.90
   1 -10   0  305.17   12.30
  -1 -10   0  301.17   11.80
   1  10   0  305.27   11.80
   1  10   0  292.07   10.80
  -1  10   0  300.47   11.70
   1  10   0  289.37   13.10
  -1  10   0  290.07   11.60
   1  10   0  307.37   11.40
  -1  10   0  310.47   12.30
  -2 -10   0  109.69    6.50
   2 -10   0  119.79    6.90
  -2 -10   0  106.79    6.30
  -2 -10   0  121.29    6.30
  -2 -10   0  111.59    5.90
   2 -10   0  108.99    6.20
   2 -10   0  104.89    6.20
  -2  10   0  100.49    6.00
   2  10   0  103.59    5.70
   2  10   0  108.99    5.80
   2  10   0  109.49    6.20
  -2  10   0  112.79    6.90
   2  10   0  105.89    6.60
  -2  10   0  104.59    5.30
  -2  10   0  115.99    6.50
  -3 -10   0   13.20    3.10
   3 -10   0   16.80    3.20
  -3 -10   0    7.30    2.30
  -3 -10   0   13.60    2.40
   3 -10   0   10.50    2.30
   3 -10   0   10.90    2.60
  -3 -10   0   17.40    2.70
   3 -10   0   10.60    2.80
  -3  10   0   12.40    3.20
   3  10   0   10.80    2.60
  -3  10   0   10.60    2.50
   3  10   0   15.60    2.60
   3  10   0    9.60    2.30
  -3  10   0   13.50    2.40
   3  10   0   14.40    2.60
   4 -10   0   26.90    3.10
  -4 -10   0   23.10    3.20
  -4 -10   0   19.80    3.00
   4 -10   0   14.00    2.60
  -4 -10   0   22.50    3.40
   4 -10   0   17.60    3.30
  -4  10   0   15.80    3.10
   4  10   0   25.50    2.90
   4  10   0   23.20    3.50
  -4  10   0   17.80    2.80
   4  10   0   21.30    3.20
   4  10   0   14.40    2.90
  -5 -10   0  252.97   11.70
  -5 -10   0  254.27   11.10
   5 -10   0  246.98   11.90
   5 -10   0  264.47   11.30
  -5 -10   0  246.08   11.30
   5 -10   0  245.68   10.30
   5  10   0  251.27   11.80
  -5  10   0  256.97   11.00
  -5  10   0  254.27   11.70
   5  10   0  268.87   11.60
   6 -10   0   30.30    4.10
   6 -10   0   25.00    4.30
  -6 -10   0   29.10    4.40
  -6 -10   0   24.60    3.70
  -6  10   0   26.40    4.30
   6  10   0   22.80    3.90
  -6  10   0   30.10    3.70
   6  10   0   24.00    4.30
   7 -10   0   24.80    4.40
  -7 -10   0   24.60    4.40
   7 -10   0   28.80    4.50
  -7 -10   0   28.90    4.20
  -7  10   0   22.00    4.80
   7  10   0   24.30    4.00
   7  10   0   17.70    4.30
  -8 -10   0    0.70    2.20
   8 -10   0    2.90    2.50
  -8 -10   0   -1.70    2.30
   8 -10   0    1.00    3.80
   8  10   0    3.70    2.80
  -8  10   0    0.90    2.60
  -9 -10   0    7.20    3.40
   9 -10   0   10.50    3.90
   9 -10   0   13.10    3.80
  -9 -10   0   12.80    4.40
  -9  10   0    6.40    3.00
   9  10   0    9.80    3.50
   0 -11   0    2.60    1.80
   0 -11   0    1.50    1.60
   0 -11   0   -0.30    1.30
   0 -11   0    3.50    1.40
   0  11   0   -0.10    1.70
   0  11   0   -0.90    1.70
  -1 -11   0   88.69    5.80
   1 -11   0   82.29    5.50
   1 -11   0   82.99    6.00
  -1 -11   0   85.09    5.00
  -1 -11   0   76.69    5.60
   1 -11   0   78.19    5.50
  -1  11   0   75.29    5.20
   1  11   0   78.09    5.40
   1  11   0   83.79    6.00
  -1  11   0   83.99    5.90
  -1  11   0   85.39    8.00
   1  11   0   80.69    4.70
   1  11   0   83.79    5.30
  -2 -11   0  344.37   13.50
   2 -11   0  335.47   14.00
   2 -11   0  296.67   13.00
  -2 -11   0  329.37   13.60
   2 -11   0  339.47   13.20
  -2 -11   0  359.06   12.80
  -2 -11   0  325.57   12.80
   2  11   0  337.17   12.50
   2  11   0  346.87   12.60
  -2  11   0  319.77   13.10
   2  11   0  307.47   12.90
  -2  11   0  337.97   13.50
   2  11   0  345.97   14.10
   3 -11   0   18.70    3.00
  -3 -11   0   16.80    3.10
  -3 -11   0   17.70    2.80
   3 -11   0    6.40    2.60
  -3 -11   0   10.00    2.90
   3  11   0   14.10    2.70
   3  11   0   12.70    3.20
  -3  11   0   12.10    2.80
  -3  11   0   16.60    3.20
   4 -11   0  134.59    8.30
   4 -11   0  123.09    6.90
  -4 -11   0  120.99    7.00
  -4 -11   0  119.69    7.70
  -4 -11   0  117.09    8.10
   4  11   0  134.09    7.40
   4  11   0  134.69    8.10
  -4  11   0  138.79    8.00
  -4  11   0  120.39    7.20
   5 -11   0   17.80    4.00
  -5 -11   0    9.80    3.10
  -5 -11   0   11.90    2.70
  -5  11   0   18.70    3.20
   5  11   0   11.90    3.00
   5  11   0   17.10    3.20
  -5  11   0   16.00    3.70
  -6 -11   0   -1.40    1.60
   6 -11   0    1.30    2.50
  -6 -11   0    2.40    2.30
  -6  11   0    3.10    2.50
   6  11   0    4.30    2.70
   6  11   0    1.30    2.60
  -7 -11   0   32.70    7.30
   7 -11   0   26.80    4.40
  -7 -11   0   29.80    4.70
   7 -11   0   24.10    4.80
  -7  11   0   27.50    4.50
   7  11   0   26.30    6.60
   8 -11   0  204.08   11.80
  -8 -11   0  214.48   11.50
   8 -11   0  224.18   12.50
  -8 -11   0  220.38   11.90
   8  11   0  229.08   12.30
   8  11   0  221.68   12.10
  -8  11   0  228.58   12.30
   0 -12   0  174.18    9.10
   0 -12   0  173.48    8.00
   0 -12   0  171.08    9.10
   0 -12   0  199.48   11.70
   0  12   0  169.18    9.30
   0  12   0  179.88    8.70
  -1 -12   0  693.73   26.40
   1 -12   0  714.83   24.20
  -1 -12   0  705.03   22.70
   1 -12   0  703.13   24.60
  -1 -12   0  670.83   24.40
  -1 -12   0  716.63   23.90
  -1  12   0  719.13   24.60
   1  12   0  743.43   23.50
  -1  12   0  724.03   23.70
   1  12   0  681.43   24.60
   2 -12   0   60.79    5.50
  -2 -12   0   49.60    4.30
  -2 -12   0   55.59    4.90
  -2 -12   0   68.39    5.70
   2 -12   0   52.69    5.00
  -2  12   0   58.79    5.20
  -2  12   0   64.89    5.20
   2  12   0   55.69    4.70
   2  12   0   61.59    5.60
   3 -12   0    4.70    2.00
  -3 -12   0    3.50    2.40
  -3 -12   0    3.10    2.00
   3 -12   0    2.00    2.20
  -3  12   0    4.30    2.20
   3  12   0    5.10    2.10
   3  12   0    1.40    2.10
  -3  12   0    0.80    2.30
  -4 -12   0   76.69    5.60
   4 -12   0   72.69    6.50
   4 -12   0   70.39    5.40
  -4 -12   0   67.89    6.00
   4  12   0   73.79    5.60
  -4  12   0   82.69    6.20
   4  12   0   70.19    6.20
  -4  12   0   74.69    6.20
  -5 -12   0  178.78    9.40
  -5 -12   0  187.58   10.40
   5 -12   0  190.98   10.90
   5  12   0  187.58   10.50
  -5  12   0  185.18    9.80
   5  12   0  186.58    9.80
  -5  12   0  191.78   10.50
   6 -12   0    4.00    3.60
  -6 -12   0    4.10    2.40
  -6 -12   0    5.30    2.70
  -6  12   0    8.00    3.30
   6  12   0    3.60    2.80
   6  12   0    4.80    2.60
  -7 -12   0  245.48   12.20
  -7 -12   0  249.68   12.90
   7 -12   0  255.57   13.60
   7  12   0  228.78   12.40
  -7  12   0  261.37   13.20
   7  12   0  263.07   13.30
   0 -13   0    2.50    2.40
   0 -13   0    1.50    2.00
   0  13   0   -2.60    1.60
   0  13   0    2.10    2.30
   1 -13   0   83.79    6.50
   1 -13   0   95.49    7.20
  -1 -13   0   91.59    6.90
  -1 -13   0   82.89    6.40
  -1  13   0  100.09    6.70
  -1  13   0   84.19    6.60
   1  13   0   85.39    6.00
   1  13   0  100.39    7.20
   2 -13   0  422.36   17.50
  -2 -13   0  421.96   17.40
   2 -13   0  420.36   16.60
   2  13   0  418.76   17.50
  -2  13   0  415.46   17.10
  -2  13   0  418.66   16.60
  -3 -13   0    0.30    2.00
   3 -13   0    2.00    1.90
   3 -13   0   -0.10    2.40
  -3  13   0    4.20    2.50
  -3  13   0    2.80    2.10
   3  13   0    1.20    2.30
  -4 -13   0  366.76   19.00
  -4 -13   0  345.17   14.70
   4 -13   0  362.96   15.20
   4 -13   0  419.06   22.00
  -4  13   0  384.16   15.80
  -4  13   0  397.86   16.60
  -5 -13   0   63.99    5.50
   5 -13   0   64.49    6.80
  -5 -13   0   69.39    6.40
  -5  13   0   64.39    6.40
  -5  13   0   50.79    5.30
   5  13   0   60.39    5.60
   5  13   0   62.39    6.40
   6 -13   0   43.10    5.70
  -6 -13   0   42.70    4.80
  -6 -13   0   42.90    5.80
   6  13   0   46.40    6.00
  -6  13   0   47.90    5.90
   6  13   0   48.00    5.60
   0 -14   0   -0.70    2.10
   0 -14   0    1.50    2.70
   0  14   0   -0.40    2.70
   0  14   0    1.40    2.50
   1 -14   0  170.48    9.90
  -1 -14   0  183.58   10.10
   1 -14   0  184.38   10.40
  -1  14   0  177.88   11.30
   1  14   0  171.08   14.20
  -1  14   0  165.38    9.50
   2 -14   0  128.69   11.30
   2 -14   0  138.19    8.70
  -2 -14   0  146.49    9.30
  -2  14   0  142.69    8.90
   2  14   0  159.68    9.80
  -2  14   0  175.58   15.00
   3 -14   0   24.00    4.10
   3 -14   0   20.30    4.70
  -3 -14   0   25.10    4.20
   3  14   0   21.10    4.60
  -3  14   0   37.10    8.20
  -3  14   0   26.90    4.50
  -4 -14   0   28.90    4.80
   4 -14   0   42.80    5.60
   4  14   0   44.20    5.60
  -4  14   0   36.00    5.10
  -4  14   0   24.20    4.60
   5 -14   0  294.57   14.80
  -5 -14   0  262.77   13.90
  -5  14   0  283.17   14.20
   5  14   0  281.37   14.30
   0 -15   0    1.70    2.90
   0 -15   0   -0.40    2.50
   0  15   0    5.50    3.00
   1 -15   0   16.20    4.40
   1 -15   0   28.60    4.60
  -1 -15   0   15.00    4.10
  -1  15   0   20.10    4.50
   1  15   0   24.30    5.00
  -1  15   0   28.00    4.90
  -2 -15   0   96.99    7.70
   2 -15   0   97.19    8.00
   2 -15   0   88.49    7.00
  -2  15   0   83.99    7.20
  -2  15   0  104.09    7.80
   2  15   0   93.39    7.70
   3 -15   0  232.28   12.90
  -3 -15   0  217.08   12.20
   3 -15   0  205.78   12.40
   3  15   0  260.17   13.20
  -3  15   0  215.78   12.00
  -3  15   0  218.28   11.90
 -12   0   1   -2.70    2.50
  11   0  -1   15.80    4.70
  11   0  -1   20.60    4.30
 -11   0   1   12.00    3.90
 -11   0   1   18.60    3.60
 -10   0   1   -1.00    1.80
  10   0  -1    3.20    2.40
 -10   0   1    4.70    2.30
  10   0  -1   -1.30    2.30
   9   0  -1   11.20    2.80
  -9   0   1   11.20    2.90
   9   0  -1   10.40    2.90
  -9   0   1   12.10    2.90
   8   0  -1    2.10    1.90
  -8   0   1    1.60    1.50
   8   0  -1    0.00    1.20
   8   0  -1    1.20    1.80
  -8   0   1    1.00    2.40
  -8   0   1   -1.10    1.30
   7   0  -1 2938.91   82.49
  -7   0   1 2789.22   79.49
   7   0  -1 2790.62   77.19
  -7   0   1 2824.22   77.69
   7   0  -1 2757.02   78.79
   7   0  -1 2852.71   79.19
   7   0  -1 2887.61   77.59
  -7   0   1 2776.12   78.99
  -7   0   1 2846.92   78.49
   6   0  -1    0.90    1.50
   6   0  -1   -0.10    0.80
  -6   0   1    0.10    0.80
   6   0  -1   -0.10    1.10
  -6   0   1    1.00    1.10
  -6   0   1    2.40    1.10
   6   0  -1    0.30    1.10
  -6   0   1   -0.20    1.10
  -6   0   1    1.90    1.30
   6   0  -1    2.80    1.30
   6   0  -1    0.10    1.10
   5   0  -1 4682.13  127.99
  -5   0   1 4753.42  126.99
  -5   0   1 4713.93  127.39
  -5   0   1 4635.44  127.99
  -5   0   1 4681.53  127.59
   5   0  -1 4786.62  127.89
   5   0  -1 4744.23  127.89
   5   0  -1 4770.02  126.99
  -5   0   1 4726.73  127.79
  -4   0   1    1.30    0.90
   4   0  -1    0.90    0.80
  -4   0   1    0.20    0.70
  -4   0   1    0.50    0.80
   4   0  -1    0.50    1.50
   4   0  -1    2.90    1.20
  -4   0   1    0.10    0.80
   4   0  -1   -0.10    0.90
   4   0  -1   -0.50    0.70
   4   0  -1    0.10    0.60
   4   0  -1    0.80    0.60
  -4   0   1    0.40    0.70
  -2   0   1    0.80    0.50
   2   0  -1    0.70    0.50
   2   0  -1    1.20    0.50
  -2   0   1    0.90    0.60
  -2   0   1    1.80    0.60
   2   0  -1    0.10    0.60
   2   0  -1    1.10    0.60
   2   0  -1    0.50    0.60
   2   0  -1    0.60    0.40
  -2   0   1    0.80    0.60
   2   0  -1   -0.10    0.60
  -2   0   1    0.80    0.50
  -2   0   1    0.10    0.60
   2   0  -1    0.40    0.60
   2   0  -1    0.00    0.50
  -2   0   1    1.30    0.70
  -2   0   1    1.90    0.70
  -2   0   1    1.10    0.60
   0   0   1    0.20    0.20
  -2   0  -1    2.90    0.70
   2   0   1    2.40    0.70
   2   0   1    4.40    0.90
  -2   0  -1    2.50    0.70
   2   0   1    3.30    0.80
   2   0   1    2.30    0.50
   2   0   1    2.20    0.80
   2   0   1    2.50    0.50
  -2   0  -1    1.90    0.70
   2   0   1    2.50    0.80
  -2   0  -1    2.80    0.70
  -2   0  -1    3.20    0.80
  -2   0  -1    2.20    0.50
   2   0   1    2.00    0.60
   2   0   1    2.50    0.80
  -2   0  -1    1.40    0.50
  -2   0  -1    1.50    0.60
  -2   0  -1    1.90    0.40
  -2   0  -1    1.90    0.70
   2   0   1    2.90    0.70
  -3   0  -1   28.40    1.50
   3   0   1   22.50    2.00
   3   0   1   27.50    2.00
  -3   0  -1   26.20    1.80
  -3   0  -1   26.50    1.80
  -3   0  -1   25.00    1.90
   3   0   1   27.50    1.90
  -3   0  -1   25.60    2.00
  -3   0  -1   28.90    1.50
   3   0   1   26.60    1.40
   3   0   1   28.60    2.10
   3   0   1   23.70    1.70
   3   0   1   26.90    1.50
  -3   0  -1   28.30    1.90
   3   0   1   25.60    1.90
  -3   0  -1   27.80    2.00
   4   0   1   -0.40    0.70
   4   0   1   -0.70    0.70
  -4   0  -1    0.50    0.90
   4   0   1    1.20    1.10
  -4   0  -1    0.30    0.80
  -4   0  -1    0.40    0.80
   4   0   1    0.30    1.00
  -4   0  -1    0.30    0.90
   4   0   1    2.70    0.80
  -4   0  -1   -0.30    0.70
   4   0   1    1.30    0.80
  -4   0  -1    1.20    0.60
  -4   0  -1    0.50    0.60
   5   0   1 3865.71  105.79
   5   0   1 3907.21  105.69
   5   0   1 3924.91  105.89
  -5   0  -1 3801.12  105.09
  -5   0  -1 3841.52  103.99
   5   0   1 3872.11  104.09
   5   0   1 3931.21  105.39
  -5   0  -1 3868.11  105.59
  -6   0  -1    0.90    1.30
   6   0   1    3.40    1.80
   6   0   1    0.60    1.50
  -6   0  -1   -0.50    1.20
  -6   0  -1    0.00    1.00
   6   0   1    1.60    1.30
   6   0   1    0.90    1.20
   6   0   1    1.40    0.90
  -6   0  -1    2.10    1.20
  -6   0  -1   -0.10    0.90
   7   0   1  145.89    7.50
   7   0   1  151.58    7.50
   7   0   1  130.89    5.50
   7   0   1  137.69    7.10
  -7   0  -1  139.39    6.90
  -7   0  -1  146.79    7.30
   8   0   1    2.10    1.50
   8   0   1    2.00    2.10
  -8   0  -1   -3.50    1.20
  -8   0  -1   -0.30    1.40
   8   0   1    0.30    1.30
   8   0   1    1.70    1.40
  -8   0  -1   -0.60    1.40
   9   0   1  198.98   10.10
  -9   0  -1  185.68    9.30
  -9   0  -1  190.48    9.70
   9   0   1  188.18    9.90
  10   0   1    1.40    2.20
 -10   0  -1   -0.40    2.20
 -10   0  -1    1.30    2.10
  10   0   1    0.90    2.70
  11   0   1 1034.10   34.70
 -11   0  -1  999.70   34.50
  11   0   1 1011.60   34.50
 -11   0  -1 1036.40   34.60
  12  -1  -1  105.39    8.10
  11  -1  -1   37.20    8.80
  11  -1  -1   34.30    4.80
 -11  -1   1   43.40    5.30
 -11   1   1   30.10    4.90
  11   1  -1   40.80    6.20
 -11   1   1   24.10    4.40
  11   1  -1   39.40    5.30
 -10  -1   1 1383.46   42.40
  10  -1  -1 1306.37   41.30
 -10  -1   1 1321.17   40.40
  10  -1  -1 1360.76   42.50
  10   1  -1 1337.67   42.00
 -10   1   1 1286.07   41.80
  10   1  -1 1332.67   42.00
 -10   1   1 1292.77   40.80
   9  -1  -1   27.90    3.90
  -9  -1   1   26.90    4.00
   9  -1  -1   26.00    4.10
  -9  -1   1   28.50    3.50
   9   1  -1   29.70    3.60
   9   1  -1   31.50    4.30
  -9   1   1   25.90    3.60
  -9   1   1   26.20    3.90
  -8  -1   1  128.49    6.70
   8  -1  -1  144.89    7.50
  -8  -1   1  139.79    6.50
  -8  -1   1  141.99    7.70
   8  -1  -1  135.99    6.40
   8  -1  -1  136.39    7.70
   8   1  -1  122.19    7.20
   8   1  -1  125.09    8.10
  -8   1   1  131.79    7.00
  -8   1   1  141.89    7.70
   7  -1  -1   70.49    5.00
   7  -1  -1   89.69    4.60
  -7  -1   1   83.39    5.10
  -7  -1   1   76.99    5.20
   7  -1  -1   81.49    5.10
  -7  -1   1   73.19    4.30
   7  -1  -1   80.19    5.40
  -7  -1   1   75.99    4.60
  -7   1   1   76.79    5.10
   7   1  -1   71.09    5.00
  -7   1   1   63.99    4.70
   7   1  -1   73.89    4.90
  -7   1   1   76.09    4.20
   7   1  -1   75.39    3.90
  -7   1   1   75.49    4.80
  -7   1   1   73.49    5.60
   7   1  -1   75.69    4.10
   7   1  -1   73.89    4.80
   7   1  -1   77.49    5.30
  -6  -1   1  334.97   11.40
   6  -1  -1  336.67   12.20
  -6  -1   1  328.47   12.10
   6  -1  -1  333.37   12.50
  -6  -1   1  337.87   11.60
  -6  -1   1  331.57   11.90
   6  -1  -1  334.57   11.50
   6  -1  -1  325.47   11.90
   6  -1  -1  336.87   12.00
  -6  -1   1  321.27   12.20
   6   1  -1  345.57   12.50
   6   1  -1  333.17   12.20
  -6   1   1  350.06   12.40
   6   1  -1  331.77   10.90
  -6   1   1  329.07   11.10
   6   1  -1  353.06   12.30
  -6   1   1  349.47   12.10
   6   1  -1  334.27   12.00
  -6   1   1  340.57   12.20
  -6   1   1  335.97   11.90
  -6   1   1  343.27   10.80
   5  -1  -1  409.86   13.70
   5  -1  -1  402.16   13.20
  -5  -1   1  394.96   13.30
   5  -1  -1  403.46   13.40
   5  -1  -1  379.66   12.70
   5  -1  -1  358.66   12.40
  -5  -1   1  399.76   12.80
   5  -1  -1  415.36   13.30
  -5  -1   1  398.16   13.10
  -5   1   1  396.86   12.20
   5   1  -1  391.66   13.40
  -5   1   1  397.46   13.20
  -5   1   1  410.56   13.30
  -5   1   1  411.16   13.40
   5   1  -1  404.36   12.40
   5   1  -1  415.76   13.60
   5   1  -1  409.26   12.40
  -5   1   1  407.36   13.50
   5   1  -1  416.96   13.50
  -5   1   1  402.76   12.50
   5   1  -1  409.36   13.20
   4  -1  -1   24.10    2.00
  -4  -1   1   26.90    2.10
  -4  -1   1   27.90    2.20
   4  -1  -1   25.50    2.30
   4  -1  -1   26.60    1.60
   4  -1  -1   27.10    2.10
  -4  -1   1   24.50    1.70
   4  -1  -1   26.50    2.20
   4  -1  -1   27.90    2.10
  -4  -1   1   24.40    1.90
   4  -1  -1   22.90    2.00
  -4  -1   1   26.40    2.00
  -4   1   1   29.00    2.30
   4   1  -1   27.80    2.30
  -4   1   1   26.20    1.90
  -4   1   1   24.20    2.20
  -4   1   1   29.90    1.70
   4   1  -1   25.00    1.70
  -4   1   1   25.80    2.20
   4   1  -1   22.10    1.70
   4   1  -1   27.40    2.10
  -4   1   1   27.90    2.10
   4   1  -1   26.30    2.20
   4   1  -1   26.10    1.80
  -3  -1   1 3923.91  113.59
   3  -1  -1 4297.77  113.39
  -3  -1   1 4248.77  113.59
  -3  -1   1 4367.86  113.79
   3  -1  -1 4309.77  113.79
  -3  -1   1 4204.58  113.59
  -3  -1   1 4304.27  113.79
   3  -1  -1 4372.46  113.69
   3  -1  -1 4405.06  113.59
   3  -1  -1 4087.19  113.99
  -3  -1   1 4344.47  113.49
  -3  -1   1 4291.17  113.19
   3  -1  -1 4225.18  112.79
   3  -1  -1 4253.97  113.89
   3   1  -1 3921.11  113.29
   3   1  -1 4335.67  113.09
   3   1  -1 4330.97  113.79
   3   1  -1 4287.87  113.69
   3   1  -1 4355.36  113.89
  -3   1   1 4351.46  113.69
   3   1  -1 4259.17  113.59
   3   1  -1 4061.99  113.59
   3   1  -1 4272.77  113.09
  -3   1   1 4105.69  113.19
  -3   1   1 4171.18  113.39
   3   1  -1 4125.09  113.09
   3   1  -1 4272.07  113.49
   3   1  -1 4153.08  113.49
  -3   1   1 4315.47  112.79
  -3   1   1 3939.81  113.39
  -3   1   1 4385.06  113.69
  -3   1   1 4207.58  113.49
   2   1  -1 5782.22  154.08
   1  -1  -1 1681.23   45.20
   1  -1  -1 1735.23   45.10
  -1  -1   1 1688.93   45.00
  -1  -1   1 1732.23   45.00
  -1  -1   1 1719.73   44.80
   1  -1  -1 1685.93   45.00
   1  -1  -1 1653.73   45.00
   1  -1  -1 1760.42   45.00
  -1  -1   1 1667.83   45.10
  -1  -1   1 1653.63   45.10
   1  -1  -1 1676.43   44.70
  -1  -1   1 1647.64   45.00
   1  -1  -1 1556.94   44.80
  -1  -1   1 1613.94   45.00
  -1  -1   1 1717.13   45.30
   1  -1  -1 1648.54   45.00
  -1  -1   1 1590.44   45.00
  -1  -1   1 1659.13   44.90
   1  -1  -1 1716.53   45.10
  -1   1   1 1691.33   45.10
   1   1  -1 1702.83   45.00
  -1   1   1 1712.23   45.00
   1   1  -1 1672.03   44.60
  -1   1   1 1758.22   45.00
   1   1  -1 1694.63   44.90
  -1   1   1 1689.13   45.00
  -1   1   1 1645.94   44.90
   1   1  -1 1643.84   45.10
   1   1  -1 1608.74   45.00
   1   1  -1 1651.83   45.00
   1   1  -1 1716.93   45.10
   1   1  -1 1701.93   45.20
  -1   1   1 1648.83   45.00
  -1   1   1 1700.43   44.90
  -1   1   1 1702.03   44.70
   1   1  -1 1654.13   45.00
   1   1  -1 1695.83   45.00
  -1   1   1 1677.43   45.10
   0  -1   1 1022.90   28.80
   0   1   1 1122.59   28.80
   1  -1   1   55.99    2.20
   1  -1   1   56.79    2.00
   1  -1   1   59.79    2.20
  -1  -1  -1   55.69    2.30
  -1  -1  -1   56.89    2.30
  -1  -1  -1   58.59    2.10
  -1  -1  -1   59.69    2.20
  -1  -1  -1   60.79    2.30
   1  -1   1   58.89    1.80
   1  -1   1   59.69    2.20
  -1  -1  -1   55.49    2.00
  -1  -1  -1   56.19    2.10
   1  -1   1   60.39    2.20
   1  -1   1   57.79    2.20
   1  -1   1   58.19    2.30
   1  -1   1   56.99    2.20
   1   1   1   59.59    2.10
   1   1   1   57.79    2.10
  -1   1  -1   59.09    2.30
  -1   1  -1   59.29    2.20
   1   1   1   56.29    2.30
  -1   1  -1   57.89    2.20
  -1   1  -1   61.39    2.10
   1   1   1   59.29    2.10
   1   1   1   59.89    2.10
  -1   1  -1   58.29    2.10
  -1   1  -1   55.59    2.30
   1   1   1   61.59    2.40
   1   1   1   59.09    2.20
   1   1   1   59.69    2.10
  -1   1  -1   59.19    2.20
  -1   1  -1   60.39    2.30
  -1   1  -1   60.29    1.80
   1   1   1   56.79    2.10
   3  -1   1   61.49    3.20
   3  -1   1   62.99    3.00
  -3  -1  -1   64.09    2.90
  -3  -1  -1   61.59    3.00
   3  -1   1   61.99    3.00
   3  -1   1   62.59    2.70
   3  -1   1   60.29    3.00
  -3  -1  -1   57.69    3.00
  -3  -1  -1   59.69    2.10
  -3  -1  -1   64.69    3.00
  -3  -1  -1   66.59    2.70
   3  -1   1   66.19    3.10
   3  -1   1   57.89    2.80
  -3  -1  -1   66.89    3.10
  -3  -1  -1   61.39    3.10
  -3   1  -1   58.89    2.70
   3   1   1   57.09    2.90
   3   1   1   63.99    3.00
  -3   1  -1   63.49    3.00
   3   1   1   60.99    2.60
   3   1   1   68.39    3.10
   3   1   1   61.59    2.90
  -3   1  -1   64.09    3.00
   3   1   1   64.59    2.20
  -3   1  -1   66.09    3.10
   3   1   1   56.29    2.90
  -3   1  -1   52.89    2.80
  -3   1  -1   64.09    3.10
  -3   1  -1   60.89    2.30
  -3   1  -1   50.99    2.90
  -3   1  -1   61.89    2.30
  -4  -1  -1 1001.30   28.50
  -4  -1  -1  892.81   26.80
   4  -1   1  917.81   26.20
  -4  -1  -1  866.01   24.70
  -4  -1  -1  886.81   25.30
   4  -1   1  899.41   26.40
   4  -1   1  902.71   26.10
   4  -1   1  892.11   25.50
  -4  -1  -1  887.51   26.20
   4   1   1  888.11   24.70
  -4   1  -1  921.11   26.00
   4   1   1  911.31   26.60
  -4   1  -1  966.80   25.20
  -4   1  -1  921.21   26.30
  -4   1  -1  826.12   25.30
   4   1   1  864.21   25.90
   4   1   1  858.91   25.20
  -4   1  -1  898.91   26.20
   4   1   1  936.01   26.20
  -4   1  -1  892.21   24.90
  -4   1  -1  859.21   26.00
   4   1   1  916.91   26.00
   4   1   1  917.51   26.20
  -4   1  -1  927.21   25.80
  -5  -1  -1   68.49    3.70
   5  -1   1   68.49    4.00
  -5  -1  -1   68.29    3.80
  -5  -1  -1   64.69    3.20
   5  -1   1   65.39    4.10
  -5  -1  -1   77.09    4.20
   5  -1   1   64.39    4.00
   5  -1   1   68.39    3.40
  -5  -1  -1   66.99    4.00
   5   1   1   67.29    4.00
   5   1   1   68.29    4.00
  -5   1  -1   66.99    3.00
  -5   1  -1   67.69    4.00
  -5   1  -1   75.29    4.10
   5   1   1   78.69    4.50
   5   1   1   71.89    2.90
  -5   1  -1   69.29    3.80
  -5   1  -1   62.29    4.50
  -5   1  -1   71.19    3.90
   5   1   1   69.09    3.90
  -6  -1  -1 1181.98   35.10
   6  -1   1 1186.68   34.70
   6  -1   1 1217.48   35.40
  -6  -1  -1 1095.79   34.30
   6  -1   1 1172.28   35.00
  -6  -1  -1 1221.48   35.00
   6  -1   1 1139.99   34.80
   6  -1   1 1180.38   34.90
  -6   1  -1 1180.38   32.90
  -6   1  -1 1115.49   35.20
  -6   1  -1 1205.18   35.00
   6   1   1 1173.88   32.70
   6   1   1 1196.48   34.60
  -6   1  -1 1248.18   34.10
  -6   1  -1 1212.38   34.90
   6   1   1 1126.39   34.80
  -6   1  -1 1216.98   35.00
   6   1   1 1171.28   35.30
   6   1   1 1178.48   34.70
   7  -1   1   71.79    5.10
   7  -1   1   74.59    5.30
  -7  -1  -1   69.29    4.80
   7  -1   1   74.09    4.00
  -7  -1  -1   71.59    4.90
  -7  -1  -1   67.69    4.50
   7  -1   1   69.19    4.80
  -7  -1  -1   65.59    3.80
   7   1   1   63.99    4.70
  -7   1  -1   79.49    5.00
   7   1   1   78.49    5.40
  -7   1  -1   71.39    4.30
  -7   1  -1   66.99    4.70
  -7   1  -1   68.79    4.90
   7   1   1   71.69    5.00
   7   1   1   74.39    4.50
  -8  -1  -1  744.43   24.40
   8  -1   1  733.43   24.90
  -8  -1  -1  726.63   24.40
   8   1   1  702.73   23.90
  -8   1  -1  775.42   24.60
   8   1   1  723.13   23.10
   8   1   1  705.43   24.20
   8   1   1  755.82   24.90
  -8   1  -1  721.33   24.10
   9  -1   1  200.58   10.50
  -9  -1  -1  196.98   10.10
  -9  -1  -1  219.18    9.90
   9  -1   1  200.38   10.30
   9   1   1  209.18   10.40
  -9   1  -1  197.08   10.20
   9   1   1  213.28   10.80
  -9   1  -1  210.68   10.10
 -10  -1  -1  335.17   13.90
  10  -1   1  325.87   14.50
  10  -1   1  318.57   14.60
 -10  -1  -1  337.97   14.70
 -10   1  -1  307.97   13.80
  10   1   1  308.47   14.50
  10   1   1  305.47   14.10
 -10   1  -1  335.97   14.60
 -11  -1  -1   74.19    6.70
  11  -1   1   50.19    6.40
  11  -1   1   54.49    6.40
  11   1   1   63.09    6.20
 -11   1  -1   68.19    6.30
 -11   1  -1   68.29    6.70
  11   1   1   61.19    5.90
 -11  -2   1  224.58   12.00
  11  -2  -1  218.38   12.00
 -11   2   1  215.88   11.70
  11   2  -1  208.38   11.20
  11   2  -1  208.38   11.50
  10  -2  -1  255.17   12.40
 -10  -2   1  280.47   11.90
  10  -2  -1  302.67   13.90
 -10  -2   1  292.87   13.50
  10   2  -1  298.67   13.70
 -10   2   1  288.87   13.40
 -10   2   1  267.07   12.50
  10   2  -1  278.77   13.00
  -9  -2   1   11.00    2.90
   9  -2  -1    4.50    2.30
  -9  -2   1    9.90    2.40
   9  -2  -1    2.60    2.20
  -9   2   1    8.50    2.90
  -9   2   1   10.90    2.70
   9   2  -1   10.10    3.10
   9   2  -1    7.20    2.70
   8  -2  -1   18.20    3.30
   8  -2  -1   13.50    2.30
   8  -2  -1   16.30    3.00
  -8  -2   1   20.70    2.60
  -8  -2   1   19.50    2.70
  -8  -2   1   18.80    3.30
  -8   2   1   13.30    2.60
   8   2  -1   15.00    2.90
   8   2  -1   13.60    3.70
  -7  -2   1  399.06   14.30
  -7  -2   1  389.56   14.50
   7  -2  -1  385.06   14.20
  -7  -2   1  384.26   13.40
   7  -2  -1  385.26   13.90
   7  -2  -1  383.86   14.70
   7  -2  -1  385.66   13.50
  -7  -2   1  400.76   13.50
   7   2  -1  392.86   12.40
   7   2  -1  405.56   13.10
   7   2  -1  373.16   13.90
  -7   2   1  395.66   14.30
  -7   2   1  385.66   12.80
  -7   2   1  382.86   14.10
  -7   2   1  390.86   14.50
   7   2  -1  397.16   14.20
   7   2  -1  393.56   14.60
  -7   2   1  405.86   15.30
   7   2  -1  390.76   14.20
   6  -2  -1   29.30    3.20
  -6  -2   1   28.20    3.50
   6  -2  -1   33.30    3.10
   6  -2  -1   23.00    2.80
  -6  -2   1   23.90    2.90
  -6  -2   1   29.70    2.60
  -6  -2   1   26.70    2.80
   6  -2  -1   26.50    2.70
   6  -2  -1   28.30    2.60
  -6  -2   1   31.30    2.60
   6   2  -1   27.70    2.40
  -6   2   1   26.20    2.80
   6   2  -1   27.90    2.70
   6   2  -1   18.10    2.90
   6   2  -1   24.20    2.70
   6   2  -1   24.20    2.90
  -6   2   1   25.40    2.30
  -6   2   1   25.60    2.70
  -6   2   1   31.10    2.30
   6   2  -1   25.70    2.00
  -5  -2   1  781.92   22.80
  -5  -2   1  756.32   22.20
   5  -2  -1  754.82   22.30
  -5  -2   1  745.53   22.80
   5  -2  -1  746.03   23.10
   5  -2  -1  760.92   22.80
  -5  -2   1  783.52   22.70
  -5  -2   1  729.63   22.30
   5  -2  -1  721.73   22.20
   5  -2  -1  709.03   22.40
  -5   2   1  755.52   21.40
   5   2  -1  740.73   22.90
  -5   2   1  743.13   22.80
  -5   2   1  744.33   22.50
  -5   2   1  722.63   22.50
  -5   2   1  736.63   21.70
   5   2  -1  737.33   22.40
   5   2  -1  737.93   22.40
   5   2  -1  738.73   21.80
   5   2  -1  755.72   22.70
   5   2  -1  754.72   21.40
  -4  -2   1  757.82   21.90
  -4  -2   1  736.83   21.60
  -4  -2   1  760.02   21.20
   4  -2  -1  750.72   21.80
   4  -2  -1  741.83   21.70
   4  -2  -1  739.23   22.20
   4  -2  -1  682.93   20.60
  -4  -2   1  733.33   21.60
  -4  -2   1  690.13   20.80
   4  -2  -1  742.83   21.40
   4  -2  -1  679.43   22.20
   4  -2  -1  740.33   21.90
   4   2  -1  741.63   21.70
   4   2  -1  750.22   20.90
   4   2  -1  751.62   21.30
  -4   2   1  743.53   21.80
  -4   2   1  733.13   21.90
  -4   2   1  754.22   21.80
   4   2  -1  767.52   22.20
  -4   2   1  752.72   20.90
   4   2  -1  747.53   21.70
   4   2  -1  744.73   21.90
  -4   2   1  736.03   21.90
  -3  -2   1 1244.18   34.20
   3  -2  -1 1198.58   33.40
   3  -2  -1 1256.97   34.40
  -3  -2   1 1262.97   33.70
   3  -2  -1 1273.17   34.40
   3  -2  -1 1228.28   33.80
  -3  -2   1 1258.07   34.20
   3  -2  -1 1250.17   34.30
  -3  -2   1 1176.98   34.20
  -3  -2   1 1254.27   34.40
   3  -2  -1 1250.57   33.90
   3  -2  -1 1201.38   34.50
  -3  -2   1 1135.39   34.20
  -3   2   1 1246.28   34.30
   3   2  -1 1239.18   34.20
   3   2  -1 1262.87   34.00
  -3   2   1 1289.57   34.40
   3   2  -1 1232.88   34.30
  -3   2   1 1142.19   33.70
  -3   2   1 1165.18   34.50
   3   2  -1 1256.47   34.60
  -3   2   1 1191.88   33.60
  -3   2   1 1239.18   34.40
   3   2  -1 1234.48   34.10
   3   2  -1 1161.78   33.60
  -3   2   1 1226.78   34.20
  -3   2   1 1245.58   33.50
   3   2  -1 1269.77   33.70
  -2  -2   1   16.70    1.20
   2  -2  -1   16.70    1.40
  -2  -2   1   17.80    1.40
   2  -2  -1   16.80    1.50
  -2  -2   1   20.40    1.20
   2  -2  -1   19.30    1.50
  -2  -2   1   18.20    1.50
   2  -2  -1   18.40    1.10
  -2  -2   1   15.30    1.30
   2  -2  -1   18.00    1.30
  -2  -2   1   16.70    1.40
  -2  -2   1   18.30    1.50
  -2  -2   1   17.00    1.40
  -2  -2   1   16.60    1.30
  -2  -2   1   17.00    1.20
   2  -2  -1   15.20    1.30
   2  -2  -1   22.90    1.80
   2  -2  -1   16.90    1.10
   2  -2  -1   21.90    1.40
   2  -2  -1   16.10    1.40
  -2  -2   1   18.30    1.40
  -2   2   1   18.30    1.40
  -2   2   1   17.20    1.10
  -2   2   1   16.80    1.40
   2   2  -1   17.00    1.30
   2   2  -1   15.80    1.50
   2   2  -1   16.40    1.40
   2   2  -1   16.10    1.30
  -2   2   1   18.10    1.40
  -2   2   1   19.70    1.50
   2   2  -1   17.90    1.50
  -2   2   1   20.20    1.40
   2   2  -1   17.30    1.40
   2   2  -1   16.10    1.10
   2   2  -1   16.30    1.60
  -2   2   1   20.40    1.50
   2   2  -1   16.80    1.40
  -2   2   1   17.20    1.30
   0  -2   1    5.90    0.90
   0  -2  -1    5.80    0.70
   0  -2   1    4.40    0.70
   0  -2   1    6.50    0.80
   0  -2  -1    4.50    0.90
   0  -2  -1    6.00    0.70
   0  -2  -1    5.20    0.80
   0  -2  -1    4.20    0.90
   0  -2   1    5.50    0.80
   0  -2   1    5.20    0.60
   0  -2  -1    5.00    0.70
   0  -2   1    5.90    0.90
   0   2  -1    5.90    0.80
   0   2   1    4.80    0.70
   0   2  -1    6.40    0.70
   0   2   1    6.50    0.90
   0   2   1    5.20    0.70
   0   2   1    5.30    0.70
   0   2  -1    5.10    0.90
   0   2  -1    6.10    0.80
   0   2   1    6.00    0.40
   0   2   1    4.80    0.80
   0   2  -1    4.20    0.80
   0   2  -1    5.30    0.70
   0   2  -1    4.60    0.70
   0   2   1    5.10    0.90
   0   2   1    6.00    0.80
   0   2  -1    4.60    0.80
   1  -2   1    8.10    1.00
  -1  -2  -1    5.90    0.90
  -1  -2  -1    7.40    0.50
  -1  -2  -1    6.10    0.90
   1  -2   1    6.40    0.80
  -1  -2  -1    7.10    1.30
   1  -2   1    7.10    0.90
  -1  -2  -1    6.40    0.90
   1  -2   1    6.60    0.90
  -1  -2  -1    7.80    1.00
   1  -2   1    5.70    0.90
  -1  -2  -1    7.60    0.70
   1  -2   1    6.30    0.90
  -1  -2  -1   10.10    1.00
   1  -2   1    6.20    0.90
   1  -2   1    7.10    0.70
   1  -2   1    7.30    0.90
   1   2   1    7.80    0.90
  -1   2  -1    7.00    0.70
   1   2   1    7.30    1.10
   1   2   1    6.90    0.80
  -1   2  -1    6.40    0.70
   1   2   1    6.30    1.00
  -1   2  -1    6.00    0.90
   1   2   1    7.50    0.80
   1   2   1    8.00    0.70
   1   2   1    7.30    0.80
   1   2   1    6.90    0.80
  -1   2  -1    7.70    1.00
  -1   2  -1    6.50    1.00
   1   2   1    6.20    0.80
  -1   2  -1    7.20    0.80
  -1   2  -1    7.70    0.90
  -1   2  -1    5.50    0.80
  -2  -2  -1 3309.27   90.39
   2  -2   1 3286.67   90.79
   2  -2   1 3563.44   91.19
   2  -2   1 3479.95   90.19
   2  -2   1 3396.36   90.79
   2  -2   1 3391.76   90.89
  -2  -2  -1 3471.15   89.89
  -2  -2  -1 3384.96   90.79
   2  -2   1 3086.79   90.79
  -2  -2  -1 3546.85   90.89
  -2  -2  -1 3450.05   89.89
   2  -2   1 3246.08   90.69
  -2  -2  -1 3443.56   90.69
   2  -2   1 3287.17   90.89
  -2  -2  -1 3461.85   90.99
   2  -2   1 3362.56   90.89
  -2  -2  -1 3289.57   90.69
  -2  -2  -1 3287.27   91.09
   2  -2   1 3421.96   90.89
   2   2   1 3454.45   91.09
   2   2   1 3351.96   90.69
   2   2   1 3606.94   91.29
  -2   2  -1 3294.07   90.79
   2   2   1 3507.05   90.79
  -2   2  -1 3368.76   90.79
   2   2   1 3426.16   90.49
  -2   2  -1 3496.85   91.09
   2   2   1 3306.67   90.79
  -2   2  -1 3427.26   90.19
  -2   2  -1 3295.57   90.99
   2   2   1 3215.58   90.89
   2   2   1 3272.47   90.99
   2   2   1 3556.74   90.79
   2   2   1 3251.77   90.69
  -2   2  -1 3246.58   90.69
  -2   2  -1 3401.86   90.59
   2   2   1 3295.17   90.69
  -2   2  -1 3509.25   90.99
  -2   2  -1 3598.94   90.89
  -3  -2  -1 1690.93   47.10
  -3  -2  -1 1730.23   45.70
  -3  -2  -1 1736.13   46.90
  -3  -2  -1 1729.83   47.40
  -3  -2  -1 1779.62   47.30
   3  -2   1 1597.94   46.90
   3  -2   1 1756.52   46.20
   3  -2   1 1757.52   47.10
   3  -2   1 1609.64   46.80
   3  -2   1 1736.03   47.20
  -3  -2  -1 1677.03   45.70
  -3  -2  -1 1704.13   46.80
   3  -2   1 1725.13   47.20
  -3  -2  -1 1758.52   47.00
   3  -2   1 1728.53   47.60
  -3  -2  -1 1646.24   46.80
  -3   2  -1 1705.23   46.10
   3   2   1 1679.43   47.00
  -3   2  -1 1756.32   47.30
  -3   2  -1 1715.03   47.00
   3   2   1 1741.63   47.10
   3   2   1 1639.44   46.70
   3   2   1 1717.73   46.90
   3   2   1 1687.43   47.50
  -3   2  -1 1754.12   47.40
   3   2   1 1809.92   47.30
  -3   2  -1 1719.93   47.10
  -3   2  -1 1726.23   47.00
   3   2   1 1695.93   47.00
  -4  -2  -1 2448.75   66.39
   4  -2   1 2380.86   66.19
  -4  -2  -1 2433.36   66.29
  -4  -2  -1 2342.37   65.79
   4  -2   1 2447.35   66.19
  -4  -2  -1 2308.27   64.39
   4  -2   1 2468.95   65.89
  -4  -2  -1 2470.85   65.59
  -4  -2  -1 2339.47   66.19
   4  -2   1 2431.66   66.29
   4  -2   1 2455.85   66.69
   4   2   1 2335.57   65.89
  -4   2  -1 2401.76   65.99
  -4   2  -1 2371.46   64.99
   4   2   1 2480.35   66.19
  -4   2  -1 2315.07   66.89
  -4   2  -1 2479.35   65.79
   4   2   1 2534.95   66.09
  -4   2  -1 2417.26   64.79
   4   2   1 2412.16   66.69
   4   2   1 2322.07   65.89
  -4   2  -1 2302.87   66.29
   4   2   1 2483.05   66.19
  -4   2  -1 2489.45   66.39
   5  -2   1 2365.56   65.99
  -5  -2  -1 2363.06   65.19
  -5  -2  -1 2429.36   65.69
  -5  -2  -1 2341.57   66.09
  -5  -2  -1 2370.66   66.19
  -5  -2  -1 2306.47   65.39
   5  -2   1 2372.56   66.09
   5  -2   1 2369.06   66.59
   5   2   1 2367.26   65.89
  -5   2  -1 2472.15   66.09
   5   2   1 2436.86   65.79
  -5   2  -1 2373.96   66.29
   5   2   1 2371.86   63.89
  -5   2  -1 2437.46   66.49
   5   2   1 2331.87   66.59
   5   2   1 2425.16   65.89
  -5   2  -1 2285.57   64.29
   5   2   1 2409.56   65.79
  -5   2  -1 2427.46   65.89
  -6  -2  -1  554.34   16.80
   6  -2   1  548.75   17.90
  -6  -2  -1  538.75   18.10
   6  -2   1  538.15   17.90
  -6  -2  -1  576.04   18.20
   6  -2   1  556.74   17.20
   6  -2   1  541.95   17.80
  -6  -2  -1  533.75   17.50
   6  -2   1  549.74   18.60
   6   2   1  520.45   17.70
  -6   2  -1  562.94   17.30
   6   2   1  516.15   17.50
  -6   2  -1  540.85   16.00
  -6   2  -1  539.85   18.10
   6   2   1  566.94   18.70
   6   2   1  564.34   17.60
  -6   2  -1  527.05   19.50
  -6   2  -1  544.25   18.00
   6   2   1  552.54   17.80
  -6   2  -1  554.64   17.90
   6   2   1  529.75   15.50
   7  -2   1  240.88   10.00
   7  -2   1  217.88   10.10
  -7  -2  -1  225.38    8.50
  -7  -2  -1  239.28   10.10
  -7  -2  -1  231.98    9.50
   7  -2   1  229.38    8.80
   7  -2   1  244.28    9.90
  -7  -2  -1  224.08    9.80
  -7   2  -1  229.48    9.90
  -7   2  -1  229.58    9.00
  -7   2  -1  243.68   10.00
   7   2   1  238.38    9.80
   7   2   1  225.98    9.20
  -7   2  -1  225.18    9.80
   7   2   1  228.78   10.40
   7   2   1  218.58    9.60
  -8  -2  -1   52.09    4.70
   8  -2   1   47.40    4.50
   8  -2   1   38.70    3.30
   8  -2   1   44.10    4.40
  -8  -2  -1   42.60    4.50
  -8  -2  -1   43.90    4.30
  -8   2  -1   41.00    3.40
   8   2   1   46.90    4.70
  -8   2  -1   50.49    4.40
   8   2   1   43.40    6.30
  -8   2  -1   43.90    4.30
  -8   2  -1   45.30    4.30
   8   2   1   39.00    4.10
   8   2   1   48.30    3.90
  -9  -2  -1    1.00    1.70
   9  -2   1    8.10    2.80
  -9  -2  -1    6.40    2.30
   9  -2   1    2.20    2.20
   9   2   1    5.50    2.30
  -9   2  -1    4.80    2.20
   9   2   1    5.00    2.70
  -9   2  -1    6.00    2.20
  10  -2   1   21.40    4.20
  10  -2   1   26.60    5.00
 -10  -2  -1   22.90    4.20
 -10  -2  -1   29.60    3.90
  10   2   1   21.20    4.40
  10   2   1   27.40    3.80
 -10   2  -1   25.00    4.30
 -10   2  -1   18.40    3.80
  11  -2   1  232.48   12.80
 -11  -2  -1  225.08   12.40
  11   2   1  253.57   12.40
  11   2   1  254.57   13.30
 -11   2  -1  241.48   12.30
 -11   2  -1  241.28   12.20
 -11  -3   1   39.70    5.40
  11  -3  -1   35.10    5.30
 -11   3   1   46.80    5.40
 -11   3   1   37.00    4.90
  11   3  -1   36.50    4.80
  11   3  -1   38.80    5.40
  10  -3  -1  290.07   13.60
 -10  -3   1  268.97   13.10
 -10   3   1  270.27   13.00
  10   3  -1  281.47   13.60
  10   3  -1  272.97   12.60
 -10   3   1  268.47   12.60
   9  -3  -1  242.98   11.80
  -9  -3   1  240.28   11.40
   9  -3  -1  208.88   10.50
  -9  -3   1  239.38   10.00
  -9   3   1  237.68   11.00
  -9   3   1  220.08   10.90
   9   3  -1  240.58   11.60
   9   3  -1  217.98   10.50
   8  -3  -1  612.44   20.60
  -8  -3   1  628.64   21.70
  -8  -3   1  611.34   20.30
   8  -3  -1  617.64   22.00
   8  -3  -1  623.54   20.60
  -8  -3   1  619.94   20.10
  -8   3   1  649.04   21.50
   8   3  -1  667.43   22.30
  -8   3   1  602.24   21.40
   7  -3  -1    1.50    1.30
  -7  -3   1    3.10    1.70
  -7  -3   1    1.00    1.00
  -7  -3   1    0.30    1.30
  -7  -3   1    0.20    1.40
   7  -3  -1    1.20    1.50
   7  -3  -1    1.20    1.60
   7  -3  -1    0.90    1.50
  -7   3   1    0.40    1.50
  -7   3   1    3.20    1.40
  -7   3   1    2.40    1.60
   7   3  -1    0.40    1.60
   7   3  -1    1.20    1.50
   7   3  -1    2.20    1.70
  -7   3   1    2.10    1.80
  -7   3   1    4.90    1.20
   7   3  -1    4.50    1.80
  -7   3   1    0.70    2.10
  -6  -3   1  290.37   10.90
  -6  -3   1  290.17   11.10
  -6  -3   1  267.87   10.30
   6  -3  -1  290.97   11.00
   6  -3  -1  285.77   10.20
   6  -3  -1  296.97   11.40
  -6  -3   1  287.67   10.00
   6  -3  -1  288.37   10.70
   6  -3  -1  267.37   10.60
  -6  -3   1  271.57   10.30
  -6   3   1  277.77   10.70
   6   3  -1  283.27   11.30
  -6   3   1  288.87   11.00
   6   3  -1  293.57   10.20
  -6   3   1  272.27    9.70
  -6   3   1  285.67    9.50
   6   3  -1  283.07   10.60
   6   3  -1  288.37   10.80
  -6   3   1  280.87   10.80
  -6   3   1  281.87   10.80
  -5  -3   1   61.89    4.00
   5  -3  -1   64.99    3.90
   5  -3  -1   70.69    4.10
   5  -3  -1   62.59    3.60
   5  -3  -1   63.89    4.20
   5  -3  -1   64.39    3.90
  -5  -3   1   62.79    3.80
  -5  -3   1   76.29    4.20
  -5  -3   1   68.79    3.90
  -5  -3   1   71.89    3.50
   5   3  -1   63.09    3.60
   5   3  -1   70.79    4.00
  -5   3   1   67.09    4.00
  -5   3   1   63.09    4.00
  -5   3   1   70.29    4.00
  -5   3   1   66.39    4.10
   5   3  -1   61.69    4.20
   5   3  -1   64.19    3.90
   5   3  -1   69.89    3.90
  -5   3   1   66.19    3.20
  -4  -3   1  270.57    9.10
  -4  -3   1  226.68    7.80
   4  -3  -1  244.38    8.20
   4  -3  -1  241.48    8.70
  -4  -3   1  243.58    8.20
   4  -3  -1  235.38    7.90
   4  -3  -1  253.27    9.00
  -4  -3   1  257.67    8.70
  -4  -3   1  255.47    7.90
   4  -3  -1  241.88    8.20
  -4  -3   1  259.37    9.00
   4  -3  -1  262.87    9.00
  -4  -3   1  254.67    8.80
   4  -3  -1  224.38    8.40
   4  -3  -1  251.57    9.20
  -4   3   1  248.18    8.90
  -4   3   1  248.28    8.90
   4   3  -1  257.57    8.60
   4   3  -1  255.27    8.60
  -4   3   1  249.78    8.00
  -4   3   1  263.27    9.00
   4   3  -1  254.07    8.80
   4   3  -1  243.28    9.10
  -4   3   1  233.58    8.80
   4   3  -1  246.48    8.80
  -3  -3   1 2030.20   59.79
  -3  -3   1 2234.68   59.09
   3  -3  -1 2146.89   60.09
   3  -3  -1 2249.57   60.19
  -3  -3   1 2134.09   59.09
  -3  -3   1 2226.28   59.79
   3  -3  -1 2102.99   59.09
  -3  -3   1 2240.08   59.99
  -3  -3   1 2242.78   59.99
   3  -3  -1 2238.98   59.49
   3  -3  -1 2278.57   59.99
  -3  -3   1 2229.68   59.19
  -3  -3   1 2227.38   59.99
   3  -3  -1 2230.88   58.99
   3  -3  -1 2168.68   59.79
   3  -3  -1 2251.87   59.89
  -3   3   1 2213.08   59.79
   3   3  -1 2180.68   60.19
   3   3  -1 2264.37   59.79
  -3   3   1 2245.78   59.89
  -3   3   1 2032.00   61.19
   3   3  -1 2106.89   59.09
  -3   3   1 2222.98   59.19
   3   3  -1 2174.68   59.39
  -3   3   1 2254.87   59.89
   3   3  -1 2187.38   59.89
  -3   3   1 2104.49   59.89
  -3   3   1 2135.09   59.69
   3   3  -1 2021.70   59.69
   3   3  -1 2281.47   59.89
  -2  -3   1  408.06   11.40
  -2  -3   1  398.66   12.00
   2  -3  -1  388.66   11.90
  -2  -3   1  383.66   11.60
  -2  -3   1  406.96   12.10
   2  -3  -1  367.76   11.50
  -2  -3   1  399.46   12.40
   2  -3  -1  405.66   11.90
  -2  -3   1  412.56   12.10
   2  -3  -1  406.36   11.80
   2  -3  -1  393.56   11.00
   2  -3  -1  402.16   12.00
  -2  -3   1  396.96   12.10
  -2  -3   1  373.36   11.80
  -2  -3   1  401.26   11.90
  -2  -3   1  405.36   11.60
   2  -3  -1  391.66   11.10
  -2  -3   1  416.66   12.00
   2  -3  -1  401.16   12.00
   2   3  -1  380.86   11.40
   2   3  -1  396.46   11.90
   2   3  -1  401.16   11.60
   2   3  -1  403.26   12.20
  -2   3   1  366.56   11.70
   2   3  -1  391.06   12.00
   2   3  -1  392.26   11.90
  -2   3   1  382.56   12.00
   2   3  -1  409.76   12.10
  -2   3   1  414.76   12.00
  -2   3   1  403.16   11.60
  -2   3   1  380.26   11.90
  -2   3   1  387.76   11.80
  -2   3   1  396.96   12.00
   2   3  -1  416.96   12.10
  -2   3   1  409.16   12.00
  -2   3   1  382.26   11.80
  -1  -3   1  319.07    9.90
  -1  -3   1  332.57    9.50
   1  -3  -1  306.77    9.60
   1  -3  -1  336.47   10.20
  -1  -3   1  319.87   10.00
  -1  -3   1  317.77    9.80
   1  -3  -1  345.27    9.70
   1  -3  -1  321.77    9.00
  -1  -3   1  333.57    9.90
   1  -3  -1  329.27    9.80
  -1  -3   1  336.47    9.70
   1  -3  -1  333.77    9.90
   1  -3  -1  330.37    9.90
   1  -3  -1  317.77    9.90
  -1  -3   1  326.77   10.00
  -1  -3   1  334.57    9.90
   1  -3  -1  332.17   10.00
  -1  -3   1  337.37   10.10
   1  -3  -1  330.57    9.90
  -1  -3   1  334.97   10.00
   1   3  -1  313.77   10.00
   1   3  -1  332.37    9.50
  -1   3   1  325.77    9.60
  -1   3   1  347.77    9.20
  -1   3   1  332.57    9.80
   1   3  -1  325.37    9.80
  -1   3   1  339.67   10.00
   1   3  -1  345.27   10.00
   1   3  -1  320.87    9.80
   1   3  -1  306.27    9.60
  -1   3   1  314.87    9.90
  -1   3   1  320.57    9.80
  -1   3   1  313.17   10.00
   1   3  -1  341.27    9.60
  -1   3   1  324.17    9.80
   1   3  -1  343.67   10.10
   1   3  -1  318.37    9.90
  -1   3   1  320.97    9.80
  -1   3   1  327.97    9.80
  -1   3   1  363.36   10.80
   1   3  -1  346.47    9.50
   0  -3  -1 5459.75  142.39
   0  -3  -1 5256.77  142.89
   1  -3   1  231.58    7.70
   1  -3   1  246.98    7.60
   1  -3   1  247.38    7.70
  -1  -3  -1  246.88    7.70
  -1  -3  -1  243.48    7.60
  -1  -3  -1  248.88    7.30
  -1  -3  -1  243.78    7.80
  -1  -3  -1  238.88    7.40
   1  -3   1  239.88    7.90
  -1  -3  -1  235.88    6.70
   1  -3   1  259.87    7.80
  -1  -3  -1  246.68    7.60
   1  -3   1  233.98    7.50
   1  -3   1  251.47    7.40
  -1  -3  -1  243.78    7.60
   1  -3   1  236.38    7.40
  -1  -3  -1  215.88    7.70
   1   3   1  230.38    7.60
  -1   3  -1  241.18    7.70
   1   3   1  244.98    7.50
  -1   3  -1  245.48    7.10
   1   3   1  245.88    7.50
  -1   3  -1  251.57    7.20
  -1   3  -1  221.28    7.70
   1   3   1  247.08    7.90
   1   3   1  243.58    7.50
  -1   3  -1  248.88    7.80
  -1   3  -1  248.18    7.60
   1   3   1  251.67    7.70
   1   3   1  234.38    7.50
  -1   3  -1  246.68    7.70
   1   3   1  248.28    7.30
  -1   3  -1  242.38    7.70
   1   3   1  230.98    7.60
  -1   3  -1  259.37    7.50
  -1   3  -1  259.27    7.80
  -1   3  -1  251.57    7.60
  -1   3  -1  241.48    7.60
   2  -3   1   34.00    2.10
  -2  -3  -1   35.40    2.00
  -2  -3  -1   39.10    2.10
   2  -3   1   36.30    1.80
  -2  -3  -1   34.40    2.10
  -2  -3  -1   32.50    1.60
   2  -3   1   35.40    2.30
   2  -3   1   34.80    2.30
   2  -3   1   34.70    1.90
   2  -3   1   34.60    2.20
   2  -3   1   36.60    2.20
   2  -3   1   33.70    1.80
  -2  -3  -1   40.90    2.30
  -2  -3  -1   35.80    1.60
   2  -3   1   33.50    2.10
  -2  -3  -1   38.40    2.30
   2  -3   1   32.80    2.00
  -2   3  -1   35.40    1.90
   2   3   1   35.30    1.50
  -2   3  -1   32.70    2.00
   2   3   1   37.10    2.10
  -2   3  -1   34.20    2.20
   2   3   1   43.10    2.50
   2   3   1   34.10    2.30
  -2   3  -1   33.70    2.10
   2   3   1   32.60    2.10
   2   3   1   39.70    1.70
  -2   3  -1   36.20    1.70
  -2   3  -1   32.60    2.20
  -2   3  -1   37.50    1.90
   3  -3   1   38.60    2.60
  -3  -3  -1   42.00    1.70
   3  -3   1   44.20    2.70
   3  -3   1   42.80    2.00
  -3  -3  -1   44.00    2.70
  -3  -3  -1   41.50    2.20
   3  -3   1   45.10    2.60
   3  -3   1   43.10    3.00
   3  -3   1   41.40    2.50
  -3  -3  -1   46.20    2.50
  -3  -3  -1   48.10    2.60
  -3  -3  -1   42.90    1.70
   3  -3   1   43.20    2.50
   3  -3   1   42.80    2.70
  -3  -3  -1   42.00    2.40
  -3   3  -1   43.30    2.70
  -3   3  -1   44.30    2.50
   3   3   1   45.80    2.60
   3   3   1   40.60    2.40
  -3   3  -1   41.40    2.20
  -3   3  -1   41.70    2.50
  -3   3  -1   44.00    2.60
  -3   3  -1   41.90    2.50
   3   3   1   44.60    2.60
   3   3   1   45.50    2.80
   4  -3   1  128.59    5.40
   4  -3   1  125.99    4.40
   4  -3   1  129.69    5.50
  -4  -3  -1  114.19    5.30
   4  -3   1  118.99    5.60
  -4  -3  -1  124.99    5.60
   4  -3   1  119.69    5.30
  -4  -3  -1  117.89    5.10
  -4  -3  -1  119.09    5.00
  -4  -3  -1  119.59    3.80
  -4  -3  -1  117.39    3.80
   4  -3   1  128.89    5.20
  -4   3  -1  128.19    5.60
  -4   3  -1  129.09    5.10
  -4   3  -1  111.79    5.10
   4   3   1  114.29    5.60
   4   3   1  124.59    5.30
   4   3   1  114.09    5.10
   4   3   1  129.39    5.20
   4   3   1  129.49    5.40
   4   3   1  118.59    4.90
  -4   3  -1  111.89    4.20
   5  -3   1   19.40    3.00
  -5  -3  -1   16.60    2.00
   5  -3   1   20.20    2.30
  -5  -3  -1   18.50    2.40
  -5  -3  -1   19.60    1.10
  -5  -3  -1   19.00    2.10
   5  -3   1   21.40    2.20
   5  -3   1   20.30    2.20
  -5  -3  -1   21.60    2.10
   5  -3   1   23.20    2.80
  -5  -3  -1   22.60    2.40
  -5   3  -1   19.30    2.70
  -5   3  -1   24.70    2.20
   5   3   1   21.60    2.30
   5   3   1   20.20    2.40
  -5   3  -1   20.00    2.40
  -5   3  -1   17.70    2.30
   5   3   1   17.30    2.10
  -5   3  -1   19.70    1.70
   5   3   1   22.00    2.80
   5   3   1   15.30    2.10
  -5   3  -1   19.90    2.40
   6  -3   1   95.99    5.20
  -6  -3  -1   96.19    4.70
   6  -3   1   92.89    5.40
  -6  -3  -1   93.59    5.40
  -6  -3  -1   98.79    5.10
   6  -3   1   93.39    4.90
   6  -3   1  101.29    5.90
   6  -3   1   98.79    5.40
  -6  -3  -1   92.59    5.30
   6   3   1   91.89    5.00
   6   3   1   93.19    5.80
   6   3   1  100.59    5.50
  -6   3  -1   90.39    5.10
  -6   3  -1   93.49    5.50
  -6   3  -1   93.09    4.80
   6   3   1   95.29    5.10
  -6   3  -1   90.89    5.40
  -7  -3  -1  115.69    6.00
   7  -3   1  120.69    8.00
  -7  -3  -1  111.69    6.30
  -7  -3  -1  109.39    5.50
   7  -3   1  115.29    6.50
   7  -3   1  113.79    5.80
  -7  -3  -1  120.79    8.40
   7  -3   1  120.39    6.40
  -7   3  -1  126.39    6.50
   7   3   1  109.39    6.00
   7   3   1  112.19    7.30
  -7   3  -1  115.29    5.70
  -7   3  -1  108.19    6.50
   7   3   1  114.99    6.40
  -7   3  -1  106.89    6.40
   7   3   1  117.19    6.10
   8  -3   1   27.80    3.10
  -8  -3  -1   25.70    5.00
   8  -3   1   28.40    3.50
  -8  -3  -1   30.40    3.60
  -8  -3  -1   26.60    3.40
   8  -3   1   25.30    3.70
   8   3   1   26.40    3.40
  -8   3  -1   32.10    3.60
  -8   3  -1   32.70    3.10
   8   3   1   27.30    3.90
   8   3   1   28.20    3.80
  -8   3  -1   22.60    3.40
   8   3   1   29.60    3.40
  -9  -3  -1   45.80    4.20
  -9  -3  -1   45.00    4.90
   9  -3   1   44.20    5.00
   9  -3   1   41.20    4.70
  -9   3  -1   44.60    4.70
  -9   3  -1   39.30    4.40
   9   3   1   49.80    5.40
   9   3   1   40.40    4.10
 -10  -3  -1   55.29    5.20
  10  -3   1   60.49    6.20
 -10  -3  -1   56.49    5.60
  10   3   1   61.49    6.20
 -10   3  -1   68.39    6.10
 -10   3  -1   60.99    5.90
  10   3   1   57.49    5.40
 -11  -3  -1   13.70    3.80
  11  -3   1   17.30    4.40
  11   3   1   14.60    4.30
  11   3   1    9.50    3.30
 -11   3  -1   11.70    3.80
 -11   3  -1   22.30    4.70
  11  -4  -1  199.18   11.60
 -11  -4   1  175.18   10.80
  11   4  -1  175.08   10.00
 -11   4   1  192.78   11.00
 -11   4   1  190.28   10.70
  11   4  -1  181.98   11.10
 -10  -4   1    4.30    2.60
  10  -4  -1    1.90    2.50
 -10   4   1   -0.90    2.10
 -10   4   1    2.10    2.40
  10   4  -1    2.00    2.50
  10   4  -1    0.60    1.90
   9  -4  -1   22.90    3.90
   9  -4  -1   23.60    3.40
  -9  -4   1   30.60    4.00
  -9  -4   1   21.20    3.10
  -9   4   1   29.00    3.80
   9   4  -1   26.30    4.40
   9   4  -1   28.50    3.70
  -9   4   1   22.70    3.70
   8  -4  -1   13.90    2.80
  -8  -4   1   23.00    3.30
  -8  -4   1   16.60    2.80
  -8  -4   1   16.10    2.60
   8  -4  -1   19.80    3.40
  -8   4   1   13.70    2.80
   8   4  -1   13.60    3.30
   8   4  -1   19.30    3.80
  -8   4   1   17.50    3.20
   8   4  -1   18.70    3.30
  -7  -4   1   91.69    5.40
   7  -4  -1  116.89    9.60
   7  -4  -1   89.49    5.60
   7  -4  -1   88.19    5.10
  -7  -4   1   96.89    5.00
  -7  -4   1   92.99    5.80
   7  -4  -1   98.29    6.00
   7   4  -1   99.69    5.60
  -7   4   1   95.19    5.80
  -7   4   1   91.99    4.70
   7   4  -1  105.19    9.00
   7   4  -1   92.39    5.60
   7   4  -1   92.09    5.20
  -7   4   1   97.09    5.90
  -6  -4   1    5.60    1.80
   6  -4  -1    7.90    1.90
   6  -4  -1    7.10    2.00
   6  -4  -1    2.40    1.50
   6  -4  -1    4.30    1.90
  -6  -4   1    7.10    1.70
  -6  -4   1    4.90    1.80
  -6  -4   1    2.60    1.70
  -6   4   1    6.90    2.10
   6   4  -1    3.30    1.60
  -6   4   1    5.30    1.90
   6   4  -1    3.70    1.40
  -6   4   1    4.40    1.70
  -6   4   1    6.20    2.10
   6   4  -1    6.10    1.70
   6   4  -1    3.20    1.60
  -6   4   1    5.10    1.80
   6   4  -1    6.90    2.20
  -5  -4   1 1266.37   38.30
   5  -4  -1 1270.67   37.40
  -5  -4   1 1317.27   37.10
   5  -4  -1 1285.87   36.10
  -5  -4   1 1272.17   36.80
   5  -4  -1 1249.18   37.60
   5  -4  -1 1266.87   36.90
  -5  -4   1 1311.77   36.10
   5  -4  -1 1317.47   37.70
  -5  -4   1 1261.27   35.50
   5  -4  -1 1275.27   37.00
  -5  -4   1 1255.67   37.30
  -5   4   1 1295.97   36.00
   5   4  -1 1249.28   37.70
  -5   4   1 1284.87   37.40
  -5   4   1 1277.07   37.20
   5   4  -1 1345.47   37.20
   5   4  -1 1272.87   36.70
  -5   4   1 1298.17   37.20
   5   4  -1 1258.67   36.50
  -5   4   1 1266.07   37.00
   4  -4  -1  681.33   19.50
  -4  -4   1  676.83   19.70
   4  -4  -1  678.43   20.70
   4  -4  -1  693.23   20.50
  -4  -4   1  663.03   20.60
  -4  -4   1  668.63   20.60
   4  -4  -1  640.34   19.30
  -4  -4   1  665.33   19.40
   4  -4  -1  688.93   20.00
   4  -4  -1  652.73   20.80
  -4  -4   1  625.64   19.40
  -4  -4   1  668.63   20.40
   4  -4  -1  699.33   21.00
  -4  -4   1  707.03   20.70
   4   4  -1  685.73   21.10
   4   4  -1  672.03   20.40
  -4   4   1  698.13   20.60
  -4   4   1  714.03   19.90
  -4   4   1  682.03   20.80
   4   4  -1  700.23   20.60
   4   4  -1  659.23   19.90
   4   4  -1  675.13   20.40
  -4   4   1  681.63   20.50
  -4   4   1  702.53   20.70
   3  -4  -1    3.50    1.10
  -3  -4   1    5.00    1.30
   3  -4  -1    3.30    1.10
  -3  -4   1    3.90    1.10
   3  -4  -1    4.20    1.20
   3  -4  -1    3.50    0.70
  -3  -4   1    3.90    0.90
  -3  -4   1    4.30    1.00
  -3  -4   1    4.20    1.00
   3  -4  -1    4.20    0.80
  -3  -4   1    2.40    0.90
   3  -4  -1    3.40    1.20
  -3  -4   1    3.80    1.30
   3  -4  -1    4.50    1.10
   3  -4  -1    4.00    1.20
   3   4  -1    3.00    1.10
   3   4  -1    6.70    1.20
   3   4  -1    2.70    1.00
  -3   4   1    3.70    1.10
  -3   4   1    7.00    1.40
   3   4  -1    6.00    1.50
  -3   4   1    3.70    1.00
   3   4  -1    4.40    1.30
   3   4  -1    4.60    1.00
  -3   4   1    4.80    1.30
  -3   4   1    3.60    1.20
  -3   4   1    5.60    1.00
  -2  -4   1   97.29    3.60
  -2  -4   1   92.89    3.90
   2  -4  -1   93.49    3.90
   2  -4  -1   93.99    3.10
   2  -4  -1   99.39    4.00
  -2  -4   1   86.59    3.50
  -2  -4   1   94.79    3.80
   2  -4  -1   93.19    4.30
  -2  -4   1   99.79    4.20
  -2  -4   1   89.49    4.10
   2  -4  -1   96.99    4.00
  -2  -4   1   88.89    3.90
   2   4  -1   97.89    3.60
   2   4  -1   95.39    4.20
  -2   4   1   92.49    4.30
  -2   4   1   98.89    3.90
   2   4  -1   95.09    3.60
  -2   4   1  101.19    4.00
   2   4  -1   86.09    3.70
  -2   4   1   88.79    3.90
   2   4  -1   94.49    4.20
  -2   4   1   95.29    4.20
   2   4  -1   98.69    4.20
   2   4  -1  101.59    4.10
  -1  -4   1  105.49    4.80
   1  -4  -1  127.69    4.30
   1  -4  -1  120.69    4.70
   1  -4  -1  126.99    4.60
   1  -4  -1  118.19    3.70
  -1  -4   1  117.69    4.00
  -1  -4   1  125.29    4.60
  -1  -4   1  119.59    4.50
   1  -4  -1  120.59    4.50
  -1  -4   1  121.49    4.80
  -1  -4   1  118.79    4.60
   1  -4  -1  122.09    4.80
   1  -4  -1  127.09    4.50
  -1  -4   1  129.19    4.40
   1  -4  -1  122.79    4.70
   1   4  -1  112.79    4.20
  -1   4   1  120.09    4.50
  -1   4   1  123.59    4.70
   1   4  -1  123.59    4.80
   1   4  -1  120.49    4.60
   1   4  -1  112.49    4.50
   1   4  -1  110.79    4.80
   1   4  -1  122.99    4.10
   1   4  -1  118.99    4.60
   1   4  -1  110.29    4.50
  -1   4   1  118.59    3.80
  -1   4   1  111.49    4.40
   1   4  -1  119.89    4.70
  -1   4   1  123.59    4.70
  -1   4   1  124.59    4.60
   1   4  -1  129.09    4.30
   1   4  -1  114.49    4.20
   0  -4  -1  599.24   17.50
   0  -4   1  578.94   16.90
   0  -4   1  617.44   17.60
   0  -4   1  588.74   17.40
   0  -4   1  604.54   17.10
   0  -4  -1  632.84   17.60
   0  -4  -1  583.44   16.90
   0  -4  -1  622.94   17.50
   0  -4   1  580.24   17.20
   0  -4  -1  616.44   17.60
   0  -4  -1  610.24   16.50
   0  -4   1  605.04   17.50
   0  -4   1  616.24   17.60
   0  -4   1  618.34   17.70
   0  -4  -1  611.14   16.60
   0  -4  -1  616.74   17.70
   0  -4   1  567.24   17.20
   0   4  -1  622.64   17.30
   0   4  -1  579.34   17.70
   0   4   1  573.24   17.40
   0   4   1  616.64   17.40
   0   4  -1  602.84   17.40
   0   4  -1  591.44   17.50
   0   4  -1  603.04   17.60
   0   4   1  591.44   17.30
   0   4  -1  597.34   17.40
   0   4  -1  582.54   16.90
   0   4   1  621.84   16.90
   0   4   1  616.64   18.30
   0   4   1  648.54   17.80
   0   4  -1  623.74   17.30
   0   4   1  617.44   17.50
  -1  -4  -1  999.60   27.00
   1  -4   1  923.21   26.70
   1  -4   1  947.01   26.90
   1  -4   1 1021.60   27.10
   1  -4   1  987.30   27.30
   1  -4   1  968.70   26.90
   1  -4   1  898.31   26.40
  -1  -4  -1  992.30   27.10
  -1  -4  -1 1003.10   26.70
  -1  -4  -1  896.11   26.60
  -1  -4  -1  958.00   26.90
  -1  -4  -1  999.10   26.90
   1  -4   1  970.50   26.80
  -1   4  -1  981.40   26.90
   1   4   1  965.10   26.70
  -1   4  -1  948.81   26.80
  -1   4  -1  942.21   26.90
   1   4   1  973.70   27.20
  -1   4  -1  963.50   27.10
   1   4   1  993.30   27.30
  -1   4  -1  833.52   26.80
  -1   4  -1  987.10   26.50
  -1   4  -1  973.60   27.90
   1   4   1  900.21   26.60
  -1   4  -1  895.81   26.60
  -1   4  -1  958.60   26.70
   1   4   1  890.61   26.40
   1   4   1  986.50   26.80
  -1   4  -1  960.00   26.30
   2  -4   1  231.78    7.90
  -2  -4  -1  235.68    7.70
   2  -4   1  231.28    8.00
   2  -4   1  209.98    7.20
  -2  -4  -1  240.28    7.90
  -2  -4  -1  250.47    8.10
  -2  -4  -1  242.08    8.00
   2  -4   1  231.78    8.20
   2  -4   1  215.58    7.60
  -2  -4  -1  241.68    7.80
   2  -4   1  231.38    7.40
  -2  -4  -1  224.28    6.80
  -2  -4  -1  228.68    7.50
   2  -4   1  233.98    8.00
  -2   4  -1  218.88    7.70
  -2   4  -1  231.08    7.40
   2   4   1  231.38    6.80
   2   4   1  220.28    7.60
  -2   4  -1  250.37    7.40
  -2   4  -1  234.08    8.00
   2   4   1  241.58    7.80
   2   4   1  231.18    8.00
  -2   4  -1  235.18    8.00
  -2   4  -1  219.58    7.30
  -2   4  -1  233.68    7.90
   2   4   1  245.98    8.70
   2   4   1  233.28    8.10
  -2   4  -1  218.68    7.20
   3  -4   1  223.78    8.00
   3  -4   1  214.18    6.90
  -3  -4  -1  198.38    7.50
  -3  -4  -1  213.98    6.50
  -3  -4  -1  218.28    7.80
   3  -4   1  204.18    7.70
  -3  -4  -1  197.58    7.30
  -3  -4  -1  221.28    7.70
   3  -4   1  206.78    7.80
   3  -4   1  214.08    7.70
  -3  -4  -1  213.88    7.70
  -3  -4  -1  212.18    6.50
  -3  -4  -1  201.18    6.70
  -3  -4  -1  215.28    7.30
  -3   4  -1  212.78    7.60
   3   4   1  208.88    7.90
  -3   4  -1  208.38    7.50
   3   4   1  215.18    7.60
  -3   4  -1  212.98    7.70
   3   4   1  208.38    7.80
   3   4   1  208.08    7.40
  -3   4  -1  226.38    7.30
   3   4   1  217.48    6.80
  -3   4  -1  194.38    6.80
  -3   4  -1  207.48    7.80
   4  -4   1  697.33   21.00
  -4  -4  -1  741.43   21.30
  -4  -4  -1  729.43   21.80
  -4  -4  -1  716.33   21.70
   4  -4   1  727.03   20.40
   4  -4   1  715.03   21.70
   4  -4   1  717.53   22.10
  -4  -4  -1  740.63   21.50
   4  -4   1  720.03   21.80
   4  -4   1  699.83   21.70
  -4  -4  -1  701.23   21.10
  -4  -4  -1  703.83   19.70
   4   4   1  713.63   21.80
   4   4   1  684.33   22.00
  -4   4  -1  714.43   21.30
   4   4   1  708.83   21.30
  -4   4  -1  727.03   21.60
  -4   4  -1  706.83   21.70
  -4   4  -1  720.83   21.30
   4   4   1  726.43   21.60
  -4   4  -1  701.83   21.90
   4   4   1  729.13   20.70
   5  -4   1 2055.69   57.49
  -5  -4  -1 2043.60   56.69
   5  -4   1 2107.99   56.79
   5  -4   1 2015.30   57.19
  -5  -4  -1 2011.60   56.69
   5  -4   1 2061.49   57.99
   5  -4   1 2025.00   55.49
   5  -4   1 2028.20   57.29
  -5  -4  -1 2022.80   57.49
  -5  -4  -1 1985.90   57.29
   5   4   1 2020.40   57.09
   5   4   1 2020.00   56.89
  -5   4  -1 2052.79   57.59
  -5   4  -1 1991.40   56.99
   5   4   1 2040.20   57.29
  -5   4  -1 2118.59   56.79
   5   4   1 2016.50   56.29
   5   4   1 2025.10   57.99
  -5   4  -1 2073.19   56.99
  -6  -4  -1  249.68   10.40
   6  -4   1  254.27   10.40
   6  -4   1  273.87   10.60
  -6  -4  -1  264.27    9.90
   6  -4   1  268.77   10.00
  -6  -4  -1  258.17    9.70
   6  -4   1  265.97   10.20
   6  -4   1  254.77   10.80
  -6  -4  -1  254.87   10.40
  -6   4  -1  265.97   10.70
   6   4   1  269.37   11.10
   6   4   1  247.58    9.50
  -6   4  -1  256.27    9.60
   6   4   1  269.87   10.30
  -6   4  -1  255.07   10.50
  -6   4  -1  261.57   10.10
   6   4   1  248.98   10.10
   7  -4   1   60.49    4.40
  -7  -4  -1   70.69    5.10
  -7  -4  -1   67.39    4.50
   7  -4   1   65.49    5.30
  -7  -4  -1   64.39    4.30
   7  -4   1   64.99    4.60
  -7  -4  -1   62.99    4.80
   7   4   1   65.99    4.70
  -7   4  -1   73.19    4.30
  -7   4  -1   66.19    4.70
  -7   4  -1   65.99    5.20
   7   4   1   67.39    5.40
   7   4   1   67.79    4.80
   7   4   1   68.79    4.40
  -7   4  -1   63.59    4.80
  -8  -4  -1    7.60    3.30
  -8  -4  -1    1.40    1.90
  -8  -4  -1    4.90    3.00
  -8  -4  -1    1.00    1.90
   8  -4   1    2.90    1.70
   8  -4   1    4.20    2.10
   8  -4   1    2.10    1.80
  -8   4  -1    4.30    2.20
   8   4   1    5.80    2.10
  -8   4  -1    4.20    2.20
   8   4   1    5.80    2.60
   8   4   1    4.10    2.20
   8   4   1    0.90    1.70
  -9  -4  -1    2.40    1.90
   9  -4   1    4.20    2.90
  -9  -4  -1    5.00    2.60
   9   4   1    7.40    2.90
  -9   4  -1    6.80    2.70
   9   4   1    9.70    2.70
  -9   4  -1    4.50    2.50
  10  -4   1  149.19   14.60
 -10  -4  -1  131.89    7.60
  10   4   1  124.69    7.80
 -10   4  -1  130.19    8.60
 -10   4  -1  143.99    8.60
  11  -4   1  194.08   11.90
 -11  -4  -1  185.08   11.10
 -11   4  -1  207.88   11.40
 -11   4  -1  197.78   11.00
  11   4   1  208.88   12.30
  11  -5  -1    0.10    2.50
 -11  -5   1    4.40    2.70
  11   5  -1    0.30    2.60
 -11   5   1    0.20    2.50
 -11   5   1    3.40    3.40
  10  -5  -1  142.09    9.70
 -10  -5   1  146.09    9.80
 -10   5   1  136.89    8.80
  10   5  -1  146.09   11.50
  10   5  -1  159.38   12.30
 -10   5   1  140.49    9.10
  -9  -5   1  155.98    8.40
   9  -5  -1  166.38    8.80
   9  -5  -1  180.08   10.10
  -9  -5   1  169.78    9.50
  -9   5   1  181.98    9.80
   9   5  -1  167.28    8.50
  -9   5   1  156.58    9.10
   9   5  -1  175.28   10.00
   8  -5  -1  546.25   19.20
  -8  -5   1  540.35   18.60
   8  -5  -1  541.15   20.00
  -8  -5   1  550.44   19.60
  -8  -5   1  534.35   17.70
  -8   5   1  539.25   19.30
  -8   5   1  525.55   19.50
   8   5  -1  534.85   20.00
   8   5  -1  520.75   18.50
   8   5  -1  510.05   18.10
  -7  -5   1   80.29    5.40
   7  -5  -1   85.89    5.60
  -7  -5   1   90.89    4.80
   7  -5  -1   85.39    5.80
   7  -5  -1   79.69    5.80
  -7  -5   1   94.09    5.50
  -7  -5   1   80.39    5.50
   7   5  -1   90.29    6.20
   7   5  -1   79.69    5.20
  -7   5   1   85.19    5.60
  -7   5   1   86.29    5.90
   7   5  -1   91.79    5.20
   6  -5  -1    1.30    1.10
  -6  -5   1    2.00    1.40
  -6  -5   1    3.50    1.20
   6  -5  -1    1.70    1.30
   6  -5  -1    1.50    1.40
   6  -5  -1    1.10    1.50
  -6  -5   1    1.70    1.50
   6  -5  -1    2.20    1.40
  -6  -5   1    3.60    1.50
  -6   5   1    4.50    1.30
   6   5  -1    1.00    1.20
  -6   5   1    1.40    1.70
   6   5  -1   -0.20    1.20
  -6   5   1    3.00    2.70
  -6   5   1    0.90    1.50
  -6   5   1    1.00    1.40
   6   5  -1    2.30    1.90
   6   5  -1    5.90    1.90
  -5  -5   1  108.19    4.50
   5  -5  -1  105.99    5.80
   5  -5  -1  110.39    5.70
   5  -5  -1  102.49    5.00
   5  -5  -1  109.79    6.00
  -5  -5   1  116.79    5.70
   5  -5  -1  112.59    4.80
  -5  -5   1  109.59    5.50
   5  -5  -1  111.89    5.90
  -5  -5   1  109.59    5.70
  -5  -5   1  120.19    5.90
  -5  -5   1  114.89    5.00
   5   5  -1  115.99    6.20
  -5   5   1  110.79    5.90
   5   5  -1  117.49    5.20
   5   5  -1  120.69    5.80
  -5   5   1  115.59    5.90
  -5   5   1  120.59    5.90
   5   5  -1  106.79    5.50
   5   5  -1  115.19    5.70
  -5   5   1  113.09    4.90
  -5   5   1  123.79    5.80
  -4  -5   1  863.11   24.30
  -4  -5   1  834.62   25.30
  -4  -5   1  821.92   24.90
  -4  -5   1  849.61   24.10
   4  -5  -1  815.02   25.00
  -4  -5   1  827.62   25.30
   4  -5  -1  854.71   25.60
  -4  -5   1  798.22   25.10
   4  -5  -1  849.91   24.70
   4  -5  -1  833.92   25.70
   4  -5  -1  857.01   25.50
   4  -5  -1  846.72   23.80
   4   5  -1  850.51   25.20
   4   5  -1  835.52   25.70
  -4   5   1  839.32   25.20
  -4   5   1  856.31   25.60
   4   5  -1  869.21   24.40
  -4   5   1  855.31   24.60
   4   5  -1  844.12   25.30
  -4   5   1  861.91   25.40
   4   5  -1  854.21   25.30
  -4   5   1  852.41   25.10
   3  -5  -1 1030.30   29.70
  -3  -5   1 1055.79   31.00
   3  -5  -1 1099.99   29.80
  -3  -5   1 1102.39   31.20
   3  -5  -1 1054.29   31.30
  -3  -5   1 1130.69   31.60
   3  -5  -1 1066.89   31.80
  -3  -5   1 1108.49   30.50
   3  -5  -1 1087.79   31.20
  -3  -5   1 1088.29   31.30
  -3  -5   1 1077.09   30.50
   3  -5  -1 1090.69   31.40
  -3   5   1 1127.49   31.30
  -3   5   1 1100.89   31.10
  -3   5   1 1075.59   31.50
   3   5  -1 1061.09   31.60
  -3   5   1 1076.69   30.90
   3   5  -1 1122.39   31.60
   3   5  -1 1085.09   30.30
   3   5  -1 1104.89   31.40
   3   5  -1 1089.79   31.10
  -3   5   1 1108.49   31.40
   2  -5  -1 1647.24   45.10
   2  -5  -1 1682.43   45.70
  -2  -5   1 1663.53   45.40
   2  -5  -1 1548.55   45.00
   2  -5  -1 1692.53   45.30
   2  -5  -1 1595.34   44.80
   2  -5  -1 1523.35   45.10
  -2  -5   1 1511.05   44.70
  -2  -5   1 1526.05   44.00
   2  -5  -1 1566.74   43.60
  -2  -5   1 1664.43   44.80
  -2  -5   1 1629.64   45.30
  -2  -5   1 1604.24   45.00
   2   5  -1 1638.64   44.20
   2   5  -1 1687.33   44.50
   2   5  -1 1686.43   45.30
  -2   5   1 1621.54   45.00
   2   5  -1 1648.04   45.40
  -2   5   1 1668.13   45.30
  -2   5   1 1670.63   45.10
  -2   5   1 1598.14   44.90
   2   5  -1 1605.44   45.00
  -2   5   1 1668.63   43.70
  -2   5   1 1560.44   44.90
  -2   5   1 1647.34   44.90
   1  -5  -1   44.80    2.80
  -1  -5   1   56.19    2.90
  -1  -5   1   50.39    2.90
  -1  -5   1   54.49    2.40
   1  -5  -1   61.69    3.80
   1  -5  -1   53.89    2.60
   1  -5  -1   60.49    3.10
  -1  -5   1   56.49    2.70
   1  -5  -1   54.69    2.20
   1  -5  -1   58.59    2.90
   1  -5  -1   49.60    2.90
   1  -5  -1   52.49    2.80
  -1  -5   1   58.29    3.10
  -1  -5   1   56.19    3.00
  -1   5   1   56.59    2.90
   1   5  -1   56.99    2.70
  -1   5   1   59.69    4.00
  -1   5   1   58.49    2.30
   1   5  -1   55.79    3.60
  -1   5   1   59.79    3.50
  -1   5   1   57.39    3.00
  -1   5   1   55.49    3.10
  -1   5   1   49.99    2.40
   1   5  -1   58.79    2.50
   1   5  -1   53.39    3.00
   1   5  -1   54.69    3.00
   0  -5   1  808.42   23.10
   0  -5   1  820.42   23.30
   0  -5  -1  779.02   22.90
   0  -5  -1  837.82   23.10
   0  -5  -1  803.92   21.80
   0  -5   1  826.12   23.10
   0  -5   1  835.82   22.50
   0  -5  -1  814.72   23.30
   0  -5   1  790.92   22.90
   0  -5  -1  794.22   22.70
   0  -5   1  757.32   23.00
   0  -5  -1  807.12   23.10
   0  -5  -1  769.12   22.30
   0  -5   1  799.42   22.40
   0  -5  -1  788.32   23.00
   0  -5  -1  801.72   21.80
   0  -5   1  783.72   22.40
   0   5  -1  816.52   24.20
   0   5   1  761.42   22.80
   0   5   1  806.82   22.90
   0   5   1  805.22   22.90
   0   5   1  785.92   23.00
   0   5   1  816.22   23.30
   0   5   1  783.62   22.30
   0   5  -1  776.22   22.70
   0   5  -1  754.92   22.30
   0   5  -1  794.02   23.10
   0   5  -1  817.32   23.00
   0   5  -1  813.92   22.80
  -1  -5  -1  579.54   17.20
  -1  -5  -1  578.04   17.60
   1  -5   1  612.84   18.20
  -1  -5  -1  599.14   17.90
   1  -5   1  592.84   16.90
   1  -5   1  615.64   17.40
   1  -5   1  538.45   16.90
  -1  -5  -1  590.04   17.60
   1  -5   1  592.04   17.70
   1  -5   1  599.04   17.60
  -1  -5  -1  592.84   17.40
  -1  -5  -1  615.14   17.70
  -1   5  -1  588.14   18.60
  -1   5  -1  615.94   17.90
  -1   5  -1  597.84   17.50
  -1   5  -1  560.14   16.80
  -1   5  -1  584.44   17.10
  -1   5  -1  603.74   17.60
   1   5   1  606.04   17.50
   1   5   1  597.84   17.50
   1   5   1  561.74   17.30
   1   5   1  603.54   17.50
   1   5   1  587.54   17.30
   2  -5   1 1604.64   44.40
  -2  -5  -1 1622.64   43.80
   2  -5   1 1616.34   43.80
   2  -5   1 1487.25   44.50
  -2  -5  -1 1609.44   44.00
   2  -5   1 1626.64   44.20
  -2  -5  -1 1625.54   44.50
   2  -5   1 1552.14   44.20
  -2  -5  -1 1634.04   44.30
   2  -5   1 1498.15   43.30
  -2  -5  -1 1512.05   44.10
  -2  -5  -1 1621.64   43.50
  -2  -5  -1 1578.54   44.20
  -2  -5  -1 1536.65   42.60
  -2   5  -1 1643.14   43.50
   2   5   1 1496.75   43.30
  -2   5  -1 1611.64   43.50
  -2   5  -1 1609.14   44.40
  -2   5  -1 1667.23   44.50
   2   5   1 1611.24   44.60
  -2   5  -1 1619.74   44.40
  -2   5  -1 1490.55   43.30
  -2   5  -1 1579.14   44.10
   2   5   1 1607.04   44.30
   2   5   1 1590.54   42.60
   2   5   1 1591.74   44.00
   2   5   1 1603.54   44.10
  -3  -5  -1 1241.78   35.90
  -3  -5  -1 1244.78   34.60
  -3  -5  -1 1293.47   35.60
  -3  -5  -1 1135.19   35.20
   3  -5   1 1211.58   35.80
  -3  -5  -1 1213.98   35.30
  -3  -5  -1 1311.17   36.00
   3  -5   1 1244.68   36.10
   3  -5   1 1262.37   36.30
   3  -5   1 1272.27   36.00
  -3  -5  -1 1245.68   35.90
   3  -5   1 1288.77   35.10
   3   5   1 1224.18   35.60
  -3   5  -1 1270.17   35.20
   3   5   1 1257.27   34.40
   3   5   1 1298.17   36.20
   3   5   1 1243.68   35.60
  -3   5  -1 1273.67   36.00
   3   5   1 1313.47   35.80
  -3   5  -1 1270.27   35.80
   3   5   1 1261.07   36.20
  -3   5  -1 1284.77   35.80
  -3   5  -1 1278.67   36.20
   4  -5   1    1.80    0.90
  -4  -5  -1   -0.20    0.90
  -4  -5  -1    0.40    1.00
  -4  -5  -1   -0.20    0.90
   4  -5   1   -0.80    0.80
   4  -5   1    1.40    1.20
   4  -5   1    0.50    1.10
  -4  -5  -1    2.80    1.30
   4  -5   1    0.50    0.80
  -4  -5  -1    1.40    1.10
  -4  -5  -1    1.10    0.60
   4  -5   1    4.00    1.50
  -4   5  -1    0.60    1.30
  -4   5  -1    0.90    1.30
   4   5   1    0.60    1.00
   4   5   1    0.30    1.30
  -4   5  -1    1.60    1.10
   4   5   1    0.40    1.00
  -4   5  -1    1.00    0.90
   4   5   1    1.10    0.80
   4   5   1    3.00    1.40
  -4   5  -1    0.60    1.30
   5  -5   1  547.35   18.60
   5  -5   1  511.45   18.50
   5  -5   1  552.44   17.80
  -5  -5  -1  584.44   19.00
   5  -5   1  568.54   17.10
  -5  -5  -1  571.84   18.10
   5  -5   1  587.84   18.90
  -5  -5  -1  625.74   19.00
   5  -5   1  620.54   19.50
  -5  -5  -1  578.34   18.40
  -5   5  -1  573.54   18.20
  -5   5  -1  600.64   19.20
   5   5   1  591.84   18.70
   5   5   1  581.04   19.30
  -5   5  -1  584.64   19.10
   5   5   1  589.84   18.90
   5   5   1  570.14   17.50
  -5   5  -1  585.24   18.30
  -5   5  -1  570.14   18.50
   6  -5   1  118.99    6.40
  -6  -5  -1  115.79    5.90
  -6  -5  -1  121.19    6.60
   6  -5   1  118.49    6.80
  -6  -5  -1  119.49    6.40
  -6  -5  -1  116.49    5.90
   6  -5   1  115.59    6.40
   6  -5   1  105.49    6.10
   6  -5   1  115.19    5.80
   6   5   1  118.89    5.50
  -6   5  -1  119.09    6.60
  -6   5  -1  119.39    5.80
  -6   5  -1  121.19    6.10
   6   5   1  119.29    6.30
  -6   5  -1  113.09    6.50
   6   5   1  125.39    7.00
   6   5   1  114.79    6.30
  -7  -5  -1    3.40    1.60
   7  -5   1   -1.40    1.40
   7  -5   1    1.90    1.70
  -7  -5  -1    0.60    1.60
   7  -5   1    3.70    1.90
  -7  -5  -1    1.20    1.50
  -7  -5  -1    0.50    1.70
  -7   5  -1    2.90    1.40
  -7   5  -1    0.30    1.60
  -7   5  -1   -1.80    1.90
   7   5   1   -1.50    1.20
  -7   5  -1   -0.20    1.60
   7   5   1    3.20    2.00
   7   5   1   -0.50    1.40
   7   5   1    1.10    1.20
  -8  -5  -1  245.58   11.30
  -8  -5  -1  252.27   11.40
   8  -5   1  260.07   11.00
  -8  -5  -1  257.87   11.70
   8  -5   1  250.37   12.10
  -8  -5  -1  267.27   10.70
   8   5   1  255.97   11.00
   8   5   1  255.47   10.50
   8   5   1  227.38   11.80
  -8   5  -1  278.67   11.40
  -8   5  -1  250.37   11.70
   9  -5   1  197.28   10.80
   9  -5   1  177.68    9.90
  -9  -5  -1  193.88   10.30
  -9  -5  -1  187.38    8.90
   9   5   1  178.58   10.50
  -9   5  -1  189.88   10.30
  -9   5  -1  177.88    9.30
 -10  -5  -1   10.10    2.70
  10  -5   1   10.60    3.60
  10   5   1    7.60    3.10
 -10   5  -1   11.50    3.50
 -10   5  -1    6.40    3.20
  11  -5   1    5.50    2.60
 -11  -5  -1    1.60    2.70
  11   5   1    0.70    2.50
 -11   5  -1   -0.40    2.40
 -11  -6   1  107.49    8.40
  11  -6  -1  131.69    9.20
  11   6  -1  101.39    8.20
 -11   6   1  122.29    8.60
 -11   6   1  100.69   11.90
 -10  -6   1  105.39    7.80
  10  -6  -1   96.09    7.80
  10   6  -1   99.59    7.90
 -10   6   1  105.19    7.90
 -10   6   1   93.99    7.40
  -9  -6   1    0.90    2.10
   9  -6  -1    2.40    2.20
  -9  -6   1    4.30    2.70
   9  -6  -1    4.80    2.60
  -9   6   1    3.20    2.30
  -9   6   1    3.70    2.40
   9   6  -1    1.40    2.50
  -8  -6   1   19.80    3.40
   8  -6  -1   14.10    3.20
  -8  -6   1   21.40    3.50
   8  -6  -1   23.80    3.80
   8   6  -1   16.90    3.70
   8   6  -1   12.60    3.20
  -8   6   1   16.80    3.40
  -8   6   1   17.20    3.30
   8   6  -1   18.20    2.90
  -7  -6   1  350.16   13.90
   7  -6  -1  375.86   14.80
  -7  -6   1  368.06   13.90
   7  -6  -1  356.26   14.30
  -7  -6   1  356.66   14.20
  -7  -6   1  363.16   12.60
   7   6  -1  351.06   14.70
   7   6  -1  358.86   13.60
  -7   6   1  386.76   14.70
   7   6  -1  364.06   13.00
   6  -6  -1  315.87   12.70
   6  -6  -1  322.17   11.30
   6  -6  -1  297.97   12.60
  -6  -6   1  314.97   12.30
  -6  -6   1  312.77   12.40
   6  -6  -1  327.77   12.70
  -6  -6   1  316.37   11.10
  -6  -6   1  317.67   12.30
  -6   6   1  318.97   11.20
   6   6  -1  325.37   11.30
  -6   6   1  330.27   12.40
   6   6  -1  344.77   12.40
  -6   6   1  333.67   13.50
   6   6  -1  313.07   12.10
   6   6  -1  332.87   14.30
  -6   6   1  319.57   12.40
  -5  -6   1  239.78    8.30
   5  -6  -1  215.48    9.40
  -5  -6   1  219.88    7.80
   5  -6  -1  219.88    8.50
  -5  -6   1  226.58    9.20
  -5  -6   1  219.88    9.20
  -5  -6   1  233.18    9.40
   5  -6  -1  231.08    9.40
   5  -6  -1  224.98    9.70
  -5   6   1  223.38    9.60
   5   6  -1  228.38    9.80
   5   6  -1  234.28    9.40
   5   6  -1  221.28    9.10
  -5   6   1  207.08    9.00
  -5   6   1  229.48    9.30
   5   6  -1  230.58    8.30
  -5   6   1  231.28    9.20
   5   6  -1  224.28    9.20
  -5   6   1  228.08    8.50
  -4  -6   1    5.40    1.60
   4  -6  -1    6.90    1.20
  -4  -6   1    5.00    1.60
  -4  -6   1    6.10    1.40
  -4  -6   1    5.10    1.60
   4  -6  -1    9.40    1.90
  -4  -6   1    8.20    1.40
  -4  -6   1    5.20    1.60
   4  -6  -1    4.20    1.70
   4  -6  -1    4.30    1.60
   4  -6  -1    4.00    1.70
   4  -6  -1    3.20    1.50
  -4   6   1    6.00    1.80
  -4   6   1    7.00    1.80
   4   6  -1    6.00    1.40
   4   6  -1    2.60    1.50
  -4   6   1    3.90    1.70
   4   6  -1    3.20    1.60
   4   6  -1    4.30    1.50
  -4   6   1    5.00    1.40
   4   6  -1    6.10    1.90
  -4   6   1    3.70    1.50
  -3  -6   1  187.28    7.20
   3  -6  -1  181.58    7.50
  -3  -6   1  188.08    7.50
   3  -6  -1  183.48    7.20
   3  -6  -1  175.68    7.70
  -3  -6   1  185.38    7.20
   3  -6  -1  191.38    7.20
   3  -6  -1  173.58    5.80
   3  -6  -1  182.28    7.20
  -3  -6   1  180.68    7.60
  -3  -6   1  193.48    7.10
   3   6  -1  181.28    7.30
  -3   6   1  176.68    7.00
   3   6  -1  185.78    7.30
   3   6  -1  171.18    7.40
  -3   6   1  189.08    7.30
  -3   6   1  178.68    7.30
  -3   6   1  178.58    7.50
  -3   6   1  182.18    7.10
   3   6  -1  194.18    7.70
   3   6  -1  184.98    6.30
   2  -6  -1 2173.88   63.99
   2  -6  -1 2400.66   64.19
   2  -6  -1 2344.17   63.99
  -2  -6   1 2335.77   64.69
   2  -6  -1 2212.78   62.39
  -2  -6   1 2381.36   64.39
  -2  -6   1 2165.18   65.39
   2  -6  -1 2375.26   64.79
   2  -6  -1 2323.77   63.69
  -2  -6   1 2365.36   64.59
  -2  -6   1 2313.07   63.99
  -2  -6   1 2096.19   62.79
  -2   6   1 2432.76   64.19
  -2   6   1 2309.77   62.49
   2   6  -1 2361.56   64.19
   2   6  -1 2381.26   64.09
   2   6  -1 2378.56   63.39
   2   6  -1 2419.56   64.79
  -2   6   1 2398.16   64.19
   2   6  -1 2390.76   62.99
  -2   6   1 2294.57   64.09
   2   6  -1 2371.06   64.29
  -2   6   1 2334.37   64.39
   1  -6  -1 2049.40   55.99
   1  -6  -1 2061.79   54.89
   1  -6  -1 2040.50   56.19
   1  -6  -1 2018.20   55.49
  -1  -6   1 2059.69   56.09
  -1  -6   1 1995.20   55.69
   1  -6  -1 2038.40   55.49
   1  -6  -1 1986.30   56.29
  -1  -6   1 2042.90   55.29
  -1  -6   1 1861.41   54.49
  -1  -6   1 2050.79   55.99
  -1  -6   1 2080.09   55.89
   1  -6  -1 1896.41   55.69
  -1   6   1 1961.70   55.59
   1   6  -1 2031.90   56.29
  -1   6   1 2062.09   55.89
   1   6  -1 2033.00   55.59
  -1   6   1 1986.50   55.69
  -1   6   1 1986.10   54.69
   1   6  -1 2062.49   55.99
   1   6  -1 2036.20   55.29
  -1   6   1 2048.70   55.99
   1   6  -1 2043.40   55.79
  -1   6   1 2005.20   54.49
   0  -6  -1  241.58    7.30
   0  -6   1  243.18    7.90
   0  -6   1  253.87    8.80
   0  -6  -1  250.07    8.80
   0  -6   1  244.58    8.70
   0  -6  -1  240.58    7.30
   0  -6  -1  235.98    8.80
   0  -6   1  232.98    7.80
   0  -6  -1  237.08    8.80
   0  -6   1  255.47    8.60
   0  -6   1  248.88    8.00
   0  -6  -1  241.78    9.40
   0  -6  -1  238.08    8.40
   0  -6   1  258.67    9.00
   0  -6  -1  231.58    7.90
   0   6   1  252.57    9.00
   0   6   1  255.17    7.90
   0   6   1  256.27    8.60
   0   6  -1  218.98    8.70
   0   6  -1  254.17    9.10
   0   6  -1  244.98    8.60
   0   6   1  236.98    8.40
   0   6  -1  250.07    8.30
   0   6  -1  249.68    8.70
   0   6   1  249.28    8.60
  -1  -6  -1  507.55   17.30
   1  -6   1  572.44   16.50
   1  -6   1  574.44   17.20
  -1  -6  -1  547.75   17.10
  -1  -6  -1  556.04   17.40
   1  -6   1  560.74   16.80
   1  -6   1  570.14   17.40
   1  -6   1  585.94   17.80
  -1  -6  -1  562.14   16.90
   1  -6   1  538.45   17.10
  -1  -6  -1  509.75   17.30
  -1  -6  -1  573.74   17.10
  -1   6  -1  574.54   17.20
  -1   6  -1  569.64   16.60
   1   6   1  570.74   16.80
   1   6   1  555.14   17.10
  -1   6  -1  584.34   17.50
  -1   6  -1  583.74   17.30
   1   6   1  585.04   17.20
   1   6   1  610.64   17.30
  -1   6  -1  605.24   17.70
   1   6   1  553.54   17.00
   1   6   1  539.35   17.60
  -2  -6  -1    1.00    0.90
   2  -6   1    1.70    1.10
  -2  -6  -1    1.60    1.20
   2  -6   1    0.00    1.10
  -2  -6  -1    0.50    0.90
  -2  -6  -1    1.20    1.00
   2  -6   1    3.40    1.30
   2  -6   1    0.70    0.80
   2  -6   1    0.40    0.70
  -2  -6  -1    1.60    0.90
  -2  -6  -1    1.70    1.90
  -2   6  -1    1.30    1.00
   2   6   1    0.30    1.00
  -2   6  -1    0.70    0.80
   2   6   1   -0.10    0.80
  -2   6  -1    0.00    0.70
  -2   6  -1    1.00    0.90
  -2   6  -1    1.20    0.80
  -2   6  -1    0.40    0.90
   2   6   1    0.90    0.90
   2   6   1    0.50    0.80
   2   6   1    1.10    1.00
  -3  -6  -1   32.50    2.20
  -3  -6  -1   30.20    2.80
   3  -6   1   28.50    2.90
   3  -6   1   33.70    2.90
  -3  -6  -1   34.40    2.80
   3  -6   1   34.90    2.90
   3  -6   1   36.70    2.90
  -3  -6  -1   34.00    2.60
  -3  -6  -1   34.50    2.80
  -3  -6  -1   33.30    2.50
   3   6   1   35.10    3.00
   3   6   1   34.90    2.80
   3   6   1   33.10    3.10
  -3   6  -1   32.20    2.70
  -3   6  -1   33.90    2.90
  -3   6  -1   35.00    2.30
   3   6   1   34.20    1.70
  -3   6  -1   34.30    2.40
   3   6   1   34.90    2.70
  -3   6  -1   35.00    2.80
  -3   6  -1   31.10    2.90
   4  -6   1  396.66   13.90
   4  -6   1  424.46   14.40
  -4  -6  -1  403.66   12.10
   4  -6   1  391.96   13.70
  -4  -6  -1  393.76   13.80
   4  -6   1  401.56   14.10
  -4  -6  -1  416.66   13.30
  -4  -6  -1  395.56   13.90
   4  -6   1  398.46   12.90
  -4  -6  -1  424.86   14.00
   4   6   1  402.86   14.20
  -4   6  -1  409.36   13.20
  -4   6  -1  403.26   14.10
   4   6   1  369.76   13.40
   4   6   1  401.96   14.10
  -4   6  -1  409.16   13.80
  -4   6  -1  404.46   13.60
   4   6   1  401.46   12.10
   4   6   1  389.66   13.60
  -4   6  -1  406.06   14.00
   5  -6   1 5691.93  155.18
   5  -6   1 5601.64  153.68
   5  -6   1 5701.33  155.48
  -5  -6  -1 5659.03  154.98
   5  -6   1 5885.71  155.68
  -5  -6  -1 5761.62  154.18
  -5  -6  -1 5739.23  154.78
   5  -6   1 5797.52  153.98
   5  -6   1 5590.44  154.88
  -5   6  -1 5775.62  154.28
   5   6   1 5892.51  155.78
   5   6   1 5663.93  155.18
   5   6   1 5714.93  154.78
  -5   6  -1 5587.54  155.38
  -5   6  -1 5510.35  155.28
  -5   6  -1 5613.44  154.38
  -5   6  -1 5850.41  155.28
   5   6   1 5699.83  153.28
  -6  -6  -1 1113.09   33.40
  -6  -6  -1 1115.49   33.00
  -6  -6  -1 1113.89   32.50
   6  -6   1 1111.79   33.70
   6  -6   1 1053.49   34.20
   6  -6   1 1087.99   32.20
   6   6   1 1082.89   31.60
  -6   6  -1 1084.79   32.60
  -6   6  -1 1087.79   33.60
  -6   6  -1 1126.79   32.90
  -6   6  -1 1024.40   34.00
   6   6   1 1098.79   33.50
   6   6   1 1120.79   33.20
   7  -6   1  131.29    7.40
  -7  -6  -1  131.79    7.20
  -7  -6  -1  136.69    7.50
   7  -6   1  133.09    7.90
  -7  -6  -1  124.39    6.80
  -7  -6  -1  122.89    6.40
  -7   6  -1  117.69    6.60
   7   6   1  121.29    7.00
   7   6   1  122.69    7.70
  -7   6  -1  118.39    6.30
   7   6   1  112.89    6.20
  -7   6  -1  129.49    7.50
   7   6   1  133.29    7.20
   8  -6   1   13.90    3.00
  -8  -6  -1   12.90    2.80
  -8  -6  -1   13.50    3.00
  -8  -6  -1    9.50    2.90
   8  -6   1   16.90    4.10
   8   6   1    9.70    2.50
   8   6   1   16.30    4.00
  -8   6  -1   12.50    3.10
  -8   6  -1   13.00    3.20
  -9  -6  -1   27.20    4.20
   9  -6   1   35.10    4.30
  -9  -6  -1   29.80    4.20
   9  -6   1   27.40    4.60
   9   6   1   25.50    4.90
  -9   6  -1   29.80    4.60
  -9   6  -1   30.70    4.50
 -10  -6  -1  105.59    7.90
  10  -6   1   98.99    8.10
  10   6   1  105.39    8.30
 -10   6  -1  110.09    8.00
  10  -7  -1   67.59    6.70
 -10  -7   1   51.19    5.70
 -10   7   1   43.50    5.70
  10   7  -1   53.69    6.40
  -9  -7   1  827.92   29.30
  -9  -7   1  870.81   28.60
   9  -7  -1  828.52   29.10
   9  -7  -1  893.61   30.30
  -9   7   1  877.91   30.10
   9   7  -1  855.01   30.40
  -9   7   1  864.31   28.90
   8  -7  -1   84.49    6.40
  -8  -7   1   80.59    6.30
   8  -7  -1   85.19    6.80
  -8  -7   1   88.29    6.20
   8   7  -1   82.19    6.10
  -8   7   1   86.39    6.20
  -8   7   1   88.99    6.80
   8   7  -1   87.09    6.80
  -7  -7   1  136.09    7.60
  -7  -7   1  139.69    7.80
   7  -7  -1  144.59    8.10
   7  -7  -1  137.89    8.10
  -7   7   1  143.59    7.70
   7   7  -1  152.38    7.80
  -7   7   1  128.69    7.90
   7   7  -1  146.69    8.40
  -6  -7   1   33.50    4.40
  -6  -7   1   39.20    4.20
   6  -7  -1   46.50    6.10
  -6  -7   1   39.40    3.20
   6  -7  -1   33.50    4.10
   6  -7  -1   36.20    3.90
   6  -7  -1   40.40    3.30
  -6  -7   1   36.30    3.70
  -6   7   1   41.70    4.20
  -6   7   1   40.40    3.30
   6   7  -1   41.60    4.30
   6   7  -1   38.80    3.00
   6   7  -1   37.20    5.10
  -6   7   1   45.30    3.90
   6   7  -1   38.70    4.00
  -5  -7   1  385.46   12.80
   5  -7  -1  385.36   13.20
  -5  -7   1  366.06   13.80
   5  -7  -1  378.86   14.20
   5  -7  -1  389.36   14.30
  -5  -7   1  394.86   14.30
  -5  -7   1  384.36   14.10
   5  -7  -1  378.46   14.60
  -5   7   1  399.76   14.50
  -5   7   1  366.66   13.10
  -5   7   1  391.06   13.70
   5   7  -1  417.06   14.40
   5   7  -1  401.36   14.70
  -5   7   1  380.66   14.00
   5   7  -1  386.96   12.50
   5   7  -1  383.26   13.80
  -4  -7   1 1040.70   30.80
  -4  -7   1 1047.30   31.00
   4  -7  -1 1018.30   30.90
  -4  -7   1 1011.10   30.40
  -4  -7   1 1025.40   29.50
   4  -7  -1 1012.20   30.10
   4  -7  -1 1045.30   31.50
   4  -7  -1 1051.09   30.70
  -4   7   1 1042.10   30.70
   4   7  -1 1062.89   31.10
   4   7  -1 1028.50   31.10
   4   7  -1  997.00   30.50
   4   7  -1 1020.80   30.40
  -4   7   1 1032.40   30.10
  -4   7   1 1000.70   30.10
  -4   7   1  960.60   30.70
   4   7  -1  998.30   28.90
  -4   7   1  991.70   30.90
  -3  -7   1 3180.68   88.19
   3  -7  -1 3252.67   88.09
  -3  -7   1 3239.48   88.09
  -3  -7   1 3231.58   88.89
   3  -7  -1 3252.67   88.29
  -3  -7   1 3179.48   88.59
   3  -7  -1 3341.37   88.79
  -3  -7   1 3223.98   87.79
   3  -7  -1 3226.38   89.29
   3   7  -1 2982.50   88.39
  -3   7   1 3135.49   88.29
   3   7  -1 3237.18   88.99
   3   7  -1 3260.37   87.49
  -3   7   1 3185.18   88.19
   3   7  -1 3288.77   88.59
  -3   7   1 3158.88   88.79
  -3   7   1 3276.37   87.99
  -3   7   1 3283.87   88.59
   3   7  -1 3218.78   86.79
   3   7  -1 3239.38   88.39
   2  -7  -1  832.72   25.10
  -2  -7   1  823.52   25.50
   2  -7  -1  859.71   25.80
   2  -7  -1  838.32   24.40
   2  -7  -1  830.42   25.30
  -2  -7   1  833.02   24.90
   2  -7  -1  832.62   24.80
  -2  -7   1  828.52   24.60
  -2  -7   1  797.62   24.80
  -2  -7   1  880.01   27.60
   2   7  -1  836.12   23.60
  -2   7   1  839.62   23.30
  -2   7   1  841.92   25.00
   2   7  -1  828.12   25.10
  -2   7   1  843.12   25.00
  -2   7   1  851.01   25.20
   2   7  -1  849.91   25.70
   2   7  -1  814.12   25.00
  -2   7   1  871.81   25.40
   2   7  -1  860.11   24.40
  -1  -7   1    5.30    1.50
  -1  -7   1    0.90    1.20
  -1  -7   1    0.60    0.70
   1  -7  -1    1.30    1.20
   1  -7  -1    1.00    1.20
   1  -7  -1    0.10    0.70
   1  -7  -1   -0.40    0.80
   1  -7  -1   -0.30    0.80
  -1  -7   1    1.10    1.00
   1  -7  -1    1.20    1.00
  -1  -7   1    3.60    1.40
  -1   7   1   -0.40    0.90
  -1   7   1    1.80    1.00
  -1   7   1    1.70    1.10
   1   7  -1    1.90    1.00
  -1   7   1    0.70    1.00
   1   7  -1    1.30    1.00
   1   7  -1    4.70    1.20
   1   7  -1    2.40    0.90
   1   7  -1   -0.40    0.80
  -1   7   1    0.90    0.70
   0  -7  -1   12.80    1.20
   0  -7   1    9.90    1.80
   0  -7  -1   14.90    1.80
   0  -7  -1   13.30    2.00
   0  -7  -1   13.90    1.70
   0  -7  -1   16.90    2.10
   0  -7   1   11.50    1.70
   0  -7   1   14.50    1.50
   0  -7   1   14.50    1.90
   0  -7   1   11.40    2.00
   0  -7   1   14.10    1.50
   0  -7  -1   12.10    2.00
   0   7   1   13.10    1.40
   0   7   1   14.90    2.00
   0   7  -1   13.20    1.80
   0   7   1   11.40    1.80
   0   7   1   11.60    1.70
   0   7  -1   11.80    2.10
   0   7  -1   12.60    1.80
   0   7  -1   12.60    1.60
   0   7   1   12.90    2.00
   0   7  -1   14.10    1.80
  -1  -7  -1  456.15   14.80
   1  -7   1  454.55   14.00
   1  -7   1  432.86   15.00
   1  -7   1  470.15   14.60
  -1  -7  -1  431.76   14.00
  -1  -7  -1  445.76   14.40
   1  -7   1  438.36   13.60
  -1  -7  -1  455.65   14.40
  -1  -7  -1  452.65   14.90
   1  -7   1  448.86   14.70
   1  -7   1  460.45   14.60
  -1   7  -1  435.46   13.70
   1   7   1  446.96   15.00
  -1   7  -1  450.65   14.40
   1   7   1  442.26   14.30
  -1   7  -1  445.66   14.40
   1   7   1  458.05   14.50
  -1   7  -1  448.96   14.60
   1   7   1  448.06   14.30
  -1   7  -1  451.25   14.90
   1   7   1  432.26   14.00
  -2  -7  -1  800.52   24.70
   2  -7   1  772.32   24.10
  -2  -7  -1  807.02   24.30
   2  -7   1  790.32   24.40
   2  -7   1  822.82   24.10
  -2  -7  -1  834.62   24.50
   2  -7   1  777.72   24.80
   2  -7   1  781.32   23.90
  -2  -7  -1  818.32   23.80
  -2   7  -1  816.72   23.30
   2   7   1  852.71   24.20
  -2   7  -1  832.52   23.30
  -2   7  -1  771.22   24.30
   2   7   1  833.82   24.30
  -2   7  -1  795.42   24.40
   2   7   1  845.32   24.10
   2   7   1  809.42   24.90
   2   7   1  768.52   24.00
  -2   7  -1  810.02   24.20
   3  -7   1 2542.95   71.39
  -3  -7  -1 2581.44   71.79
   3  -7   1 2619.44   71.69
   3  -7   1 2646.44   72.29
  -3  -7  -1 2439.46   71.39
   3  -7   1 2623.34   70.79
  -3  -7  -1 2577.44   70.29
  -3  -7  -1 2604.64   71.69
   3  -7   1 2548.25   71.49
  -3   7  -1 2606.94   71.39
  -3   7  -1 2570.34   71.49
  -3   7  -1 2597.04   71.79
   3   7   1 2436.36   72.49
   3   7   1 2642.34   72.19
   3   7   1 2516.45   68.89
  -3   7  -1 2597.14   70.09
   3   7   1 2576.54   71.59
  -3   7  -1 2605.14   70.49
  -3   7  -1 2598.54   71.69
   3   7   1 2580.64   71.29
   4  -7   1  406.76   12.80
   4  -7   1  387.16   13.90
  -4  -7  -1  391.36   13.80
  -4  -7  -1  397.66   13.20
  -4  -7  -1  391.06   13.70
  -4  -7  -1  406.76   14.00
   4   7   1  372.66   12.70
  -4   7  -1  382.16   13.50
  -4   7  -1  384.96   13.90
   4   7   1  392.26   14.00
  -4   7  -1  325.87   14.20
  -4   7  -1  405.26   13.00
  -4   7  -1  362.86   13.90
   4   7   1  396.46   14.20
   4   7   1  398.46   13.60
   5  -7   1   74.99    5.30
  -5  -7  -1   86.09    5.30
   5  -7   1   73.59    4.00
   5  -7   1   74.69    5.00
   5  -7   1   73.49    5.20
  -5  -7  -1   75.09    5.00
  -5  -7  -1   64.29    4.80
  -5  -7  -1   78.09    4.60
   5   7   1   72.79    4.80
   5   7   1   82.39    5.40
  -5   7  -1   73.59    4.70
  -5   7  -1   64.19    4.80
  -5   7  -1   75.09    4.50
   5   7   1   75.99    5.40
  -5   7  -1   79.89    5.30
  -6  -7  -1    3.20    1.80
   6  -7   1    5.10    2.00
   6  -7   1    1.90    1.70
  -6  -7  -1    2.60    1.70
  -6  -7  -1    1.50    1.70
  -6  -7  -1    3.70    2.20
   6   7   1    3.60    2.40
   6   7   1    2.60    1.70
  -6   7  -1    5.50    2.00
   6   7   1    5.00    2.10
  -6   7  -1    1.00    1.80
  -6   7  -1    6.00    2.00
  -7  -7  -1  293.27   12.20
  -7  -7  -1  290.27   11.40
   7  -7   1  269.17   12.60
  -7  -7  -1  302.77   12.60
   7  -7   1  291.97   12.50
  -7  -7  -1  295.27   12.00
  -7   7  -1  288.37   11.40
   7   7   1  264.77   11.80
   7   7   1  285.67   13.00
  -7   7  -1  289.77   12.80
  -7   7  -1  262.47   11.30
   7   7   1  304.67   12.50
  -8  -7  -1  355.06   13.90
  -8  -7  -1  370.56   15.50
  -8  -7  -1  360.86   14.50
   8  -7   1  372.96   16.10
   8  -7   1  368.26   15.10
   8   7   1  390.96   16.30
  -8   7  -1  391.46   16.20
   8   7   1  370.16   15.10
   9  -7   1  363.26   15.60
   9   7   1  394.06   19.30
  10  -7   1    0.60    2.40
 -10  -7  -1    2.80    2.40
 -10   7  -1    4.70    2.90
  10   7   1   -0.70    2.20
 -10  -8   1   50.89    5.80
  10  -8  -1   42.70    5.70
  10  -8  -1   38.90    5.50
  10   8  -1   38.70    5.30
 -10   8   1   43.30    5.70
  -9  -8   1    7.90    3.20
   9  -8  -1    9.30    3.80
   9  -8  -1    4.10    2.70
  -9  -8   1    7.90    3.10
  -9   8   1    5.20    2.50
   9   8  -1   10.30    3.10
  -8  -8   1    3.80    2.30
   8  -8  -1    9.40    3.20
  -8  -8   1    8.90    3.10
   8  -8  -1    7.50    3.10
   8   8  -1    6.00    2.50
  -8   8   1    6.60    2.70
   8   8  -1    7.20    3.20
  -8   8   1    4.60    2.90
   7  -8  -1   31.90    4.00
  -7  -8   1   26.50    3.50
  -7  -8   1   25.40    3.70
   7  -8  -1   21.90    3.60
   7   8  -1   28.00    3.80
  -7   8   1   20.50    3.60
   7   8  -1   23.40    4.10
  -7   8   1   20.60    3.70
   6  -8  -1 3459.35   96.59
   6  -8  -1 3376.36   94.79
  -6  -8   1 3308.67   96.29
  -6  -8   1 3596.54   96.79
   6  -8  -1 3324.37   96.59
   6  -8  -1 3496.75   97.39
  -6  -8   1 3486.65   96.29
   6   8  -1 3506.85   97.19
  -6   8   1 3347.87   94.89
  -6   8   1 3476.85   97.19
  -6   8   1 3408.46   95.69
   6   8  -1 3524.75   96.49
   5  -8  -1   41.10    4.30
  -5  -8   1   40.80    3.90
  -5  -8   1   48.00    4.40
   5  -8  -1   54.29    3.90
  -5  -8   1   40.50    3.90
   5  -8  -1   44.70    4.10
   5  -8  -1   49.40    4.20
  -5   8   1   48.60    3.80
   5   8  -1   40.10    4.00
  -5   8   1   41.30    3.70
  -5   8   1   44.30    4.20
   5   8  -1   43.40    3.90
  -5   8   1   37.60    4.10
   4  -8  -1    3.00    1.50
   4  -8  -1    4.10    1.60
   4  -8  -1    2.10    1.40
  -4  -8   1    4.40    1.50
  -4  -8   1    2.50    1.80
  -4  -8   1    3.20    1.60
   4  -8  -1    1.40    1.70
  -4  -8   1    3.80    1.80
   4   8  -1    4.70    1.80
  -4   8   1    3.50    1.40
   4   8  -1    2.80    1.40
   4   8  -1    3.30    1.80
   4   8  -1    2.60    1.50
  -4   8   1    5.50    2.00
  -4   8   1    2.60    1.30
  -4   8   1    1.70    1.60
   3  -8  -1  129.99    7.00
  -3  -8   1  133.49    6.80
  -3  -8   1  129.49    6.00
  -3  -8   1  136.29    6.70
   3  -8  -1  125.19    6.00
   3  -8  -1  143.59    6.80
  -3  -8   1  128.89    6.10
   3  -8  -1  131.79    6.30
  -3   8   1  140.59    6.50
   3   8  -1  139.49    7.00
   3   8  -1  141.29    6.50
   3   8  -1  127.89    6.40
  -3   8   1  135.39    6.50
   3   8  -1  127.59    5.70
   3   8  -1  122.39    6.30
   3   8  -1  125.99    4.90
  -3   8   1  138.29    6.20
  -3   8   1  130.99    6.60
  -2  -8   1  372.86   12.40
   2  -8  -1  331.37   12.40
  -2  -8   1  363.26   12.80
   2  -8  -1  352.86   13.20
  -2  -8   1  348.67   12.50
  -2  -8   1  332.07   10.90
   2  -8  -1  353.46   11.70
   2  -8  -1  349.17   12.60
  -2  -8   1  352.56   12.90
  -2  -8   1  364.16   12.10
   2   8  -1  354.26   12.40
  -2   8   1  353.26   10.60
   2   8  -1  367.36   12.60
   2   8  -1  361.26   13.10
  -2   8   1  336.17   12.50
   2   8  -1  354.86   12.50
  -2   8   1  345.87   12.50
  -2   8   1  361.26   12.70
  -2   8   1  358.66   12.40
   2   8  -1  367.36   11.90
  -1  -8   1  222.88    9.20
   1  -8  -1  232.18    9.20
  -1  -8   1  233.28    8.90
  -1  -8   1  241.08    9.30
   1  -8  -1  229.58    9.10
  -1  -8   1  245.18    9.30
  -1  -8   1  225.98    8.40
  -1  -8   1  229.08    7.60
   1  -8  -1  224.28    9.30
   1  -8  -1  231.48    7.80
   1  -8  -1  230.68    8.60
  -1   8   1  230.78    9.30
   1   8  -1  227.78    8.60
  -1   8   1  228.98    8.90
   1   8  -1  232.78    9.60
   1   8  -1  237.28    8.60
   1   8  -1  239.28    9.10
   1   8  -1  232.08    8.90
  -1   8   1  238.38    7.70
  -1   8   1  251.77    9.30
  -1   8   1  217.18    8.70
   0  -8   1  746.13   23.10
   0  -8   1  703.03   22.30
   0  -8   1  721.83   21.30
   0  -8   1  735.33   22.80
   0  -8  -1  752.22   23.10
   0  -8   1  746.13   21.70
   0  -8  -1  730.63   22.80
   0  -8  -1  749.82   22.30
   0  -8   1  751.92   22.80
   0  -8  -1  735.13   22.80
   0   8   1  746.73   22.60
   0   8  -1  727.43   22.60
   0   8   1  737.73   22.50
   0   8   1  732.83   23.10
   0   8  -1  723.93   22.50
   0   8   1  741.93   21.40
   0   8   1  716.53   22.30
   0   8  -1  753.02   21.90
   0   8  -1  728.43   23.10
   0   8  -1  734.73   22.20
   1  -8   1    7.50    1.90
   1  -8   1   10.70    1.60
   1  -8   1    9.80    2.00
  -1  -8  -1   11.30    2.10
  -1  -8  -1    8.10    2.00
   1  -8   1    8.40    2.10
  -1  -8  -1   11.30    2.10
   1  -8   1   14.00    2.50
   1  -8   1   12.00    1.80
  -1  -8  -1   11.00    2.00
   1   8   1    8.40    1.90
   1   8   1   13.20    2.10
   1   8   1   11.00    1.90
  -1   8  -1   14.70    2.20
   1   8   1    7.60    1.60
  -1   8  -1   10.70    1.90
  -1   8  -1   10.00    2.20
   1   8   1    4.70    1.60
  -1   8  -1   10.90    2.00
  -1   8  -1    7.70    1.60
   2  -8   1  457.55   15.50
  -2  -8  -1  445.46   15.70
   2  -8   1  475.55   16.10
  -2  -8  -1  463.95   15.30
  -2  -8  -1  476.85   15.70
  -2  -8  -1  436.96   14.70
   2  -8   1  432.66   15.20
   2  -8   1  465.65   15.20
   2  -8   1  469.65   14.90
  -2   8  -1  451.15   15.40
  -2   8  -1  473.95   15.60
   2   8   1  463.05   16.00
  -2   8  -1  461.55   14.10
   2   8   1  464.85   15.00
   2   8   1  444.66   15.20
   2   8   1  470.35   15.00
  -2   8  -1  445.66   15.20
  -2   8  -1  456.95   15.70
  -2   8  -1  443.56   14.20
   3  -8   1   90.59    5.40
   3  -8   1   99.09    5.10
  -3  -8  -1  104.59    5.60
  -3  -8  -1  102.49    5.90
   3  -8   1  102.79    6.10
   3  -8   1  102.99    5.50
  -3  -8  -1   98.29    4.80
   3  -8   1  104.09    6.10
  -3  -8  -1  104.49    5.70
   3   8   1  107.59    6.10
   3   8   1   94.39    5.00
   3   8   1  104.39    5.60
   3   8   1  106.49    5.60
  -3   8  -1   95.59    5.60
  -3   8  -1  102.39    5.60
  -3   8  -1  102.49    4.80
  -3   8  -1  107.09    5.70
  -3   8  -1  102.89    5.60
  -3   8  -1  103.89    4.50
   4  -8   1  155.18    7.50
   4  -8   1  160.58    8.20
  -4  -8  -1  161.88    7.70
   4  -8   1  152.28    7.60
  -4  -8  -1  159.38    7.80
  -4  -8  -1  141.69    7.30
   4  -8   1  159.78    6.80
  -4   8  -1  156.28    7.50
  -4   8  -1  159.78    6.70
   4   8   1  166.88    7.50
  -4   8  -1  159.58    7.90
   4   8   1  159.78    7.70
  -4   8  -1  174.08    8.70
   4   8   1  156.78    8.00
  -5  -8  -1  370.36   15.90
   5  -8   1  422.56   15.40
  -5  -8  -1  415.36   15.10
   5  -8   1  389.36   15.50
  -5  -8  -1  410.36   14.10
  -5  -8  -1  409.26   16.00
   5  -8   1  390.16   13.50
   5   8   1  417.96   15.50
  -5   8  -1  403.06   14.60
  -5   8  -1  388.16   13.80
   5   8   1  411.76   14.80
  -5   8  -1  422.06   15.50
  -6  -8  -1  140.39    7.90
   6  -8   1  152.18    8.20
   6  -8   1  149.29    8.20
  -6  -8  -1  147.99    7.90
  -6  -8  -1  148.19    7.00
  -6  -8  -1  138.69    7.60
  -6   8  -1  151.18    7.40
   6   8   1  139.29    8.10
   6   8   1  148.89    8.10
  -6   8  -1  145.39    8.10
   6   8   1  137.19    7.50
   7  -8   1  261.07   12.20
  -7  -8  -1  263.97   11.60
  -7  -8  -1  263.17   10.80
  -7  -8  -1  271.57   12.20
   7  -8   1  287.57   12.70
  -7  -8  -1  256.87   11.80
  -7   8  -1  274.97   12.60
   7   8   1  246.18   12.20
   7   8   1  258.07   11.90
  -8  -8  -1   12.70    3.30
   8  -8   1    8.10    2.70
  -8  -8  -1    4.20    2.80
   8  -8   1    4.70    2.90
   8   8   1    6.00    2.70
  -8   8  -1    7.40    2.90
   8   8   1    5.80    2.70
  -9  -8  -1   21.00    4.00
   9  -8   1   12.80    3.80
   9  -8   1   11.40    3.70
   9   8   1   21.90    4.90
   9   8   1   13.20    4.80
  -9   8  -1   13.20    3.80
 -10  -8  -1  248.88   13.30
  10  -8   1  247.78   13.50
  10   8   1  271.97   14.10
 -10   8  -1  251.27   13.50
  -9  -9   1  613.24   23.10
  -9  -9   1  651.23   24.00
   9  -9  -1  628.74   24.10
   9  -9  -1  641.44   24.10
  -9   9   1  633.44   24.40
   9   9  -1  623.94   24.40
  -8  -9   1   83.39    6.80
   8  -9  -1   80.29    7.20
  -8  -9   1   79.29    6.50
   8  -9  -1   83.99    6.90
  -8   9   1   90.39    8.20
   8   9  -1   80.89    6.60
   8   9  -1   87.59    7.20
   7  -9  -1   21.10    3.80
  -7  -9   1   13.50    3.40
   7  -9  -1   16.70    3.90
  -7  -9   1   17.10    4.00
   7   9  -1   20.50    3.80
  -7   9   1   12.70    3.20
   7   9  -1   18.10    3.60
   6  -9  -1    6.80    2.60
  -6  -9   1    1.50    1.90
   6  -9  -1   -1.10    1.60
   6  -9  -1    1.20    1.50
  -6  -9   1   -0.10    1.80
   6   9  -1    2.20    1.70
   6   9  -1   -0.20    1.70
  -6   9   1    0.60    1.50
  -6   9   1    0.30    1.80
  -6   9   1   -0.60    1.40
   5  -9  -1  508.65   17.30
  -5  -9   1  533.45   18.70
   5  -9  -1  497.75   17.80
  -5  -9   1  517.95   17.90
  -5  -9   1  493.75   18.10
   5  -9  -1  477.75   18.20
   5  -9  -1  511.95   19.00
  -5   9   1  512.05   17.50
  -5   9   1  531.55   17.70
  -5   9   1  522.75   18.70
   5   9  -1  484.05   18.20
   5   9  -1  532.55   18.70
  -4  -9   1  313.57   12.50
   4  -9  -1  297.37   12.60
   4  -9  -1  297.17   12.00
  -4  -9   1  281.07   10.80
  -4  -9   1  294.67   11.50
   4  -9  -1  304.87   11.50
  -4  -9   1  307.37   12.20
   4  -9  -1  325.17   11.80
   4   9  -1  309.17   12.60
  -4   9   1  291.77   12.20
   4   9  -1  292.37   10.70
  -4   9   1  303.77   11.60
  -4   9   1  298.87   11.30
   4   9  -1  285.77   11.90
   4   9  -1  298.17   11.80
  -4   9   1  297.27   11.80
   3  -9  -1  993.60   32.50
   3  -9  -1 1036.70   30.80
   3  -9  -1 1044.00   31.90
  -3  -9   1 1037.60   32.30
  -3  -9   1 1037.90   31.90
  -3  -9   1 1032.80   31.00
   3  -9  -1 1061.19   31.50
  -3  -9   1 1053.29   31.10
   3   9  -1 1085.69   32.60
   3   9  -1 1057.39   31.60
  -3   9   1 1056.39   30.90
  -3   9   1 1041.80   31.70
   3   9  -1  993.80   30.40
  -3   9   1 1031.80   32.00
  -3   9   1 1026.20   31.50
   3   9  -1 1071.39   31.70
  -2  -9   1   28.70    2.70
   2  -9  -1   29.70    3.40
   2  -9  -1   30.10    3.20
   2  -9  -1   27.70    3.10
  -2  -9   1   29.60    3.10
  -2  -9   1   27.30    3.30
   2  -9  -1   30.10    2.60
  -2  -9   1   27.50    3.10
   2   9  -1   28.40    3.10
   2   9  -1   28.60    2.70
  -2   9   1   27.20    3.00
  -2   9   1   31.10    3.20
  -2   9   1   33.20    3.30
   2   9  -1   26.20    3.20
   1  -9  -1    4.80    1.80
  -1  -9   1    3.00    1.60
  -1  -9   1    8.50    2.40
   1  -9  -1    5.90    1.50
  -1  -9   1    5.60    1.50
   1  -9  -1    6.00    1.90
  -1  -9   1    4.20    1.60
   1  -9  -1    5.60    1.80
   1   9  -1    6.10    1.80
   1   9  -1    3.70    1.50
  -1   9   1    5.90    1.80
  -1   9   1    6.30    1.30
   1   9  -1    6.50    1.70
  -1   9   1    4.60    1.70
   1   9  -1    4.10    1.60
  -1   9   1    5.50    1.70
   1   9  -1    6.10    1.90
   0  -9   1   22.70    2.80
   0  -9   1   27.60    3.10
   0  -9  -1   19.80    2.70
   0  -9   1   31.50    3.10
   0  -9  -1   26.20    2.90
   0  -9   1   25.10    2.30
   0  -9  -1   28.70    2.70
   0  -9   1   23.30    2.30
   0  -9  -1   29.20    3.20
   0   9  -1   28.10    2.80
   0   9  -1   29.60    3.00
   0   9  -1   26.50    2.90
   0   9   1   29.30    2.50
   0   9   1   27.00    3.20
   0   9   1   26.40    2.90
   0   9   1   23.50    2.60
   0   9  -1   26.50    3.10
   0   9  -1   26.00    2.40
  -1  -9  -1   53.69    3.70
   1  -9   1   59.39    4.20
  -1  -9  -1   49.00    4.10
  -1  -9  -1   46.40    3.70
   1  -9   1   45.90    3.20
   1  -9   1   49.90    3.10
  -1  -9  -1   53.19    4.00
   1  -9   1   52.79    4.30
   1  -9   1   51.79    4.00
  -1   9  -1   54.69    3.20
   1   9   1   51.69    3.30
   1   9   1   55.49    3.90
   1   9   1   49.40    4.10
  -1   9  -1   50.09    3.80
   1   9   1   53.49    3.80
  -1   9  -1   49.10    3.80
  -1   9  -1   43.70    3.90
  -1   9  -1   51.19    3.80
   2  -9   1   -0.50    1.50
   2  -9   1    0.30    1.20
  -2  -9  -1   -0.80    1.30
  -2  -9  -1    1.20    1.20
  -2  -9  -1    0.10    1.30
   2  -9   1    0.70    1.60
   2  -9   1   -1.30    1.20
  -2  -9  -1    1.00    1.20
   2   9   1    1.10    1.40
  -2   9  -1    2.30    1.80
  -2   9  -1   -1.20    1.30
  -2   9  -1    1.10    1.00
  -2   9  -1    2.50    1.10
  -2   9  -1    4.30    1.80
  -2   9  -1   -0.70    1.40
   2   9   1    0.00    1.00
   2   9   1    0.50    1.30
  -3  -9  -1 1567.54   46.20
  -3  -9  -1 1555.04   45.10
   3  -9   1 1749.12   51.59
  -3  -9  -1 1519.95   48.00
   3  -9   1 1555.94   46.40
   3  -9   1 1545.55   45.60
   3  -9   1 1568.14   45.90
  -3  -9  -1 1640.04   46.70
  -3   9  -1 1580.44   46.50
  -3   9  -1 1623.24   46.60
   3   9   1 1653.93   46.10
   3   9   1 1546.15   48.60
  -3   9  -1 1543.45   44.80
   3   9   1 1599.94   45.60
   3   9   1 1618.04   46.30
   4  -9   1   65.59    4.70
   4  -9   1   57.79    3.90
  -4  -9  -1   59.49    4.80
  -4  -9  -1   57.19    4.50
   4  -9   1   54.39    4.80
  -4  -9  -1   50.39    4.20
  -4   9  -1   58.09    4.70
   4   9   1   51.29    4.60
   4   9   1   51.99    4.00
   4   9   1   59.39    4.60
   4   9   1   45.30    4.00
  -4   9  -1   72.89    4.80
   5  -9   1   52.49    4.60
   5  -9   1   45.80    3.70
  -5  -9  -1   49.50    4.50
   5  -9   1   47.80    5.00
  -5  -9  -1   54.19    4.50
  -5  -9  -1   51.49    4.60
   5   9   1   51.19    4.70
   5   9   1   44.50    4.20
   5   9   1   49.20    4.70
  -5   9  -1   49.00    4.20
  -5   9  -1   48.50    4.60
   6  -9   1   37.10    4.20
  -6  -9  -1   28.30    4.20
  -6  -9  -1   24.30    3.50
  -6  -9  -1   30.40    4.00
   6  -9   1   33.10    4.30
   6   9   1   31.20    4.20
   6   9   1   29.30    3.90
  -6   9  -1   30.70    4.20
  -6   9  -1   37.80    3.70
   6   9   1   27.50    3.90
   7  -9   1   53.79    5.50
  -7  -9  -1   68.39    5.70
  -7  -9  -1   57.59    5.30
   7  -9   1   58.69    5.60
   7   9   1   64.29    5.80
  -7   9  -1   59.89    5.70
   7   9   1   68.19    5.90
   8  -9   1   31.80    4.60
  -8  -9  -1   33.70    4.80
   8  -9   1   22.90    4.40
  -8  -9  -1   22.40    5.40
  -8   9  -1   28.50    7.40
   8   9   1   33.50    6.30
   8   9   1   33.00    5.00
  -9  -9  -1  185.98   10.70
   9  -9   1  209.08   11.90
   9  -9   1  189.98   10.70
   9   9   1  179.28   13.60
  -9   9  -1  195.38   11.30
   9   9   1  185.78   11.20
  -9 -10   1   20.70    4.50
   9 -10  -1   10.80    3.90
  -9 -10   1   11.70    4.00
   9 -10  -1   16.40    4.10
   9  10  -1   17.10    4.30
  -9  10   1   13.00    4.00
   8 -10  -1    0.70    2.70
  -8 -10   1    3.80    2.80
   8 -10  -1   -1.40    3.40
  -8 -10   1    1.20    2.40
   8  10  -1   -0.50    2.30
  -8  10   1    1.50    2.50
   8  10  -1   -0.70    2.50
   7 -10  -1   72.79    6.60
  -7 -10   1   58.19    6.00
  -7 -10   1   67.79    5.70
   7 -10  -1   67.99    6.20
   7  10  -1   65.39    6.00
   7  10  -1   63.99    5.90
  -7  10   1   72.99    6.40
  -6 -10   1  382.06   15.60
  -6 -10   1  363.56   14.70
   6 -10  -1  368.66   14.90
   6 -10  -1  376.16   16.10
  -6  10   1  364.26   15.60
   6  10  -1  370.36   15.40
   6  10  -1  370.06   15.40
  -5 -10   1   80.29    5.60
   5 -10  -1   81.59    6.50
  -5 -10   1   91.89    6.40
   5 -10  -1   78.89    5.60
   5  10  -1   77.99    6.10
   5  10  -1   80.09    5.90
  -5  10   1   89.89    8.20
  -5  10   1   87.89    6.40
  -5  10   1   78.59    6.10
  -4 -10   1   19.70    3.10
   4 -10  -1   13.70    2.80
   4 -10  -1   10.40    2.60
  -4 -10   1   12.10    2.80
   4 -10  -1   14.40    3.20
  -4 -10   1   17.40    3.10
   4 -10  -1   14.80    2.90
   4  10  -1   11.10    3.10
  -4  10   1   13.20    2.50
  -4  10   1   13.70    3.20
   4  10  -1   12.20    2.90
  -4  10   1   13.80    2.90
  -3 -10   1    6.00    2.20
  -3 -10   1    6.10    2.20
   3 -10  -1    3.90    2.20
   3 -10  -1    5.20    1.80
   3 -10  -1    4.30    2.00
  -3 -10   1    8.60    2.30
  -3 -10   1    2.90    1.70
  -3  10   1    7.30    2.00
   3  10  -1    6.80    1.90
   3  10  -1    2.00    1.90
  -3  10   1   13.80    2.70
  -3  10   1    4.00    2.00
  -3  10   1    4.90    1.90
   3  10  -1    7.20    2.10
   2 -10  -1  224.48   10.20
  -2 -10   1  203.38    9.40
  -2 -10   1  221.98    8.80
   2 -10  -1  213.08    9.50
  -2 -10   1  217.08    9.80
   2 -10  -1  220.28    9.70
  -2 -10   1  224.08    9.40
   2  10  -1  204.78    9.20
  -2  10   1  210.98    8.70
   2  10  -1  220.88    9.00
  -2  10   1  223.28   13.50
   2  10  -1  205.78    8.60
   2  10  -1  215.68   10.00
  -2  10   1  218.88    9.60
  -2  10   1  199.68    9.10
   1 -10  -1   19.40    2.90
   1 -10  -1   29.70    2.80
   1 -10  -1   27.60    3.20
  -1 -10   1   38.60    5.70
  -1 -10   1   23.00    3.10
  -1 -10   1   33.70    3.30
  -1 -10   1   27.20    2.60
   1 -10  -1   25.10    3.50
   1  10  -1   28.90    2.90
   1  10  -1   25.60    2.70
   1  10  -1   28.10    3.50
  -1  10   1   32.20    3.30
  -1  10   1   26.20    3.10
  -1  10   1   22.30    3.10
   1  10  -1   28.10    3.30
   0 -10  -1  575.24   21.40
   0 -10   1  651.43   21.10
   0 -10   1  625.54   21.10
   0 -10  -1  632.84   20.30
   0 -10   1  616.94   19.60
   0 -10   1  651.33   21.50
   0 -10  -1  644.74   21.20
   0 -10  -1  656.33   21.20
   0  10   1  654.43   20.90
   0  10   1  634.94   21.50
   0  10  -1  637.54   19.80
   0  10   1  610.44   19.20
   0  10   1  668.03   20.90
   0  10  -1  644.94   20.50
   0  10  -1  639.54   20.70
   1 -10   1   32.80    4.30
  -1 -10  -1   23.70    3.60
  -1 -10  -1   25.90    3.20
   1 -10   1   23.80    3.10
   1 -10   1   27.00    3.10
  -1 -10  -1   23.70    3.10
  -1 -10  -1   22.50    2.70
  -1  10  -1   32.60    3.20
  -1  10  -1   33.10    5.80
   1  10   1   25.90    3.00
  -1  10  -1   26.50    3.20
   1  10   1   20.60    3.30
  -1  10  -1   30.80    2.50
   1  10   1   24.00    2.60
   1  10   1   31.50    3.30
   2 -10   1    6.10    2.40
   2 -10   1    9.20    2.10
   2 -10   1    8.60    2.30
  -2 -10  -1   10.90    2.50
  -2 -10  -1   12.90    2.50
  -2 -10  -1   10.20    2.50
  -2 -10  -1   14.20    2.40
   2 -10   1   13.30    2.90
   2  10   1   10.80    2.40
  -2  10  -1   13.40    2.60
   2  10   1   13.70    2.50
   2  10   1   12.30    2.20
   2  10   1   11.60    2.90
  -3 -10  -1    0.40    1.50
  -3 -10  -1    0.10    1.40
   3 -10   1    2.90    1.70
   3 -10   1   -0.20    1.70
   3 -10   1    0.90    1.30
  -3 -10  -1    3.70    2.00
  -3  10  -1    0.60    1.70
   3  10   1    2.10    1.70
   3  10   1    1.20    1.30
   3  10   1    1.60    1.70
  -3  10  -1    2.10    1.70
   3  10   1    0.20    1.40
   4 -10   1   21.80    2.80
  -4 -10  -1   20.10    3.30
  -4 -10  -1   21.20    3.10
  -4 -10  -1   18.10    3.10
   4 -10   1   22.70    3.60
   4 -10   1   26.00    3.30
  -4  10  -1   24.90    3.40
   4  10   1   23.00    3.60
   4  10   1   22.20    3.20
   4  10   1   22.90    3.00
  -4  10  -1   25.90    3.40
   4  10   1   20.70    2.90
  -5 -10  -1  242.28   12.40
  -5 -10  -1  259.07   11.30
   5 -10   1  253.67   12.10
  -5 -10  -1  252.47   11.60
   5 -10   1  245.88   11.10
  -5  10  -1  261.77   11.20
   5  10   1  242.98   11.10
  -5  10  -1  259.17   11.80
   5  10   1  251.67   11.80
   5  10   1  236.68   11.00
   5  10   1  233.38   10.10
   6 -10   1  334.47   14.60
   6 -10   1  346.97   15.40
  -6 -10  -1  387.06   15.30
  -6 -10  -1  330.97   14.80
  -6 -10  -1  340.67   14.50
  -6  10  -1  353.46   14.10
  -6  10  -1  373.76   15.40
   6  10   1  332.77   14.90
   6  10   1  373.66   15.20
   7 -10   1  180.58   10.40
  -7 -10  -1  185.08   10.00
   7 -10   1  168.98    9.80
  -7 -10  -1  161.18    9.40
  -7  10  -1  176.28   10.20
   7  10   1  168.38    9.90
   7  10   1  171.18   10.10
  -8 -10  -1    8.60    3.70
   8 -10   1    9.90    3.40
  -8 -10  -1   13.70    4.20
   8 -10   1   14.50    4.10
   8  10   1   10.90    3.80
  -8  10  -1   12.80    3.80
   8  10   1    7.90    3.30
  -9 -10  -1   25.70    4.70
   9 -10   1   22.30    4.90
   9 -10   1   18.20    4.90
  -9  10  -1   20.90    4.60
   9  10   1   21.70    4.50
   8 -11  -1   31.70    5.20
  -8 -11   1   32.10    5.00
  -8 -11   1   28.50    4.70
   8  11  -1   22.00    4.90
  -8  11   1   21.90    4.70
   8  11  -1   28.90    5.00
  -7 -11   1   10.40    3.50
   7 -11  -1   21.20    4.30
  -7 -11   1   15.40    3.40
  -7  11   1   21.70    4.20
   7  11  -1   22.40    5.40
   7  11  -1   10.40    5.60
   6 -11  -1  114.99    8.40
  -6 -11   1  131.59    8.50
  -6 -11   1  115.59    7.40
   6  11  -1  103.39    7.40
   6  11  -1  115.89    8.00
  -6  11   1  122.39    8.30
   5 -11  -1    2.10    2.20
   5 -11  -1    3.00    2.00
  -5 -11   1    2.90    1.90
  -5 -11   1    5.80    2.70
  -5  11   1    5.20    2.30
   5  11  -1    1.10    2.10
   5  11  -1   -0.40    2.10
  -5  11   1    5.20    2.20
  -4 -11   1   42.20    4.00
   4 -11  -1   47.70    5.10
   4 -11  -1   48.30    4.40
  -4 -11   1   42.80    4.80
  -4  11   1   42.20    4.60
   4  11  -1   44.00    4.90
   4  11  -1   50.79    4.50
  -4  11   1   46.30    4.40
   3 -11  -1  355.56   14.70
   3 -11  -1  345.17   13.60
   3 -11  -1  343.87   13.90
  -3 -11   1  334.87   12.80
  -3 -11   1  337.47   13.10
  -3 -11   1  330.47   14.10
   3  11  -1  332.77   14.30
  -3  11   1  359.06   14.20
  -3  11   1  355.66   13.90
   3  11  -1  336.67   13.30
  -2 -11   1   58.49    4.20
  -2 -11   1   51.59    4.60
   2 -11  -1   65.19    5.30
   2 -11  -1   69.09    5.20
   2 -11  -1   61.19    5.00
  -2 -11   1   60.59    5.00
  -2  11   1   56.59    4.80
  -2  11   1   51.49    4.70
  -2  11   1   64.19    4.90
   2  11  -1   58.49    4.30
  -2  11   1   57.49    4.30
   2  11  -1   61.29    5.30
   2  11  -1   59.89    4.30
   1 -11  -1    3.00    1.90
   1 -11  -1    3.10    1.80
  -1 -11   1    5.30    1.80
  -1 -11   1    3.00    2.00
   1 -11  -1    5.50    2.40
  -1 -11   1    3.90    1.80
   1 -11  -1    1.90    1.60
  -1 -11   1    5.50    2.20
  -1  11   1    3.80    1.80
   1  11  -1    4.20    2.20
  -1  11   1    3.40    1.90
   1  11  -1    4.60    1.80
  -1  11   1    2.40    1.80
   1  11  -1    6.40    1.90
   0 -11   1   98.59    6.30
   0 -11   1  101.19    5.20
   0 -11  -1  107.19    6.40
   0 -11   1  109.79    6.80
   0 -11  -1  101.79    5.60
   0 -11   1   93.99    6.00
   0 -11  -1  110.59    6.40
   0 -11  -1  105.79    6.60
   0  11   1  105.89    6.70
   0  11  -1  108.79    6.80
   0  11   1  106.09    6.30
   0  11   1  109.79    6.20
   0  11  -1   97.29    5.40
   0  11  -1   96.99    5.80
  -1 -11  -1   48.80    4.20
  -1 -11  -1   46.10    4.20
   1 -11   1   37.90    4.10
  -1 -11  -1   45.70    3.90
   1 -11   1   37.10    4.00
  -1 -11  -1   43.40    4.40
   1  11   1   43.00    4.50
  -1  11  -1   45.70    4.50
   1  11   1   38.60    4.10
   1  11   1   42.20    4.00
  -1  11  -1   47.40    4.00
  -2 -11  -1    1.40    1.80
   2 -11   1    1.60    1.90
   2 -11   1    2.50    1.80
  -2 -11  -1    5.80    2.10
  -2 -11  -1    2.80    2.00
  -2 -11  -1   -0.90    1.60
   2  11   1    5.00    2.40
  -2  11  -1    1.00    1.50
  -2  11  -1    2.40    2.10
   2  11   1    3.80    2.20
   2  11   1    5.30    2.10
   2  11   1    4.30    1.70
   3 -11   1  448.06   17.40
  -3 -11  -1  445.66   15.90
  -3 -11  -1  426.46   16.60
  -3 -11  -1  440.36   16.50
   3 -11   1  420.16   15.60
  -3  11  -1  438.66   16.50
   3  11   1  451.95   15.60
   3  11   1  422.36   15.60
   3  11   1  415.16   16.90
   3  11   1  412.36   16.40
  -3  11  -1  416.86   16.30
   4 -11   1   -2.60    1.60
  -4 -11  -1    1.10    1.90
   4 -11   1    6.70    2.20
  -4 -11  -1    3.70    2.10
  -4 -11  -1    1.40    1.80
  -4  11  -1    2.10    2.20
  -4  11  -1   -0.20    1.30
   4  11   1   -1.50    2.40
   4  11   1    1.80    1.80
   4  11   1   -0.70    1.50
   4  11   1   -0.70    1.40
   5 -11   1   63.49    5.70
  -5 -11  -1   75.39    6.20
  -5 -11  -1   62.39    5.40
   5 -11   1   72.49    6.50
  -5 -11  -1   71.29    6.00
   5  11   1   64.19    5.30
  -5  11  -1   64.59    5.90
  -5  11  -1   65.79    5.40
   5  11   1   66.79    6.10
  -6 -11  -1   57.19    5.80
  -6 -11  -1   60.59    5.50
   6 -11   1   65.69    5.90
   6 -11   1   67.49    6.30
  -6  11  -1   63.79    5.90
   6  11   1   55.79    5.20
  -6  11  -1   53.39    5.00
   6  11   1   51.79    5.70
   7 -11   1  114.29    8.40
  -7 -11  -1  116.89    7.90
   7 -11   1  108.89    7.80
  -7 -11  -1  106.09    8.00
   7  11   1  108.59    8.20
  -7  11  -1   96.69    7.70
   7  11   1  106.99    9.10
  -8 -11  -1    1.20    2.70
   8 -11   1   -1.30    2.50
  -8 -11  -1    2.70    2.50
   8 -11   1    3.50    3.40
  -8  11  -1   -1.50    2.10
   8  11   1    6.00    3.20
   8  11   1    0.30    2.80
  -7 -12   1  123.89    8.20
   7 -12  -1  138.99    9.60
  -7 -12   1  115.89    8.70
  -7  12   1  145.79    9.50
   7  12  -1  132.19    8.70
   7  12  -1  116.79    8.70
  -6 -12   1  460.35   17.80
   6 -12  -1  484.85   19.80
  -6 -12   1  461.75   19.00
  -6  12   1  451.65   19.00
   6  12  -1  441.46   19.40
   6  12  -1  446.86   18.50
  -5 -12   1    6.00    2.80
   5 -12  -1    8.90    3.40
  -5 -12   1    3.50    2.30
   5  12  -1    2.70    2.20
  -5  12   1    8.10    2.50
  -5  12   1    9.10    3.00
   5  12  -1    8.90    3.00
  -4 -12   1    1.20    2.10
   4 -12  -1   -1.30    1.80
   4 -12  -1    2.40    2.50
  -4 -12   1    3.10    1.80
  -4  12   1    3.60    2.00
  -4  12   1    3.10    2.40
   4  12  -1    0.90    2.10
   4  12  -1    0.60    1.70
  -3 -12   1  192.18    9.80
   3 -12  -1  181.28   10.10
   3 -12  -1  167.78    8.80
  -3 -12   1  171.58    8.30
   3  12  -1  176.88    8.70
  -3  12   1  159.08    9.10
   3  12  -1  175.58    9.80
  -3  12   1  155.28    8.80
  -2 -12   1  182.48    9.30
   2 -12  -1  185.18    9.50
  -2 -12   1  197.58    9.70
   2 -12  -1  190.08   10.70
  -2 -12   1  183.08    9.90
   2 -12  -1  205.68   10.30
  -2  12   1  192.78    9.50
   2  12  -1  178.58   10.30
  -2  12   1  178.28    9.50
   2  12  -1  187.08   10.00
  -1 -12   1   63.49    5.40
   1 -12  -1   52.79    4.90
   1 -12  -1   60.29    5.40
   1 -12  -1   61.59    5.20
  -1 -12   1   59.99    5.20
  -1  12   1   54.59    5.00
   1  12  -1   56.99    5.30
   1  12  -1   49.20    4.40
  -1  12   1   61.19    5.00
   0 -12  -1  490.65   18.00
   0 -12   1  475.45   18.00
   0 -12   1  476.35   17.90
   0 -12  -1  448.06   18.00
   0 -12  -1  488.85   18.20
   0  12   1  464.85   17.20
   0  12   1  468.95   18.10
   0  12  -1  506.95   17.30
   0  12  -1  476.85   18.30
  -1 -12  -1  237.88   10.20
   1 -12   1  236.08   11.40
  -1 -12  -1  249.38   11.00
  -1 -12  -1  217.08   11.00
   1 -12   1  233.38   10.90
   1  12   1  230.78   11.40
   1  12   1  254.77   10.80
  -1  12  -1  251.87   10.80
  -1  12  -1  262.97   11.80
  -2 -12  -1   70.39    5.60
  -2 -12  -1   59.59    4.70
  -2 -12  -1   69.29    5.80
   2 -12   1   81.89    6.40
   2 -12   1   66.69    5.20
  -2 -12  -1   68.49    5.70
  -2  12  -1   67.19    5.50
   2  12   1   67.29    5.10
  -2  12  -1   66.79    5.50
   2  12   1   71.79    5.90
  -3 -12  -1   32.80    4.20
  -3 -12  -1   34.20    4.60
   3 -12   1   35.90    4.80
  -3 -12  -1   32.20    3.80
   3 -12   1   33.90    3.80
   3  12   1   33.10    3.90
   3  12   1   29.70    3.70
   3  12   1   33.40    4.70
  -3  12  -1   32.20    4.20
  -3  12  -1   33.00    4.10
   4 -12   1  320.17   14.70
   4 -12   1  305.87   13.10
  -4 -12  -1  306.57   13.10
  -4 -12  -1  324.07   14.20
  -4  12  -1  313.77   13.60
   4  12   1  321.07   14.50
  -4  12  -1  317.07   13.90
   4  12   1  283.87   12.60
   5 -12   1   17.10    4.10
  -5 -12  -1   10.20    3.10
  -5 -12  -1   10.00    3.30
   5  12   1   15.00    3.50
  -5  12  -1   10.80    3.20
   5  12   1   12.50    3.70
  -5  12  -1   12.10    3.60
   6 -12   1  330.77   15.80
  -6 -12  -1  348.97   15.40
  -6 -12  -1  359.76   20.20
   6  12   1  351.16   15.90
  -6  12  -1  337.27   15.40
   6  12   1  304.67   14.40
   7 -12   1   64.19    6.70
  -7 -12  -1   49.30    6.00
  -7 -12  -1   48.60    5.40
  -7  12  -1   57.69    6.30
   7  12   1   58.49    6.20
   7  12   1   63.09    6.60
   6 -13  -1   33.70    5.30
  -6 -13   1   26.30    4.60
   6  13  -1   31.60    5.10
  -6  13   1   27.30    4.90
   6  13  -1   28.80    4.80
  -5 -13   1  108.49    8.00
   5 -13  -1  106.99    8.50
  -5  13   1  115.69    8.10
   5  13  -1  105.59    7.40
   5  13  -1  106.69    8.00
  -4 -13   1  127.39   10.90
   4 -13  -1  138.59    8.40
  -4  13   1  134.39    8.30
   4  13  -1  154.28    8.50
  -4  13   1  150.38    9.80
   3 -13  -1  418.36   17.60
   3 -13  -1  419.56   16.30
  -3 -13   1  411.96   17.10
   3  13  -1  394.56   17.10
  -3  13   1  408.26   16.80
  -3  13   1  389.76   16.20
  -2 -13   1    4.60    2.40
   2 -13  -1    4.90    2.60
  -2 -13   1    0.80    2.10
   2 -13  -1   -0.50    2.30
  -2  13   1   -1.50    1.80
   2  13  -1    4.10    2.50
  -2  13   1    1.00    2.10
  -1 -13   1   15.30    3.60
   1 -13  -1   16.20    3.70
   1 -13  -1   20.90    3.90
  -1 -13   1   21.60    4.20
  -1  13   1   17.30    3.70
   1  13  -1   21.80    3.90
  -1  13   1   25.70    4.20
   0 -13   1  207.78   10.60
   0 -13  -1  213.68   10.60
   0 -13   1  199.28   10.40
   0 -13  -1  198.68   10.50
   0  13   1  218.78   10.30
   0  13   1  192.38   10.70
   0  13  -1  219.78   11.20
   0  13  -1  204.68    9.80
   1 -13   1  896.71   30.20
  -1 -13  -1  933.31   31.00
   1 -13   1  942.51   31.20
  -1 -13  -1  915.41   30.00
  -1 -13  -1  912.91   29.50
   1  13   1  904.11   29.50
   1  13   1  924.81   31.20
  -1  13  -1  898.71   29.70
  -1  13  -1  931.31   31.00
   2 -13   1   40.20    4.70
  -2 -13  -1   44.70    4.30
  -2 -13  -1   46.70    5.10
   2 -13   1   47.50    5.50
  -2  13  -1   38.30    4.70
   2  13   1   47.00    5.30
  -2  13  -1   42.00    4.90
   2  13   1   39.00    4.50
   3 -13   1  255.47   12.70
  -3 -13  -1  247.98   12.40
   3 -13   1  236.28   11.20
  -3 -13  -1  235.38   10.80
   3  13   1  245.18   12.50
  -3  13  -1  248.68   11.90
  -3  13  -1  234.78   11.80
   4 -13   1    1.90    2.30
  -4 -13  -1    0.80    2.00
  -4 -13  -1    1.60    2.30
   4  13   1   -0.40    2.30
  -4  13  -1   -2.40    2.30
  -4  13  -1    3.00    2.40
  -5 -13  -1   10.40    3.20
   5 -13   1   11.60    3.80
  -5 -13  -1   22.80    4.10
  -5  13  -1    8.00    3.20
   5  13   1   12.80    3.80
  -5  13  -1   13.60    3.80
  -6 -13  -1   25.70    4.50
  -6 -13  -1   32.40    5.20
   6 -13   1   27.80    5.30
   6  13   1   35.90    4.70
  -6  13  -1   33.20    5.30
  -5 -14   1   25.00    5.00
   5 -14  -1   21.30    5.00
   5  14  -1   29.40    5.10
  -5  14   1   33.40    5.40
   4 -14  -1   37.90    5.50
  -4 -14   1   47.80    5.70
  -4  14   1   52.09    6.00
  -4  14   1   45.20    5.10
   4  14  -1   46.20    5.80
   3 -14  -1   10.90    3.10
   3 -14  -1   11.70    3.50
  -3 -14   1    5.80    2.50
   3  14  -1    9.80    3.40
  -3  14   1    9.10    3.60
  -2 -14   1  145.79    9.30
   2 -14  -1  125.59    8.20
  -2  14   1  122.89    8.40
  -2  14   1  113.79    8.50
   2  14  -1  132.29    9.00
  -1 -14   1   23.00    4.50
   1 -14  -1   16.80    4.10
  -1 -14   1   16.90    5.10
   1 -14  -1   18.50    4.20
  -1  14   1   25.00    4.40
  -1  14   1   22.80    4.50
   1  14  -1   21.60    4.70
   0 -14  -1  172.68   10.00
   0 -14   1  172.78   10.10
   0 -14   1  184.78   10.40
   0 -14  -1  162.78   10.30
   0  14   1  174.78   12.70
   0  14   1  177.38    9.60
   1 -14   1   30.40    4.10
   1 -14   1   25.90    4.60
   1  14   1   26.10    4.30
   1  14   1   21.60    5.60
  -1  14  -1   26.80    4.60
   2 -14   1   49.70    5.10
  -2 -14  -1   43.80    5.40
   2 -14   1   52.99    5.80
  -2  14  -1   46.40    5.50
   2  14   1   45.90    5.40
  -3 -14  -1   28.60    4.30
   3 -14   1   23.60    4.60
   3 -14   1   20.20    3.70
   3  14   1   16.70    4.30
  -3  14  -1   29.40    4.50
  -3  14  -1   22.50    4.90
  -4 -14  -1  271.27   13.80
   4 -14   1  279.27   14.10
  -4  14  -1  267.47   13.30
  -4  14  -1  278.57   13.30
   4  14   1  258.17   13.60
   5 -14   1   96.59    7.90
  -5  14  -1   95.89    7.80
   5  14   1   98.89    8.20
  -5  14  -1   85.29    7.30
   3 -15  -1  143.29   10.00
  -3 -15   1  139.89    9.60
   3 -15  -1  137.79    9.00
  -3  15   1  130.69    9.20
   3  15  -1  161.28   10.40
  -3  15   1  147.49    9.30
   2 -15  -1  207.88   11.20
  -2 -15   1  217.28   11.80
   2 -15  -1  218.48   12.10
  -2  15   1  206.18   11.50
  -2  15   1  216.48   11.70
   2  15  -1  206.18   11.80
  -1 -15   1  343.17   15.60
  -1 -15   1  325.17   17.10
   1 -15  -1  339.97   15.30
   1 -15  -1  354.16   15.80
  -1  15   1  327.07   14.90
   1  15  -1  324.07   15.70
  -1  15   1  338.37   15.70
   0 -15   1   22.60    4.50
   0 -15   1   12.40    3.80
   0 -15  -1    9.70    3.70
   0 -15  -1   12.90    3.70
   0  15   1   10.60    3.60
   0  15  -1   13.90    4.20
   0  15   1    5.90    3.60
   1 -15   1   44.90    5.50
   1 -15   1   43.20    5.70
  -1 -15  -1   51.39    5.80
  -1  15  -1   55.29    5.80
   1  15   1   43.90    5.60
  -2 -15  -1  105.49    8.40
   2 -15   1  107.09    8.60
   2 -15   1  118.39    8.10
  -2  15  -1  104.89    8.10
  -2  15  -1  123.09    8.80
   2  15   1  109.89    8.50
   3 -15   1    0.40    2.60
  -3 -15  -1    8.00    3.00
  -3  15  -1    4.60    2.90
  -3  15  -1    1.50    3.30
   3  15   1    2.30    2.80
  12   0  -2  839.82   29.80
 -12   0   2  774.52   29.10
  11   0  -2   -1.40    2.60
  11   0  -2   -3.20    2.00
 -11   0   2    2.30    2.60
  10   0  -2  336.77   15.00
 -10   0   2  357.16   15.30
 -10   0   2  327.57   13.60
  10   0  -2  345.27   14.70
   9   0  -2    0.20    1.90
  -9   0   2    1.40    1.70
   9   0  -2    1.40    2.00
  -9   0   2    0.80    1.80
  -8   0   2  177.38    8.90
   8   0  -2  178.68    7.50
  -8   0   2  164.28    7.90
   8   0  -2  174.58    8.80
   8   0  -2  192.78    8.80
  -8   0   2  165.18    7.50
   7   0  -2    1.30    1.50
  -7   0   2    2.00    1.40
   7   0  -2   -1.40    1.40
  -7   0   2    1.30    1.40
   7   0  -2   -0.40    1.20
   7   0  -2    0.20    1.10
  -7   0   2   -0.30    1.20
  -7   0   2    2.40    1.40
  -7   0   2    1.10    1.40
   6   0  -2 1860.51   53.89
   6   0  -2 1864.01   52.69
  -6   0   2 1870.11   52.79
  -6   0   2 1836.02   52.19
   6   0  -2 1842.52   50.49
  -6   0   2 1831.32   51.59
   6   0  -2 1841.02   51.99
   6   0  -2 1859.51   52.29
  -6   0   2 1868.71   51.79
   6   0  -2 1845.02   51.49
  -6   0   2 1801.12   52.19
   5   0  -2    1.40    1.20
  -5   0   2    0.00    0.80
   5   0  -2   -0.50    1.00
   5   0  -2    0.50    1.00
  -5   0   2    0.50    0.90
  -5   0   2    0.80    1.00
   5   0  -2    0.10    0.90
   5   0  -2    1.30    1.20
  -5   0   2    1.00    1.10
   5   0  -2    0.50    0.70
  -5   0   2    0.30    1.00
   5   0  -2   -0.50    0.70
  -4   0   2  753.62   21.00
  -4   0   2  695.33   21.20
  -4   0   2  717.83   21.60
  -4   0   2  716.03   21.10
  -4   0   2  710.33   21.30
   4   0  -2  723.83   20.10
   4   0  -2  721.93   20.50
   4   0  -2  747.23   21.60
   4   0  -2  737.13   21.50
  -4   0   2  730.43   21.30
   4   0  -2  718.83   21.30
   4   0  -2  748.83   21.20
   3   0  -2    2.20    1.00
  -3   0   2    2.60    0.80
  -3   0   2    2.10    0.80
  -3   0   2    2.90    0.70
  -3   0   2    0.90    0.90
   3   0  -2    2.30    0.80
  -3   0   2    1.00    0.80
  -3   0   2    1.50    0.90
   3   0  -2    1.90    0.50
   3   0  -2    1.90    0.80
   3   0  -2    2.30    0.50
  -3   0   2    1.60    0.90
  -3   0   2    1.80    0.80
   3   0  -2    2.30    0.80
  -3   0   2    2.50    0.90
   3   0  -2    3.10    0.80
  -3   0   2    1.10    0.70
   3   0  -2    2.10    0.80
   3   0  -2    1.50    0.90
   2   0  -2  475.45   13.40
  -2   0   2  471.55   13.20
   2   0  -2  473.55   12.50
  -2   0   2  478.85   13.40
  -2   0   2  440.86   13.20
   2   0  -2  463.45   13.30
   2   0  -2  458.05   13.40
  -2   0   2  451.45   13.20
  -2   0   2  445.26   13.20
  -2   0   2  459.15   12.90
  -2   0   2  466.85   13.50
   2   0  -2  449.95   12.90
   2   0  -2  454.45   13.20
   2   0  -2  452.35   13.20
  -2   0   2  498.85   13.90
  -2   0   2  437.16   13.40
   1   0  -2    0.90    0.30
   1   0  -2    1.20    0.50
  -1   0   2    0.40    0.30
   1   0  -2    0.90    0.30
   1   0  -2    0.30    0.30
  -1   0   2    1.20    0.40
  -1   0   2    0.20    0.60
   1   0  -2    0.00    0.60
  -1   0   2    1.20    0.40
  -1   0   2    1.00    0.50
   1   0  -2    0.50    0.40
   1   0  -2    0.90    0.40
  -1   0   2    0.50    0.40
  -1   0   2    0.50    0.30
   1   0  -2    0.70    0.50
   1   0  -2    0.70    0.40
  -1   0   2    0.90    0.40
   1   0  -2    0.30    0.20
  -1   0   2    0.50    0.30
  -1   0   2    1.20    0.60
  -1   0  -2    4.10    0.60
   1   0   2    2.80    0.50
   1   0   2    3.30    0.40
   1   0   2    2.30    0.40
  -1   0  -2    3.40    0.50
  -1   0  -2    3.90    0.70
  -1   0  -2    2.50    0.60
  -1   0  -2    2.40    0.70
   1   0   2    3.90    0.50
   1   0   2    4.20    0.80
   1   0   2    2.80    0.70
   1   0   2    2.50    0.60
  -1   0  -2    3.90    0.50
   1   0   2    3.20    0.50
   1   0   2    3.10    0.60
   1   0   2    2.80    0.60
  -1   0  -2    2.80    0.40
  -1   0  -2    2.90    0.50
  -1   0  -2    1.80    0.70
  -2   0  -2 2674.93   71.49
  -2   0  -2 2624.24   71.09
   2   0   2 2642.54   70.89
  -2   0  -2 2647.24   71.99
  -2   0  -2 2701.13   71.69
   2   0   2 2558.74   71.69
  -2   0  -2 2731.43   71.99
  -2   0  -2 2718.73   71.69
   2   0   2 2713.93   72.09
   2   0   2 2642.74   71.89
   2   0   2 2737.53   71.09
  -2   0  -2 2621.94   71.79
   2   0   2 2696.33   71.59
   2   0   2 2750.62   71.59
  -2   0  -2 2719.63   71.69
  -2   0  -2 2745.73   70.89
   2   0   2 2636.24   71.59
  -2   0  -2 2585.94   71.39
   2   0   2 2587.84   71.49
   2   0   2 2613.54   71.89
  -3   0  -2    1.10    0.70
  -3   0  -2    0.90    0.50
   3   0   2    2.40    1.00
  -3   0  -2    1.00    0.70
  -3   0  -2    0.30    0.70
   3   0   2    0.70    0.70
  -3   0  -2    0.10    0.40
   3   0   2    0.10    0.80
   3   0   2    1.00    0.70
  -3   0  -2    1.40    0.80
   3   0   2    0.50    0.70
   3   0   2    0.70    0.50
  -3   0  -2    0.30    0.70
   3   0   2    0.90    0.50
   4   0   2 4087.49  105.69
   4   0   2 3495.65  104.39
  -4   0  -2 3981.30  104.69
   4   0   2 3891.61  103.39
  -4   0  -2 3762.72  104.59
  -4   0  -2 4013.00  103.69
  -4   0  -2 3861.91  104.29
   4   0   2 3773.42  104.89
   4   0   2 3995.10  104.59
  -4   0  -2 3675.33  104.49
  -4   0  -2 3871.41  104.79
  -4   0  -2 4005.10  104.79
  -4   0  -2 3900.11  103.29
   4   0   2 3839.12  105.09
   5   0   2    1.70    1.20
   5   0   2   -0.10    1.00
  -5   0  -2    1.30    1.10
  -5   0  -2    0.40    1.10
  -5   0  -2    0.50    0.90
   5   0   2    2.40    1.10
   5   0   2    0.00    0.60
   5   0   2    3.00    1.40
  -5   0  -2    0.40    0.80
   5   0   2    0.00    1.10
  -5   0  -2    0.90    1.00
  -5   0  -2    0.50    0.70
  -6   0  -2 2072.19   58.69
  -6   0  -2 2045.90   58.79
   6   0   2 2092.99   56.69
  -6   0  -2 2082.49   58.19
   6   0   2 2045.40   58.99
  -6   0  -2 2084.39   58.59
   6   0   2 2101.09   59.29
  -6   0  -2 2077.99   56.49
   6   0   2 2090.99   58.79
  -7   0  -2    0.30    1.30
  -7   0  -2    1.20    1.80
   7   0   2    1.30    1.50
   7   0   2    1.00    1.30
   7   0   2    1.00    1.60
   8   0   2   50.09    4.70
  -8   0  -2   55.19    4.60
   8   0   2   58.19    5.10
  -8   0  -2   60.69    4.80
  -8   0  -2   61.69    4.70
   9   0   2    2.40    1.90
  -9   0  -2    1.60    1.70
  -9   0  -2   -2.40    1.70
   9   0   2    0.00    2.00
  -9   0  -2    2.10    2.40
 -10   0  -2 1644.54   50.09
 -10   0  -2 1636.94   50.49
  10   0   2 1645.24   50.99
  10   0   2 1671.33   51.09
 -11   0  -2    1.30    2.70
  11   0   2    5.40    3.30
 -11   0  -2    4.50    2.60
  11   0   2    2.30    2.90
 -12  -1   2   11.10    3.60
  12  -1  -2    6.80    3.40
  12   1  -2    5.10    3.90
 -12   1   2    4.70    3.30
  12   1  -2    7.30    2.90
  11  -1  -2   24.60    4.40
 -11  -1   2   17.50    4.20
  11   1  -2   20.50    4.60
 -11   1   2   20.40    4.10
 -11   1   2   23.60    3.80
 -10  -1   2  310.37   14.00
 -10  -1   2  298.77   12.20
  10  -1  -2  283.57   12.80
  10  -1  -2  280.27   13.50
  10   1  -2  280.57   13.30
 -10   1   2  287.97   12.40
  10   1  -2  284.97   13.40
 -10   1   2  306.97   13.90
   9  -1  -2 1016.20   31.70
  -9  -1   2 1004.80   32.60
   9  -1  -2  979.20   32.50
  -9  -1   2  977.40   31.10
   9   1  -2  994.20   32.20
  -9   1   2 1037.00   32.80
   9   1  -2  995.10   32.30
  -9   1   2  992.60   31.30
   8  -1  -2  107.29    7.00
   8  -1  -2  106.59    5.70
  -8  -1   2  111.99    5.90
  -8  -1   2  120.29    7.10
  -8  -1   2  105.99    5.80
   8  -1  -2  116.39    6.50
   8  -1  -2  114.69    6.90
  -8   1   2  112.09    5.80
   8   1  -2  111.09    6.70
   8   1  -2  110.49    5.50
  -8   1   2  120.49    6.40
  -8   1   2  116.09    6.90
  -7  -1   2  795.82   24.60
   7  -1  -2  751.52   23.70
   7  -1  -2  791.02   25.20
  -7  -1   2  784.92   23.80
  -7  -1   2  752.02   23.60
  -7  -1   2  775.32   24.50
   7  -1  -2  773.22   24.30
  -7  -1   2  771.22   25.10
   7  -1  -2  794.52   24.90
  -7   1   2  763.82   24.20
  -7   1   2  754.72   24.40
  -7   1   2  818.02   25.20
  -7   1   2  774.72   24.50
   7   1  -2  782.42   24.90
  -7   1   2  771.82   23.60
   7   1  -2  774.62   24.80
   7   1  -2  792.32   24.80
   7   1  -2  790.72   23.30
   6  -1  -2  105.39    5.10
   6  -1  -2  105.79    5.50
   6  -1  -2  105.59    5.80
  -6  -1   2  104.89    5.10
  -6  -1   2  104.49    4.90
  -6  -1   2   98.99    5.20
  -6  -1   2  107.69    5.70
  -6  -1   2  113.19    6.70
   6  -1  -2  109.59    5.40
  -6   1   2  101.39    4.90
   6   1  -2   93.39    5.40
   6   1  -2  102.49    4.70
  -6   1   2  101.39    5.40
   6   1  -2  100.99    5.20
  -6   1   2  106.49    5.70
   6   1  -2   92.19    7.50
  -6   1   2  100.09    5.30
  -6   1   2  102.69    5.10
   6   1  -2  101.59    5.60
   6   1  -2   99.69    4.40
  -5  -1   2 1235.68   35.40
   5  -1  -2 1251.87   35.30
  -5  -1   2 1215.28   35.00
   5  -1  -2 1209.78   34.70
   5  -1  -2 1229.28   34.90
  -5  -1   2 1234.18   34.70
   5  -1  -2 1218.68   34.80
  -5  -1   2 1190.78   34.90
  -5  -1   2 1184.78   34.20
   5  -1  -2 1220.48   35.40
  -5   1   2 1240.08   35.40
   5   1  -2 1166.38   34.70
   5   1  -2 1227.38   35.20
  -5   1   2 1223.48   35.10
   5   1  -2 1250.77   34.40
  -5   1   2 1177.98   35.30
   5   1  -2 1217.68   35.20
   5   1  -2 1219.38   35.20
  -5   1   2 1225.18   34.80
   5   1  -2 1221.18   33.80
   4  -1  -2  425.46   13.50
  -4  -1   2  437.26   13.00
  -4  -1   2  458.05   13.60
  -4  -1   2  425.86   13.50
   4  -1  -2  410.26   13.40
   4  -1  -2  419.66   14.80
   4  -1  -2  429.26   13.70
   4  -1  -2  453.75   13.40
   4  -1  -2  425.16   13.80
   4  -1  -2  424.96   12.20
  -4  -1   2  444.16   13.60
  -4  -1   2  444.56   13.50
  -4  -1   2  420.06   13.70
  -4   1   2  442.06   12.30
  -4   1   2  435.96   13.60
  -4   1   2  407.46   13.20
   4   1  -2  398.06   13.50
   4   1  -2  439.16   13.10
  -4   1   2  444.16   13.60
   4   1  -2  434.26   13.40
   4   1  -2  411.26   12.60
   4   1  -2  450.55   12.70
   4   1  -2  442.96   13.70
  -4   1   2  426.96   13.80
  -4   1   2  422.36   13.40
   4   1  -2  439.76   14.60
  -4   1   2  446.66   13.30
   3  -1  -2 2421.36   64.99
   3  -1  -2 2444.26   64.79
  -3  -1   2 2246.38   64.39
  -3  -1   2 2376.86   65.29
   3  -1  -2 2501.35   64.89
  -3  -1   2 2424.36   65.29
   3  -1  -2 2427.06   63.49
  -3  -1   2 2451.85   64.69
  -3  -1   2 2429.06   64.69
   3  -1  -2 2401.86   64.59
   3  -1  -2 2357.46   64.79
   3  -1  -2 2420.06   64.39
  -3  -1   2 2141.69   63.99
   3  -1  -2 2185.68   64.29
  -3  -1   2 2321.97   64.59
  -3   1   2 2410.26   64.39
   3   1  -2 2444.66   63.99
  -3   1   2 2297.17   64.49
  -3   1   2 2431.26   64.59
  -3   1   2 2454.75   63.59
   3   1  -2 2218.48   64.69
  -3   1   2 2381.66   64.69
   3   1  -2 2364.36   63.89
   3   1  -2 2316.17   64.79
   3   1  -2 2404.56   65.39
   3   1  -2 2453.75   64.89
   3   1  -2 2430.06   64.59
   3   1  -2 2535.85   64.59
   3   1  -2 2397.36   64.49
  -3   1   2 2452.25   64.69
  -3   1   2 2370.86   64.69
   2  -1  -2    7.70    0.90
   2  -1  -2    8.40    1.00
  -2  -1   2    7.70    1.10
  -2  -1   2    7.90    1.00
  -2  -1   2    8.60    0.70
   2  -1  -2    9.20    1.10
  -2  -1   2    7.20    1.10
  -2  -1   2    8.80    1.10
   2  -1  -2    7.30    1.00
  -2  -1   2    9.40    1.00
  -2  -1   2    7.60    1.00
   2  -1  -2    9.70    1.20
  -2  -1   2    8.90    0.80
   2  -1  -2    7.10    0.90
  -2  -1   2    9.40    1.10
   2  -1  -2    8.20    1.10
   2   1  -2    8.60    1.10
  -2   1   2    9.90    0.90
   2   1  -2    6.70    0.80
   2   1  -2    8.90    1.10
  -2   1   2    7.60    1.00
  -2   1   2    9.10    1.10
  -2   1   2    8.10    1.00
   2   1  -2    7.20    1.00
  -2   1   2    7.10    0.90
   2   1  -2    7.10    1.10
   2   1  -2    9.70    1.10
  -2   1   2    8.20    1.10
  -2   1   2    7.30    0.80
  -2   1   2    8.30    1.00
  -2   1   2    8.60    1.00
   2   1  -2    9.50    1.00
  -2   1   2    7.60    0.90
   2   1  -2    8.90    0.70
  -1  -1   2   67.89    2.40
  -1  -1   2   63.99    2.30
  -1  -1   2   65.69    2.40
   1  -1  -2   71.29    2.20
   1  -1  -2   65.39    2.50
   1  -1  -2   60.49    2.40
   1  -1  -2   66.69    2.10
  -1  -1   2   67.19    2.40
   1  -1  -2   69.09    2.30
   1  -1  -2   63.69    2.70
  -1  -1   2   65.89    2.40
  -1  -1   2   69.69    2.70
  -1  -1   2   65.39    2.60
  -1  -1   2   65.69    2.40
   1  -1  -2   65.99    2.60
  -1   1   2   64.59    2.60
  -1   1   2   64.39    2.60
   1   1  -2   63.89    2.40
   1   1  -2   66.79    2.40
   1   1  -2   62.59    2.40
   1   1  -2   71.29    2.70
  -1   1   2   63.89    2.10
  -1   1   2   70.09    2.30
  -1   1   2   66.69    2.30
  -1   1   2   68.29    2.20
   1   1  -2   67.59    2.60
  -1   1   2   65.39    2.20
  -1   1   2   70.39    2.50
  -1   1   2   71.39    2.50
   1   1  -2   66.29    2.60
   1   1  -2   73.59    2.70
   0  -1  -2  853.21   23.20
   0  -1   2  853.91   22.90
   0  -1   2  799.22   23.20
   0  -1  -2  842.32   23.20
   0  -1   2  822.52   23.30
   0  -1   2  832.02   23.30
   0  -1   2  832.22   22.90
   0  -1   2  848.32   22.90
   0  -1  -2  869.01   23.00
   0  -1   2  847.72   22.90
   0  -1  -2  871.81   23.30
   0  -1   2  846.72   22.70
   0  -1   2  852.71   22.90
   0  -1  -2  885.51   23.30
   0  -1   2  871.01   22.70
   0  -1   2  863.61   23.10
   0  -1  -2  865.31   23.00
   0  -1  -2  867.71   23.20
   0   1  -2  898.61   23.00
   0   1   2  835.32   23.10
   0   1  -2  869.71   23.30
   0   1  -2  878.01   23.40
   0   1   2  824.42   23.00
   0   1  -2  883.71   23.40
   0   1   2  855.71   23.20
   0   1  -2  827.62   23.10
   0   1   2  823.52   23.20
   0   1   2  855.41   23.00
   0   1  -2  861.31   23.00
   0   1  -2  798.42   23.20
   0   1   2  859.31   23.20
  -2  -1  -2 2616.14   71.39
  -2  -1  -2 2549.94   70.69
   2  -1   2 2632.14   71.29
   2  -1   2 2667.03   70.99
  -2  -1  -2 2608.64   71.39
   2  -1   2 2513.85   71.19
  -2  -1  -2 2659.63   71.09
   2  -1   2 2521.15   70.89
   2  -1   2 2629.34   70.89
   2  -1   2 2661.53   71.09
  -2  -1  -2 2710.13   70.69
  -2  -1  -2 2715.23   71.29
  -2  -1  -2 2611.84   71.39
  -2  -1  -2 2683.93   71.19
   2  -1   2 2721.53   71.09
  -2  -1  -2 2640.24   70.69
   2  -1   2 2666.13   71.29
   2  -1   2 2683.03   71.49
   2   1   2 2611.14   71.49
  -2   1  -2 2709.83   70.89
   2   1   2 2679.33   71.09
   2   1   2 2582.74   71.29
   2   1   2 2642.64   70.59
  -2   1  -2 2699.33   71.29
  -2   1  -2 2534.35   70.79
  -2   1  -2 2558.34   71.29
  -2   1  -2 2612.04   70.79
   2   1   2 2741.53   70.99
   2   1   2 2438.36   70.79
   2   1   2 2643.94   71.19
   2   1   2 2817.12   70.89
   2   1   2 2612.44   71.19
  -2   1  -2 2727.83   71.19
   2   1   2 2687.83   70.89
  -2   1  -2 2670.43   71.09
   3  -1   2  338.07   10.90
   3  -1   2  325.17   10.50
  -3  -1  -2  356.46   10.90
   3  -1   2  341.27   10.60
  -3  -1  -2  344.07   10.70
   3  -1   2  351.26   10.90
  -3  -1  -2  328.57   10.50
  -3  -1  -2  348.77   10.70
  -3  -1  -2  331.57    9.90
   3  -1   2  295.87   10.00
  -3   1  -2  343.57   10.80
  -3   1  -2  314.07   10.00
   3   1   2  350.16   10.60
  -3   1  -2  352.86   10.70
  -3   1  -2  324.17   10.50
   3   1   2  328.17   10.40
  -3   1  -2  331.57    9.30
   3   1   2  341.67   10.60
  -3   1  -2  345.87   10.50
  -3   1  -2  353.26   10.80
   3   1   2  349.47   11.10
   3   1   2  344.67   10.40
  -3   1  -2  333.37    9.30
   4  -1   2  133.29    5.50
  -4  -1  -2  135.79    4.80
  -4  -1  -2  136.59    6.30
   4  -1   2  134.59    5.70
  -4  -1  -2  137.09    5.60
   4  -1   2  147.79    6.10
   4  -1   2  132.59    5.80
   4  -1   2  139.89    5.00
   4  -1   2  133.19    5.50
  -4  -1  -2  144.99    5.80
  -4  -1  -2  132.19    5.60
  -4  -1  -2  130.19    4.20
   4   1   2  126.49    4.70
   4   1   2  137.99    6.20
   4   1   2  140.89    5.50
   4   1   2  137.79    5.90
  -4   1  -2  129.79    5.50
   4   1   2  142.59    4.30
  -4   1  -2  134.69    4.30
  -4   1  -2  139.29    6.40
   4   1   2  133.29    6.00
  -4   1  -2  140.79    4.30
  -4   1  -2  130.19    5.60
  -4   1  -2  136.29    5.00
   4   1   2  152.88    6.00
   5  -1   2    2.00    0.90
  -5  -1  -2    1.30    1.00
  -5  -1  -2   -0.10    0.80
   5  -1   2   -0.10    1.00
  -5  -1  -2    0.00    0.90
   5  -1   2    2.20    1.00
  -5  -1  -2    1.10    1.00
   5  -1   2    2.90    1.30
  -5  -1  -2    2.00    1.00
   5  -1   2   -0.50    1.00
  -5  -1  -2    0.10    0.70
   5   1   2    1.70    1.20
   5   1   2    1.20    0.60
  -5   1  -2    2.40    1.20
   5   1   2    0.40    1.20
   5   1   2    0.00    1.20
  -5   1  -2    2.30    1.10
  -5   1  -2    1.70    1.00
   5   1   2    1.90    1.20
  -5   1  -2    1.30    0.60
  -5   1  -2    0.40    1.00
  -5   1  -2   -0.20    0.90
   5   1   2   -0.20    1.00
  -6  -1  -2  108.39    4.50
   6  -1   2  104.09    5.80
   6  -1   2  105.89    6.20
   6  -1   2  103.99    4.60
   6  -1   2  102.59    5.70
  -6  -1  -2  112.29    5.80
   6  -1   2  115.99    6.10
  -6  -1  -2  107.09    5.60
   6   1   2  109.69    5.60
  -6   1  -2  111.59    5.90
   6   1   2  105.89    5.70
  -6   1  -2  108.99    5.60
  -6   1  -2   92.09    5.40
   6   1   2  113.59    6.20
   6   1   2  101.79    3.80
  -6   1  -2  102.79    5.30
  -7  -1  -2 1386.06   40.50
   7  -1   2 1422.46   41.00
   7  -1   2 1352.26   40.50
   7  -1   2 1420.06   41.20
  -7  -1  -2 1275.17   39.90
  -7  -1  -2 1366.86   40.50
   7  -1   2 1326.47   38.30
  -7   1  -2 1298.37   40.30
   7   1   2 1361.26   39.80
   7   1   2 1374.06   40.60
   7   1   2 1324.27   40.20
  -7   1  -2 1390.56   40.70
  -7   1  -2 1361.26   39.60
  -7   1  -2 1356.86   40.30
   7   1   2 1389.96   41.10
   8  -1   2  143.79    8.20
  -8  -1  -2  156.18    7.80
   8  -1   2  147.39    7.90
  -8  -1  -2  155.98    8.20
  -8  -1  -2  155.38    8.00
   8  -1   2  154.68    8.20
   8   1   2  156.68    8.20
  -8   1  -2  135.79    7.00
   8   1   2  146.59    7.40
   8   1   2  147.89    8.40
  -8   1  -2  147.29    7.90
   8   1   2  146.79    7.90
  -8   1  -2  148.29    7.90
  -8   1  -2  149.39    8.10
  -9  -1  -2    0.10    1.70
   9  -1   2    5.70    2.90
  -9  -1  -2    2.50    2.20
   9  -1   2   -1.20    1.70
  -9   1  -2    0.60    1.70
  -9   1  -2    2.30    1.60
   9   1   2   -1.00    2.40
   9   1   2    4.40    2.20
  10  -1   2   33.40    4.90
 -10  -1  -2   26.60    4.60
 -10  -1  -2   20.60    3.70
  10  -1   2   35.10    4.70
  10   1   2   25.70    4.80
 -10   1  -2   32.30    4.80
  10   1   2   36.50    4.80
 -10   1  -2   27.60    4.70
  11  -1   2   18.40    4.60
  11  -1   2   13.60    4.10
 -11  -1  -2   13.70    3.50
 -11  -1  -2   13.00    3.60
 -11   1  -2   19.00    3.90
  11   1   2   12.40    4.40
  11   1   2   19.20    4.50
 -11   1  -2   15.30    4.00
 -11  -2   2   27.80    4.80
  11  -2  -2   27.30    4.70
 -11   2   2   22.30    4.50
  11   2  -2   22.30    4.50
 -11   2   2   18.10    4.30
  11   2  -2   27.20    4.40
  10  -2  -2   67.09    6.10
 -10  -2   2   67.69    6.20
 -10   2   2   65.69    5.70
  10   2  -2   69.49    6.30
 -10   2   2   72.09    6.30
  10   2  -2   65.79    6.00
  -9  -2   2   39.50    4.80
   9  -2  -2   36.30    3.60
  -9  -2   2   32.80    4.20
   9  -2  -2   33.60    4.30
   9  -2  -2   34.30    4.10
  -9   2   2   37.50    4.50
  -9   2   2   37.40    3.90
   9   2  -2   43.30    4.60
   9   2  -2   27.30    4.20
  -8  -2   2  160.08    7.20
   8  -2  -2  169.18    8.70
   8  -2  -2  155.18    7.50
   8  -2  -2  153.78    7.50
  -8  -2   2  154.38    7.40
   8  -2  -2  140.89    8.10
  -8  -2   2  155.48    8.30
  -8   2   2  163.18    7.90
   8   2  -2  162.58    8.50
   8   2  -2  141.19    7.80
  -8   2   2  159.28    8.30
   7  -2  -2  215.68    8.90
  -7  -2   2  209.68    9.50
  -7  -2   2  225.18    8.60
   7  -2  -2  223.88    9.50
   7  -2  -2  232.28    9.20
  -7  -2   2  205.68    9.10
  -7  -2   2  219.98    8.90
   7  -2  -2  222.98    9.90
   7   2  -2  216.68    9.40
  -7   2   2  213.78    8.50
  -7   2   2  225.68    9.30
  -7   2   2  229.38    9.80
   7   2  -2  222.58    9.50
   7   2  -2  212.28    8.00
  -7   2   2  224.58    9.40
   7   2  -2  206.48    8.00
   7   2  -2  222.08    9.80
  -6  -2   2 1636.34   45.10
   6  -2  -2 1625.14   44.90
   6  -2  -2 1631.44   45.80
   6  -2  -2 1617.54   45.20
  -6  -2   2 1619.44   44.40
  -6  -2   2 1566.44   45.40
   6  -2  -2 1539.75   45.90
   6  -2  -2 1567.04   45.10
  -6  -2   2 1620.84   45.90
  -6   2   2 1573.34   43.40
   6   2  -2 1589.64   45.80
   6   2  -2 1520.15   45.20
   6   2  -2 1541.15   45.00
  -6   2   2 1602.54   45.50
   6   2  -2 1608.64   45.70
  -6   2   2 1602.84   45.30
  -6   2   2 1572.94   45.80
  -6   2   2 1628.74   44.60
  -6   2   2 1579.04   45.40
   6   2  -2 1403.46   45.10
   5  -2  -2  376.56   13.10
  -5  -2   2  403.86   13.60
  -5  -2   2  401.36   13.30
   5  -2  -2  405.16   13.30
   5  -2  -2  399.16   13.70
   5  -2  -2  408.16   13.00
  -5  -2   2  396.66   13.10
  -5  -2   2  413.36   12.50
  -5  -2   2  391.16   13.20
  -5   2   2  417.16   14.20
  -5   2   2  403.96   13.20
   5   2  -2  390.96   12.30
  -5   2   2  402.56   13.30
   5   2  -2  400.16   13.30
  -5   2   2  400.46   11.80
  -5   2   2  398.16   12.90
  -5   2   2  391.36   13.50
   5   2  -2  404.46   12.50
   5   2  -2  391.76   13.60
   5   2  -2  408.06   13.40
   5   2  -2  401.36   13.10
   4  -2  -2 1535.65   41.20
   4  -2  -2 1470.15   43.30
  -4  -2   2 1524.85   42.00
  -4  -2   2 1503.25   42.60
  -4  -2   2 1547.95   40.90
   4  -2  -2 1463.25   40.30
  -4  -2   2 1548.15   41.80
   4  -2  -2 1398.66   41.70
   4  -2  -2 1429.96   41.30
   4  -2  -2 1493.95   42.10
  -4  -2   2 1517.75   41.80
   4  -2  -2 1459.25   41.70
   4   2  -2 1392.66   40.70
  -4   2   2 1507.45   40.40
   4   2  -2 1541.75   42.20
   4   2  -2 1416.66   40.90
   4   2  -2 1537.85   41.20
  -4   2   2 1484.05   41.70
  -4   2   2 1518.45   41.70
  -4   2   2 1437.56   41.60
  -4   2   2 1514.95   42.00
   4   2  -2 1491.15   41.60
   4   2  -2 1508.75   41.00
   4   2  -2 1519.15   41.90
   3  -2  -2   84.09    3.80
  -3  -2   2   79.39    3.50
   3  -2  -2   91.69    3.90
   3  -2  -2   86.89    3.40
  -3  -2   2   86.09    3.80
  -3  -2   2   84.79    3.80
  -3  -2   2   91.29    3.90
  -3  -2   2   84.19    3.40
   3  -2  -2   91.39    3.80
  -3  -2   2   89.49    3.20
  -3  -2   2   85.49    3.90
   3  -2  -2   88.79    3.70
   3  -2  -2   87.79    3.00
   3  -2  -2   87.39    4.00
  -3  -2   2   87.99    3.90
   3  -2  -2   87.69    4.00
   3   2  -2   90.79    3.90
  -3   2   2   96.19    3.90
  -3   2   2   89.49    3.80
  -3   2   2   88.29    3.80
   3   2  -2   95.49    3.60
   3   2  -2   88.29    3.80
  -3   2   2   81.89    3.50
   3   2  -2   91.39    4.00
  -3   2   2   89.59    3.00
  -3   2   2   89.19    4.00
   3   2  -2   87.49    4.10
   3   2  -2   94.39    3.70
  -3   2   2   91.39    3.90
   3   2  -2   86.89    3.20
  -2  -2   2 1007.70   27.90
   2  -2  -2 1038.50   27.90
  -2  -2   2  978.60   27.90
  -2  -2   2 1047.00   27.20
  -2  -2   2  990.90   28.00
   2  -2  -2 1041.80   27.20
   2  -2  -2 1053.39   28.00
   2  -2  -2  890.61   27.50
   2  -2  -2 1010.40   28.10
  -2  -2   2  976.10   27.90
   2  -2  -2 1035.10   28.10
   2  -2  -2 1020.70   28.30
  -2  -2   2 1004.50   27.90
  -2  -2   2 1032.60   28.00
  -2  -2   2  977.50   27.90
  -2  -2   2 1046.30   28.20
   2  -2  -2  953.10   27.80
   2  -2  -2  990.10   27.30
  -2   2   2 1022.10   27.90
   2   2  -2 1038.40   28.10
  -2   2   2  989.60   28.00
   2   2  -2  992.20   27.90
   2   2  -2  988.30   27.90
   2   2  -2 1012.90   27.90
  -2   2   2  956.60   28.10
   2   2  -2 1015.00   27.20
   2   2  -2  960.60   28.10
   2   2  -2 1012.40   28.00
   2   2  -2 1052.39   27.80
  -2   2   2 1030.40   27.80
  -2   2   2 1003.70   28.00
   2   2  -2 1019.10   28.30
  -2   2   2 1039.90   28.20
  -2   2   2 1053.79   27.90
  -2   2   2 1019.40   27.20
  -2   2   2 1013.20   27.30
  -2   2   2  986.00   27.90
   1  -2   2   57.49    2.60
  -1  -2  -2   55.59    2.70
   1  -2   2   58.69    2.10
  -1  -2  -2   56.79    2.10
   1  -2   2   55.99    2.60
  -1  -2  -2   63.09    2.60
   1  -2   2   54.69    2.40
   1  -2   2   56.09    2.40
   1  -2   2   60.59    2.40
  -1  -2  -2   56.19    2.00
   1  -2   2   57.29    2.40
  -1  -2  -2   58.39    2.60
  -1  -2  -2   59.49    2.10
  -1  -2  -2   55.89    2.30
   1  -2   2   61.29    2.70
  -1  -2  -2   61.59    2.50
   1  -2   2   58.59    1.90
   1   2   2   61.89    2.70
   1   2   2   59.09    2.20
   1   2   2   57.39    2.70
   1   2   2   58.99    2.20
   1   2   2   56.29    2.60
   1   2   2   58.99    2.00
   1   2   2   60.79    2.60
   1   2   2   55.19    2.20
   1   2   2   62.89    2.10
  -1   2  -2   55.79    2.60
  -1   2  -2   57.59    2.10
  -1   2  -2   57.09    2.50
  -1   2  -2   58.99    2.50
   1   2   2   59.29    2.30
  -1   2  -2   60.29    2.30
  -1   2  -2   61.29    2.00
  -1   2  -2   58.59    2.50
  -1   2  -2   52.69    2.50
   1   2   2   54.09    2.50
  -1   2  -2   61.99    2.50
  -1   2  -2   58.39    2.50
  -2  -2  -2  410.16   12.40
   2  -2   2  406.06   12.10
   2  -2   2  385.46   12.20
   2  -2   2  392.36   12.30
   2  -2   2  368.96   12.20
  -2  -2  -2  432.76   12.20
   2  -2   2  398.26   11.80
  -2  -2  -2  417.26   12.10
  -2  -2  -2  428.06   12.40
  -2  -2  -2  429.96   12.30
   2  -2   2  416.26   12.30
  -2  -2  -2  407.56   11.80
   2  -2   2  392.06   12.20
  -2  -2  -2  410.66   11.80
   2  -2   2  423.26   11.30
  -2   2  -2  422.26   12.50
   2   2   2  414.26   12.10
  -2   2  -2  409.36   12.30
   2   2   2  420.06   12.10
   2   2   2  412.26   12.60
  -2   2  -2  418.96   12.50
   2   2   2  425.16   12.00
   2   2   2  419.86   12.10
  -2   2  -2  420.16   12.30
  -2   2  -2  415.46   11.30
   2   2   2  428.46   12.70
  -2   2  -2  390.86   12.20
   2   2   2  414.66   11.90
  -2   2  -2  415.06   11.90
  -2   2  -2  431.16   12.40
  -3  -2  -2  399.96   12.00
  -3  -2  -2  358.66   11.50
   3  -2   2  373.46   11.80
  -3  -2  -2  371.46   11.20
  -3  -2  -2  378.36   11.70
  -3  -2  -2  350.26   11.20
   3  -2   2  355.46   11.50
   3  -2   2  369.36   11.70
   3  -2   2  399.06   12.20
   3  -2   2  383.76   11.70
   3  -2   2  381.56   11.50
   3  -2   2  331.97   11.70
  -3  -2  -2  378.76   11.70
   3   2   2  360.46   11.40
  -3   2  -2  384.26   11.80
   3   2   2  382.36   12.20
  -3   2  -2  377.86   11.40
   3   2   2  391.26   11.40
  -3   2  -2  382.76   11.80
   3   2   2  349.37   11.10
  -3   2  -2  372.06   11.50
  -3   2  -2  380.66   12.00
  -3   2  -2  376.86   11.70
  -3   2  -2  364.16   10.30
   3   2   2  376.86   11.40
  -4  -2  -2  164.68    6.30
   4  -2   2  160.18    6.90
  -4  -2  -2  153.98    6.20
   4  -2   2  153.98    6.20
  -4  -2  -2  156.18    5.60
   4  -2   2  157.08    6.30
  -4  -2  -2  147.29    6.10
   4  -2   2  153.08    6.00
  -4  -2  -2  156.18    6.30
   4  -2   2  148.39    5.80
   4   2   2  147.49    6.00
  -4   2  -2  150.38    4.70
  -4   2  -2  157.38    6.30
  -4   2  -2  160.58    4.80
   4   2   2  156.48    6.10
  -4   2  -2  156.78    6.00
  -4   2  -2  137.19    6.00
  -4   2  -2  150.08    6.10
  -4   2  -2  160.68    6.10
   4   2   2  166.88    6.00
   4   2   2  143.09    5.90
  -5  -2  -2  276.17   10.20
   5  -2   2  281.27   10.10
  -5  -2  -2  286.17   10.10
   5  -2   2  238.58   10.20
   5  -2   2  259.37   10.10
  -5  -2  -2  279.57    9.20
   5  -2   2  281.37   10.30
   5  -2   2  275.37   10.20
  -5  -2  -2  282.07   10.30
   5   2   2  288.57   10.80
   5   2   2  291.87   10.10
  -5   2  -2  276.47   10.30
  -5   2  -2  271.77   10.30
   5   2   2  284.07   10.00
  -5   2  -2  280.77    9.90
  -5   2  -2  299.07   10.20
  -5   2  -2  264.47    8.20
   5   2   2  285.17   10.20
  -5   2  -2  268.07    9.70
   5   2   2  298.97   10.30
   6  -2   2  421.66   15.20
  -6  -2  -2  424.96   14.70
   6  -2   2  392.86   16.00
  -6  -2  -2  431.86   14.90
  -6  -2  -2  398.86   13.10
   6  -2   2  423.26   13.60
   6  -2   2  419.36   14.60
   6  -2   2  427.06   14.80
   6   2   2  428.56   14.60
   6   2   2  428.16   14.40
   6   2   2  402.06   14.40
  -6   2  -2  411.86   14.70
   6   2   2  415.06   15.20
  -6   2  -2  435.46   14.20
  -6   2  -2  418.46   14.80
  -6   2  -2  438.76   14.50
  -7  -2  -2  114.09    6.40
  -7  -2  -2  115.39    6.10
   7  -2   2  108.59    5.30
   7  -2   2   98.89    6.10
   7  -2   2  114.39    6.70
  -7  -2  -2  100.59    6.10
   7  -2   2  109.59    6.30
  -7   2  -2  110.99    6.20
   7   2   2  117.19    6.10
  -7   2  -2  107.19    5.70
  -7   2  -2  108.39    6.30
   7   2   2  108.59    6.10
   7   2   2  111.79    6.20
   7   2   2   97.69    6.40
  -7   2  -2  113.79    6.50
  -8  -2  -2    9.80    2.50
   8  -2   2    4.10    2.40
   8  -2   2    6.90    2.40
  -8  -2  -2   10.60    2.80
  -8  -2  -2    9.30    2.20
   8  -2   2    9.20    2.50
  -8   2  -2    5.40    2.50
   8   2   2    6.90    2.40
   8   2   2    8.60    2.30
   8   2   2    3.00    2.30
  -8   2  -2    9.90    2.50
   8   2   2   14.10    3.10
  -8   2  -2    6.40    2.50
  -8   2  -2    6.70    2.30
  -9  -2  -2    6.60    2.40
  -9  -2  -2    6.60    2.50
   9  -2   2    9.90    3.20
   9  -2   2    8.50    3.00
  -9  -2  -2    8.20    2.70
   9   2   2    8.10    3.40
  -9   2  -2    4.90    2.60
  -9   2  -2    4.90    2.50
   9   2   2    7.20    2.40
  10  -2   2  611.24   23.30
  10  -2   2  603.54   22.60
 -10  -2  -2  614.34   22.80
 -10  -2  -2  625.54   22.00
  10   2   2  613.94   22.40
  10   2   2  606.54   23.30
 -10   2  -2  614.64   22.30
 -10   2  -2  617.14   22.60
  11  -2   2   -4.30    3.30
 -11  -2  -2   -0.40    2.50
 -11  -2  -2   -3.70    2.00
  11  -2   2    2.00    2.70
 -11   2  -2    1.60    3.00
  11   2   2    1.20    2.40
 -11   2  -2   -0.30    2.60
  11   2   2   -1.00    3.00
 -11  -3   2   88.49    7.50
  11  -3  -2   86.59    7.20
  11   3  -2   88.19    7.00
  11   3  -2   77.79    6.90
 -11   3   2   78.19    6.70
 -11   3   2   81.89    7.30
  10  -3  -2    7.80    3.60
 -10  -3   2   11.00    3.70
  10   3  -2   15.20    3.50
 -10   3   2   16.30    3.60
  10   3  -2   10.90    3.60
 -10   3   2   18.40    4.30
   9  -3  -2  578.84   19.50
  -9  -3   2  563.04   20.60
   9  -3  -2  543.65   20.80
  -9  -3   2  557.24   18.70
  -9  -3   2  579.14   19.30
  -9   3   2  541.75   19.90
   9   3  -2  547.15   20.60
  -9   3   2  567.04   20.70
   9   3  -2  542.15   19.90
   8  -3  -2  110.59    6.20
   8  -3  -2  104.99    6.90
   8  -3  -2  112.49    7.70
   8  -3  -2  122.89    6.70
  -8  -3   2  119.39    5.90
  -8  -3   2  117.79    7.10
  -8  -3   2  109.49    6.30
  -8   3   2  110.69    6.70
  -8   3   2  126.29    7.20
   8   3  -2  121.89    7.50
   8   3  -2  123.09    7.40
  -7  -3   2 1002.10   30.50
  -7  -3   2 1019.90   31.10
   7  -3  -2 1006.50   29.60
   7  -3  -2  996.60   31.10
   7  -3  -2  998.20   30.90
  -7  -3   2 1008.10   30.10
   7  -3  -2  982.70   30.20
  -7  -3   2 1000.90   29.20
  -7   3   2 1033.30   31.10
  -7   3   2  949.01   30.40
   7   3  -2 1013.60   31.20
   7   3  -2 1016.60   30.40
   7   3  -2  967.10   30.50
  -7   3   2  954.50   29.20
  -7   3   2  951.30   30.30
   7   3  -2  967.90   29.00
   6  -3  -2  521.25   16.10
  -6  -3   2  511.75   16.70
  -6  -3   2  493.65   16.80
   6  -3  -2  520.05   17.00
  -6  -3   2  527.15   17.30
   6  -3  -2  511.85   17.50
  -6  -3   2  514.55   15.80
   6  -3  -2  510.05   17.20
  -6   3   2  522.95   16.90
   6   3  -2  498.45   15.90
   6   3  -2  494.15   16.60
   6   3  -2  513.85   16.80
  -6   3   2  523.65   16.20
  -6   3   2  496.55   15.10
  -6   3   2  494.85   16.80
  -6   3   2  503.65   17.20
   6   3  -2  502.95   17.40
  -6   3   2  487.85   16.80
   6   3  -2  506.95   17.00
   5  -3  -2  144.39    6.30
  -5  -3   2  150.18    5.70
  -5  -3   2  142.89    6.40
   5  -3  -2  151.18    6.60
   5  -3  -2  155.18    6.70
  -5  -3   2  154.78    6.60
   5  -3  -2  159.18    6.20
  -5  -3   2  146.69    6.40
  -5  -3   2  149.79    6.60
   5  -3  -2  151.08    5.90
  -5   3   2  134.99    6.30
   5   3  -2  154.88    6.70
   5   3  -2  149.99    6.90
  -5   3   2  151.98    6.50
  -5   3   2  160.48    6.60
  -5   3   2  154.08    6.70
   5   3  -2  150.28    6.40
   5   3  -2  141.59    6.30
  -5   3   2  155.18    5.30
   4  -3  -2 1216.28   34.40
  -4  -3   2 1264.37   34.90
  -4  -3   2 1261.87   35.00
  -4  -3   2 1232.28   35.00
   4  -3  -2 1242.28   35.00
  -4  -3   2 1220.88   34.70
   4  -3  -2 1212.18   34.60
   4  -3  -2 1135.09   33.40
   4  -3  -2 1228.98   33.90
  -4  -3   2 1282.07   33.80
   4  -3  -2 1108.59   34.60
   4  -3  -2 1261.57   35.20
   4  -3  -2 1262.37   35.30
   4   3  -2 1222.08   34.70
  -4   3   2 1243.98   34.90
  -4   3   2 1169.18   34.60
  -4   3   2 1228.98   33.60
   4   3  -2 1212.28   34.90
   4   3  -2 1242.68   34.30
  -4   3   2 1243.38   34.90
   4   3  -2 1137.29   33.70
  -4   3   2 1221.28   34.80
   4   3  -2 1254.07   35.30
  -4   3   2 1252.57   35.10
  -3  -3   2 1135.99   30.40
   3  -3  -2 1069.39   31.10
  -3  -3   2 1120.49   31.60
   3  -3  -2 1003.20   30.60
   3  -3  -2 1178.68   31.10
   3  -3  -2 1105.59   31.10
  -3  -3   2 1029.90   30.80
  -3  -3   2 1127.09   31.30
  -3  -3   2 1073.59   31.30
  -3  -3   2 1083.99   31.20
   3  -3  -2 1107.19   30.20
   3  -3  -2 1156.28   31.40
  -3  -3   2 1134.69   30.90
   3  -3  -2 1127.79   31.50
  -3  -3   2 1111.69   31.30
   3  -3  -2 1091.49   31.20
   3   3  -2 1132.79   31.50
  -3   3   2 1145.69   31.30
  -3   3   2 1135.99   30.50
   3   3  -2 1114.69   31.20
   3   3  -2 1148.29   31.10
   3   3  -2 1131.69   31.10
  -3   3   2 1101.59   31.20
  -3   3   2 1119.79   31.30
   3   3  -2 1036.90   31.20
  -3   3   2 1097.79   31.40
   3   3  -2 1093.69   30.70
  -3   3   2 1153.18   31.50
   2  -3  -2   34.40    2.00
  -2  -3   2   33.70    2.50
  -2  -3   2   33.80    2.10
   2  -3  -2   37.60    1.80
   2  -3  -2   33.30    2.30
  -2  -3   2   30.50    1.90
   2  -3  -2   32.90    2.00
  -2  -3   2   34.90    2.10
   2  -3  -2   36.40    2.20
   2  -3  -2   35.50    2.10
  -2  -3   2   34.80    2.00
  -2  -3   2   37.30    1.60
  -2  -3   2   32.90    2.00
  -2  -3   2   29.00    1.90
  -2  -3   2   31.30    1.90
  -2  -3   2   35.90    2.20
  -2   3   2   35.00    2.20
   2   3  -2   41.10    2.30
   2   3  -2   37.60    2.10
   2   3  -2   35.10    2.20
  -2   3   2   33.30    1.80
   2   3  -2   39.10    2.20
  -2   3   2   33.60    2.10
  -2   3   2   37.00    2.20
  -2   3   2   34.80    2.00
  -2   3   2   35.90    2.00
   2   3  -2   32.10    1.50
  -2   3   2   35.40    2.00
   2   3  -2   33.00    1.90
   2   3  -2   34.00    2.00
   2   3  -2   32.10    2.20
   2   3  -2   28.00    1.80
   1  -3  -2   32.90    1.70
  -1  -3   2   39.30    2.10
   1  -3  -2   40.30    2.00
   1  -3  -2   37.60    1.90
  -1  -3   2   39.50    1.90
  -1  -3   2   38.30    1.70
   1  -3  -2   38.10    2.10
  -1  -3   2   36.10    2.10
   1  -3  -2   39.20    1.80
   1  -3  -2   34.30    2.00
   1  -3  -2   38.60    2.10
  -1  -3   2   42.70    2.10
  -1  -3   2   37.80    2.10
   1  -3  -2   40.00    1.90
  -1  -3   2   34.10    1.90
  -1  -3   2   35.80    2.00
   1  -3  -2   38.00    2.20
   1  -3  -2   36.70    1.80
  -1   3   2   38.80    1.90
   1   3  -2   35.90    1.70
  -1   3   2   37.30    2.10
   1   3  -2   37.40    2.10
  -1   3   2   38.20    1.90
   1   3  -2   34.30    2.00
   1   3  -2   39.70    2.20
  -1   3   2   34.70    1.90
   1   3  -2   37.00    1.60
  -1   3   2   36.70    1.90
   1   3  -2   37.70    1.60
  -1   3   2   36.60    1.80
   1   3  -2   36.80    1.90
   1   3  -2   37.60    2.10
   1   3  -2   40.20    2.00
   1   3  -2   35.30    2.10
  -1   3   2   36.70    2.00
  -1   3   2   37.00    1.80
  -1   3   2   34.60    2.10
   1  -3   2  404.76   12.40
  -1  -3  -2  431.16   12.60
  -1  -3  -2  431.76   12.00
  -1  -3  -2  429.96   12.70
   1  -3   2  436.46   12.10
   1  -3   2  430.76   12.60
   1  -3   2  433.76   12.50
   1  -3   2  436.46   12.80
  -1  -3  -2  421.06   12.30
   1  -3   2  418.46   12.30
  -1  -3  -2  411.96   11.90
   1  -3   2  425.36   12.50
  -1  -3  -2  440.26   12.60
  -1  -3  -2  393.86   12.30
   1  -3   2  409.26   12.30
   1  -3   2  413.46   12.30
  -1   3  -2  426.96   12.40
   1   3   2  416.46   12.20
   1   3   2  411.36   12.50
   1   3   2  445.16   12.50
  -1   3  -2  422.76   11.60
   1   3   2  407.26   12.70
  -1   3  -2  417.46   12.10
  -1   3  -2  408.46   12.40
   1   3   2  418.56   12.50
  -1   3  -2  428.56   12.70
   1   3   2  427.66   12.20
   1   3   2  410.76   11.90
   1   3   2  417.36   12.10
  -1   3  -2  428.66   11.70
  -1   3  -2  388.26   12.20
  -2  -3  -2 1126.99   31.00
   2  -3   2 1132.59   31.20
   2  -3   2 1101.09   31.30
   2  -3   2 1135.89   31.10
   2  -3   2 1126.19   31.00
  -2  -3  -2 1105.59   30.50
  -2  -3  -2 1154.38   31.10
   2  -3   2 1028.40   30.70
   2  -3   2 1083.79   30.90
   2  -3   2 1150.88   30.20
  -2  -3  -2 1122.49   31.20
  -2  -3  -2 1138.29   29.90
  -2  -3  -2 1111.49   30.90
   2  -3   2 1078.19   30.30
  -2  -3  -2 1074.19   30.10
  -2  -3  -2 1126.99   30.90
  -2   3  -2 1082.19   31.10
   2   3   2 1108.89   30.20
  -2   3  -2 1137.49   30.40
  -2   3  -2 1140.19   31.20
   2   3   2 1102.29   30.60
   2   3   2 1108.09   30.80
  -2   3  -2 1122.19   31.20
  -2   3  -2 1094.49   30.10
  -2   3  -2 1066.89   30.90
   2   3   2 1126.39   31.30
  -2   3  -2 1076.79   30.80
   2   3   2 1120.99   30.80
   2   3   2 1075.39   29.90
   2   3   2 1155.68   31.40
   3  -3   2  264.97    8.90
   3  -3   2  267.17    9.30
   3  -3   2  265.07    8.90
   3  -3   2  232.48    8.60
  -3  -3  -2  255.27    8.80
  -3  -3  -2  264.77    8.60
  -3  -3  -2  264.17    8.90
  -3  -3  -2  263.17    9.10
   3  -3   2  268.27    7.70
  -3  -3  -2  262.57    8.80
   3  -3   2  262.47    8.90
  -3  -3  -2  256.77    8.20
  -3   3  -2  274.37    9.10
   3   3   2  269.97    9.40
  -3   3  -2  274.47    9.20
   3   3   2  247.68    8.60
   3   3   2  266.47    9.80
   3   3   2  263.87    9.30
  -3   3  -2  259.97    7.70
  -3   3  -2  266.67    8.90
   3   3   2  262.07    8.50
  -3   3  -2  270.07    8.50
   3   3   2  264.27    8.30
  -3   3  -2  252.77    9.00
  -4  -3  -2   55.39    3.30
   4  -3   2   56.99    3.40
  -4  -3  -2   56.49    3.10
  -4  -3  -2   50.09    3.30
  -4  -3  -2   52.39    3.30
   4  -3   2   55.59    3.40
   4  -3   2   49.10    3.50
   4  -3   2   52.39    3.20
  -4  -3  -2   59.49    3.50
  -4   3  -2   54.09    2.20
  -4   3  -2   53.89    3.30
   4   3   2   55.99    3.30
  -4   3  -2   59.39    3.60
  -4   3  -2   61.39    3.20
   4   3   2   62.99    3.60
  -4   3  -2   56.69    3.40
   4   3   2   53.89    3.00
  -4   3  -2   51.59    3.30
   4   3   2   52.39    3.00
  -4   3  -2   57.29    3.50
   4   3   2   46.30    3.50
  -5  -3  -2  735.73   22.80
  -5  -3  -2  758.32   22.60
   5  -3   2  727.83   22.60
   5  -3   2  736.13   23.40
   5  -3   2  755.62   22.80
  -5  -3  -2  728.43   22.90
   5  -3   2  733.83   22.70
   5  -3   2  741.93   22.40
  -5  -3  -2  745.43   21.90
   5   3   2  757.82   22.90
  -5   3  -2  741.63   23.20
   5   3   2  756.12   22.70
  -5   3  -2  766.42   23.10
  -5   3  -2  776.82   22.50
   5   3   2  695.43   23.20
  -5   3  -2  714.73   20.60
  -5   3  -2  732.33   22.40
   5   3   2  747.23   22.30
  -5   3  -2  751.12   22.50
  -6  -3  -2  162.58    7.60
   6  -3   2  175.48    7.20
   6  -3   2  169.48    8.20
  -6  -3  -2  169.98    7.80
   6  -3   2  166.28    7.70
  -6  -3  -2  164.38    7.30
  -6  -3  -2  163.08    6.70
   6  -3   2  180.08    7.80
   6   3   2  178.18    7.70
   6   3   2  168.08    7.60
  -6   3  -2  163.88    7.20
  -6   3  -2  169.58    7.90
  -6   3  -2  169.08    7.80
   6   3   2  160.08    8.10
   6   3   2  163.38    7.20
  -6   3  -2  170.88    7.40
  -7  -3  -2  737.33   23.10
  -7  -3  -2  720.33   26.30
  -7  -3  -2  775.22   24.90
   7  -3   2  771.72   24.90
   7  -3   2  762.22   23.80
  -7  -3  -2  780.92   24.50
   7  -3   2  769.62   26.10
   7  -3   2  750.22   24.70
  -7   3  -2  798.02   25.20
   7   3   2  794.12   24.50
   7   3   2  770.52   24.70
  -7   3  -2  766.22   24.00
  -7   3  -2  797.52   24.60
   7   3   2  805.72   26.80
   7   3   2  769.42   24.40
  -8  -3  -2  947.71   30.60
   8  -3   2  937.71   29.00
   8  -3   2  946.91   30.40
  -8  -3  -2  928.61   29.70
  -8  -3  -2  945.21   30.40
   8  -3   2  878.61   30.80
  -8   3  -2  953.90   30.70
  -8   3  -2  955.80   30.70
   8   3   2 1023.60   31.70
  -8   3  -2  964.40   30.10
  -8   3  -2  954.80   29.30
   8   3   2  937.11   30.10
   8   3   2  971.00   32.00
   8   3   2  960.70   29.80
  -9  -3  -2   71.39    5.50
   9  -3   2   77.89    6.00
  -9  -3  -2   74.49    6.00
  -9  -3  -2   73.89    6.20
   9  -3   2   79.99    6.60
  -9   3  -2   58.09    5.60
  -9   3  -2   74.99    5.70
   9   3   2   80.09    5.80
   9   3   2   87.29    6.80
 -10  -3  -2  203.48   10.10
 -10  -3  -2  200.78   12.20
  10  -3   2  209.48   13.90
  10  -3   2  186.28   10.50
 -10   3  -2  197.18   10.70
  10   3   2  195.28   10.10
  10   3   2  187.48   11.90
 -10   3  -2  193.88   10.30
 -11  -3  -2   47.10    5.70
  11  -3   2   39.00    5.50
 -11  -3  -2   46.50    5.00
 -11   3  -2   48.30    5.80
 -11   3  -2   44.90    5.80
  11   3   2   50.19    6.40
  11  -4  -2  119.69    9.10
 -11  -4   2  120.39    8.50
  11   4  -2  116.79    8.90
 -11   4   2  116.79    8.60
  11   4  -2  142.19    8.40
 -11   4   2  129.39    8.60
 -10  -4   2   58.59    5.80
  10  -4  -2   56.59    5.90
 -10   4   2   65.89    6.10
  10   4  -2   53.69    5.80
 -10   4   2   63.59    5.90
  10   4  -2   55.69    5.40
  -9  -4   2  139.79    7.50
   9  -4  -2  128.29    8.30
  -9  -4   2  134.59    8.20
   9  -4  -2  143.69    7.70
  -9   4   2  144.19    8.40
  -9   4   2  132.29    7.90
   9   4  -2  131.69    8.50
   9   4  -2  137.09    7.80
   8  -4  -2  169.28   11.50
   8  -4  -2  161.48    8.90
  -8  -4   2  160.88    8.60
  -8  -4   2  162.18    7.10
   8   4  -2  164.78    8.90
  -8   4   2  162.78    8.50
  -8   4   2  157.88    8.50
   8   4  -2  158.88    9.00
  -7  -4   2   44.40    3.90
   7  -4  -2   49.10    4.20
   7  -4  -2   43.50    3.40
   7  -4  -2   49.70    4.20
  -7  -4   2   55.09    5.70
  -7  -4   2   48.50    3.30
  -7  -4   2   42.30    3.70
  -7   4   2   48.10    4.40
   7   4  -2   51.19    3.70
  -7   4   2   51.09    4.30
  -7   4   2   48.30    4.10
  -7   4   2   45.60    3.60
   7   4  -2   47.50    3.90
  -6  -4   2  432.66   14.80
   6  -4  -2  418.66   13.70
   6  -4  -2  454.65   15.70
   6  -4  -2  393.66   14.80
  -6  -4   2  449.16   15.30
   6  -4  -2  441.16   15.30
  -6  -4   2  435.46   13.70
   6   4  -2  427.66   16.00
   6   4  -2  425.06   14.50
   6   4  -2  421.16   15.00
   6   4  -2  446.16   14.30
  -6   4   2  440.06   15.10
  -6   4   2  401.86   15.80
  -6   4   2  438.46   15.00
  -6   4   2  414.26   13.20
  -6   4   2  433.26   15.10
   6   4  -2  424.36   15.40
  -5  -4   2   33.30    2.10
   5  -4  -2   20.60    2.50
   5  -4  -2   28.10    2.20
   5  -4  -2   31.60    2.90
  -5  -4   2   31.70    2.90
   5  -4  -2   22.10    2.30
   5  -4  -2   25.40    2.70
  -5  -4   2   28.10    2.80
  -5  -4   2   29.50    2.20
  -5  -4   2   36.60    3.00
   5  -4  -2   27.20    2.70
  -5  -4   2   29.30    2.70
  -5   4   2   29.70    2.00
  -5   4   2   31.30    2.90
   5   4  -2   29.80    2.50
   5   4  -2   26.20    2.90
   5   4  -2   29.90    2.60
  -5   4   2   28.50    2.80
   5   4  -2   28.80    2.70
   5   4  -2   29.20    2.70
  -5   4   2   27.80    2.90
  -5   4   2   27.00    2.80
  -4  -4   2  172.08    6.70
  -4  -4   2  161.98    6.50
  -4  -4   2  152.98    6.60
  -4  -4   2  152.28    6.40
   4  -4  -2  154.08    6.30
   4  -4  -2  160.58    6.90
   4  -4  -2  158.88    5.50
   4  -4  -2  147.19    6.10
  -4  -4   2  155.78    5.80
   4  -4  -2  161.38    6.40
   4  -4  -2  140.69    7.20
   4  -4  -2  159.88    6.70
  -4  -4   2  168.38    5.60
   4  -4  -2  164.08    6.70
  -4   4   2  168.88    6.70
  -4   4   2  154.78    6.50
   4   4  -2  170.08    6.70
   4   4  -2  166.78    7.00
  -4   4   2  168.68    6.70
   4   4  -2  159.58    6.40
  -4   4   2  159.28    5.70
   4   4  -2  158.18    6.40
  -4   4   2  165.98    6.60
  -3  -4   2  548.25   16.10
   3  -4  -2  492.55   16.30
   3  -4  -2  518.25   14.80
   3  -4  -2  507.95   15.80
  -3  -4   2  522.75   16.00
   3  -4  -2  520.05   16.00
   3  -4  -2  516.95   15.70
   3  -4  -2  522.85   16.00
   3  -4  -2  518.55   14.50
  -3  -4   2  542.55   16.30
   3  -4  -2  484.55   15.20
  -3  -4   2  547.55   16.00
  -3  -4   2  531.45   15.00
   3  -4  -2  529.25   16.00
  -3  -4   2  534.55   15.60
  -3   4   2  539.05   15.90
  -3   4   2  531.15   15.90
   3   4  -2  478.65   16.20
   3   4  -2  516.75   15.80
  -3   4   2  533.85   15.30
  -3   4   2  547.05   16.20
   3   4  -2  562.94   16.30
  -3   4   2  489.95   16.50
  -3   4   2  521.35   16.10
   3   4  -2  540.25   16.00
   3   4  -2  537.25   15.60
   3   4  -2  495.05   14.90
  -2  -4   2  647.04   19.70
  -2  -4   2  685.03   20.30
  -2  -4   2  689.83   20.20
  -2  -4   2  684.53   20.10
   2  -4  -2  708.93   20.30
   2  -4  -2  681.13   20.20
   2  -4  -2  685.03   20.20
  -2  -4   2  679.23   20.20
  -2  -4   2  709.53   20.00
   2  -4  -2  703.13   20.10
   2  -4  -2  694.73   20.70
   2  -4  -2  625.24   19.70
  -2   4   2  675.43   20.30
  -2   4   2  653.43   20.50
   2   4  -2  693.43   19.90
   2   4  -2  756.12   20.50
   2   4  -2  709.93   20.60
  -2   4   2  714.53   20.10
   2   4  -2  742.73   20.60
  -2   4   2  668.13   20.00
   2   4  -2  716.63   20.50
  -2   4   2  745.23   20.40
  -2   4   2  698.23   19.90
   2   4  -2  702.33   20.40
   2   4  -2  736.83   19.60
  -1  -4   2  634.04   18.20
  -1  -4   2  634.94   18.70
   1  -4  -2  631.34   17.40
  -1  -4   2  605.94   17.40
  -1  -4   2  632.64   18.10
   1  -4  -2  625.84   18.00
   1  -4  -2  545.75   18.20
   1  -4  -2  646.04   18.30
   1  -4  -2  640.24   18.10
  -1  -4   2  599.54   17.60
   1  -4  -2  646.84   18.40
  -1  -4   2  626.74   18.20
   1  -4  -2  613.64   17.90
  -1  -4   2  629.54   18.20
  -1  -4   2  592.14   17.90
   1   4  -2  593.64   17.80
  -1   4   2  590.84   17.30
  -1   4   2  620.64   18.00
   1   4  -2  634.64   18.20
   1   4  -2  632.94   18.30
   1   4  -2  653.73   17.80
   1   4  -2  622.14   18.20
  -1   4   2  649.64   17.90
   1   4  -2  612.14   17.90
  -1   4   2  594.54   17.80
  -1   4   2  619.44   17.80
   1   4  -2  632.94   17.40
  -1   4   2  614.54   18.20
   0  -4   2 5539.65  146.99
   0  -4   2 5060.69  146.99
   0  -4   2 5453.85  146.69
   0  -4  -2 5725.93  146.49
   0  -4  -2 5818.42  146.69
   0  -4   2 5215.98  147.39
   0  -4  -2 5523.65  145.89
   0   4  -2 5544.95  147.29
   0   4   2 5656.33  146.49
   0   4  -2 5495.15  146.29
   0   4   2 5508.75  147.19
   1  -4   2  328.07   10.50
   1  -4   2  367.96   10.90
  -1  -4  -2  325.57   10.20
  -1  -4  -2  314.77   10.40
  -1  -4  -2  367.66   10.90
   1  -4   2  355.16   10.80
  -1  -4  -2  346.27   10.40
  -1  -4  -2  347.57   10.90
   1  -4   2  360.86   10.80
   1  -4   2  329.57   11.00
   1  -4   2  349.37   10.50
  -1  -4  -2  357.46   11.00
  -1  -4  -2  354.76   10.60
  -1  -4  -2  347.97   10.60
  -1   4  -2  328.37    9.80
  -1   4  -2  349.37   10.70
  -1   4  -2  323.47   10.70
  -1   4  -2  348.17    9.80
   1   4   2  354.26   10.50
  -1   4  -2  340.67   10.40
   1   4   2  347.67   10.40
   1   4   2  340.57   10.50
   1   4   2  340.17   11.00
   1   4   2  330.67   10.30
  -1   4  -2  346.97   10.60
  -1   4  -2  355.16   10.60
  -1   4  -2  361.76   10.90
   1   4   2  344.27   10.60
  -1   4  -2  337.97   11.00
   2  -4   2  490.85   14.70
  -2  -4  -2  493.45   14.40
  -2  -4  -2  465.35   14.20
  -2  -4  -2  461.25   14.40
   2  -4   2  498.45   14.50
  -2  -4  -2  472.85   13.90
   2  -4   2  469.05   14.80
  -2  -4  -2  453.15   13.00
   2  -4   2  469.25   14.40
   2  -4   2  460.35   14.20
  -2  -4  -2  486.25   14.40
   2  -4   2  464.25   13.70
   2   4   2  485.95   14.00
   2   4   2  464.25   13.40
  -2   4  -2  483.35   13.60
   2   4   2  469.35   14.20
  -2   4  -2  450.75   14.30
   2   4   2  451.95   14.10
   2   4   2  492.05   14.60
  -2   4  -2  486.35   14.60
   2   4   2  424.86   16.30
  -2   4  -2  441.86   13.60
  -2   4  -2  466.45   14.50
  -2   4  -2  518.95   14.90
  -2   4  -2  468.45   14.10
  -2   4  -2  477.15   14.50
   2   4   2  470.55   13.00
  -3  -4  -2  693.23   21.20
  -3  -4  -2  680.53   21.40
   3  -4   2  730.83   21.40
  -3  -4  -2  710.53   19.70
  -3  -4  -2  713.33   19.90
  -3  -4  -2  721.33   21.30
   3  -4   2  732.83   20.30
   3  -4   2  757.92   21.60
  -3  -4  -2  705.13   21.20
  -3  -4  -2  738.33   21.40
  -3  -4  -2  725.83   20.40
   3  -4   2  729.73   21.60
   3  -4   2  719.43   21.80
   3   4   2  738.83   21.00
  -3   4  -2  729.73   20.70
   3   4   2  738.53   21.80
  -3   4  -2  733.53   21.70
   3   4   2  688.63   21.00
  -3   4  -2  698.43   21.10
  -3   4  -2  740.73   21.60
  -3   4  -2  740.23   21.60
  -3   4  -2  748.73   21.10
  -3   4  -2  682.43   21.30
   3   4   2  736.43   21.30
  -3   4  -2  693.53   20.20
   3   4   2  741.53   21.90
   3   4   2  714.43   20.20
   4  -4   2 1457.65   41.10
  -4  -4  -2 1464.45   41.10
   4  -4   2 1460.35   41.20
   4  -4   2 1463.15   40.80
   4  -4   2 1458.55   39.40
  -4  -4  -2 1458.15   40.70
   4  -4   2 1436.26   41.70
  -4  -4  -2 1472.45   40.90
   4  -4   2 1439.56   41.10
   4   4   2 1437.46   40.00
  -4   4  -2 1426.06   41.40
   4   4   2 1348.47   40.70
   4   4   2 1455.05   41.00
   4   4   2 1438.26   41.70
   4   4   2 1428.76   40.60
   4   4   2 1501.65   41.50
  -4   4  -2 1483.15   40.70
  -4   4  -2 1488.85   41.10
  -4   4  -2 1354.36   40.70
   5  -4   2  363.86   12.60
  -5  -4  -2  381.46   13.00
   5  -4   2  363.46   12.80
   5  -4   2  360.36   12.40
   5  -4   2  354.36   13.20
  -5  -4  -2  343.37   12.00
   5  -4   2  342.47   12.60
  -5  -4  -2  372.76   12.80
  -5  -4  -2  351.26   12.30
   5   4   2  358.46   12.90
   5   4   2  354.16   13.30
  -5   4  -2  385.56   13.30
  -5   4  -2  344.97   12.70
   5   4   2  348.27   11.80
  -5   4  -2  373.26   12.30
  -5   4  -2  380.96   12.60
   5   4   2  361.16   12.60
  -5   4  -2  359.06   12.90
  -6  -4  -2  462.95   15.30
  -6  -4  -2  475.05   16.30
  -6  -4  -2  472.85   16.40
   6  -4   2  459.35   15.80
   6  -4   2  463.25   16.30
   6  -4   2  471.65   15.80
   6  -4   2  482.75   17.00
  -6  -4  -2  468.75   15.80
  -6   4  -2  451.75   16.40
  -6   4  -2  465.05   15.60
  -6   4  -2  453.55   15.60
   6   4   2  477.95   17.00
   6   4   2  460.85   16.10
   6   4   2  470.85   16.00
   6   4   2  474.05   15.30
  -6   4  -2  472.85   16.50
  -7  -4  -2    2.50    1.50
  -7  -4  -2    1.30    1.30
  -7  -4  -2    2.60    1.80
  -7  -4  -2    3.40    1.60
   7  -4   2    0.00    1.20
   7  -4   2    0.30    1.70
   7  -4   2    2.70    1.90
   7  -4   2   -1.00    1.60
  -7   4  -2    4.60    2.00
   7   4   2    1.60    1.70
  -7   4  -2    0.90    1.50
   7   4   2    2.40    1.60
   7   4   2    1.80    1.70
   7   4   2    1.10    1.50
  -7   4  -2   -0.20    1.30
  -7   4  -2    4.60    1.80
   8  -4   2  150.38    9.10
  -8  -4  -2  161.88    8.70
   8  -4   2  148.19    8.90
  -8  -4  -2  155.78    8.40
  -8  -4  -2  157.88    8.00
   8  -4   2  152.38    7.60
  -8   4  -2  156.98    8.60
   8   4   2  170.78    9.10
   8   4   2  162.98    9.30
   8   4   2  164.48    8.30
  -8   4  -2  153.78    7.60
   8   4   2  163.88    7.80
  -8   4  -2  165.68    8.30
   9  -4   2  146.39    9.10
  -9  -4  -2  135.19    7.60
   9  -4   2  122.49    7.60
  -9  -4  -2  125.59    8.00
  -9  -4  -2  143.29    8.60
  -9   4  -2  136.59    8.40
   9   4   2  140.19    7.60
   9   4   2  124.99    7.60
  -9   4  -2  139.89    7.90
   9   4   2  133.99    8.80
  10  -4   2    7.20    3.10
 -10  -4  -2    4.30    2.70
 -10  -4  -2    8.80    2.80
 -10   4  -2    8.20    3.20
  10   4   2    6.00    3.50
  11  -4   2   29.00    5.30
 -11  -4  -2   18.70    4.20
  11   4   2   25.70    5.00
 -11   4  -2   25.40    5.20
 -11  -5   2   89.89    7.70
  11  -5  -2   90.59    7.80
 -11   5   2   77.19    7.40
 -11   5   2   86.39    7.00
  11   5  -2   94.29    8.00
  10  -5  -2    4.60    3.40
 -10  -5   2    0.40    2.80
  10  -5  -2   -2.30    2.60
  10   5  -2    1.30    1.80
 -10   5   2    1.00    2.50
 -10   5   2    0.60    2.30
   9  -5  -2  377.96   16.20
  -9  -5   2  380.06   15.80
   9  -5  -2  404.76   15.50
  -9  -5   2  374.96   14.80
   9   5  -2  365.06   14.60
  -9   5   2  366.36   15.50
  -9   5   2  376.26   15.60
   9   5  -2  382.06   16.20
   8  -5  -2   43.30    4.40
  -8  -5   2   39.50    4.30
  -8  -5   2   42.90    4.20
   8  -5  -2   40.80    4.40
  -8   5   2   44.10    4.40
   8   5  -2   45.30    4.90
   8   5  -2   43.50    4.70
  -8   5   2   44.30    4.40
  -7  -5   2  144.39    6.30
   7  -5  -2  167.48    8.40
   7  -5  -2  160.38    8.00
  -7  -5   2  158.78    7.70
  -7  -5   2  140.99    7.70
   7  -5  -2  148.39    7.80
  -7   5   2  140.49    7.60
   7   5  -2  150.88    8.20
  -7   5   2  144.69    7.70
  -7   5   2  137.39    7.60
   7   5  -2  145.29    7.10
   7   5  -2  153.28    7.10
  -6  -5   2  139.99    7.00
   6  -5  -2  151.78    7.60
   6  -5  -2  145.79    7.20
  -6  -5   2  150.08    7.10
  -6  -5   2  135.69    5.70
   6  -5  -2  130.89    7.10
  -6  -5   2  141.19    6.90
   6  -5  -2  142.49    6.30
   6   5  -2  131.19    6.60
  -6   5   2  135.39    6.90
   6   5  -2  163.18   10.20
   6   5  -2  147.99    6.50
   6   5  -2  131.79    6.50
   6   5  -2  144.29    7.50
  -6   5   2  124.89    6.80
  -6   5   2  149.79    7.20
  -5  -5   2 2195.28   60.39
  -5  -5   2 2177.08   61.39
   5  -5  -2 2146.79   59.29
  -5  -5   2 2190.08   61.19
   5  -5  -2 2197.58   60.49
   5  -5  -2 2190.18   61.59
  -5  -5   2 2162.68   61.19
   5  -5  -2 2218.68   61.49
   5  -5  -2 2147.29   61.59
  -5  -5   2 2162.98   60.89
   5   5  -2 2115.09   61.69
  -5   5   2 2160.18   61.09
  -5   5   2 2185.68   59.79
  -5   5   2 2175.18   61.29
   5   5  -2 2240.18   60.49
   5   5  -2 2215.68   61.39
  -5   5   2 2193.88   61.49
   5   5  -2 2157.58   60.89
  -5   5   2 2148.69   61.09
   5   5  -2 2186.38   60.79
  -4  -5   2  493.35   16.40
   4  -5  -2  498.95   16.20
  -4  -5   2  506.35   16.00
  -4  -5   2  509.45   16.00
   4  -5  -2  483.25   14.30
  -4  -5   2  516.55   16.20
   4  -5  -2  494.95   15.70
   4  -5  -2  477.35   16.50
   4  -5  -2  508.65   16.30
  -4  -5   2  511.35   15.30
  -4  -5   2  495.85   14.80
   4  -5  -2  474.55   15.70
   4   5  -2  497.25   15.60
   4   5  -2  505.35   15.90
  -4   5   2  491.15   16.30
  -4   5   2  510.55   15.20
  -4   5   2  530.45   16.20
   4   5  -2  498.65   16.20
   4   5  -2  498.25   16.50
  -4   5   2  522.05   16.20
  -4   5   2  489.15   15.90
   4   5  -2  501.55   16.00
   3  -5  -2  344.27   11.30
   3  -5  -2  356.66   11.50
  -3  -5   2  342.97   11.10
  -3  -5   2  343.77   10.90
  -3  -5   2  331.77   11.60
  -3  -5   2  357.66   11.30
   3  -5  -2  324.47   11.00
  -3  -5   2  345.97   11.40
   3  -5  -2  335.27   11.80
   3  -5  -2  323.47   11.20
   3  -5  -2  341.37   11.20
  -3   5   2  330.67   11.20
   3   5  -2  340.47   11.20
   3   5  -2  367.76   11.60
  -3   5   2  304.67   11.00
   3   5  -2  345.97   10.80
  -3   5   2  342.77   10.80
  -3   5   2  348.17   11.60
   3   5  -2  338.27   11.50
  -3   5   2  341.87   11.30
   3   5  -2  309.87   10.20
   3   5  -2  337.27   11.70
  -3   5   2  341.47   11.30
  -2  -5   2  366.06   11.00
  -2  -5   2  349.07   11.20
  -2  -5   2  338.77   11.40
   2  -5  -2  339.57   11.30
   2  -5  -2  352.76   11.80
  -2  -5   2  339.37   11.50
   2  -5  -2  359.76   11.40
   2  -5  -2  351.96   11.00
   2  -5  -2  348.47   12.10
  -2  -5   2  350.96   11.30
   2   5  -2  352.16   11.60
   2   5  -2  345.37   11.20
  -2   5   2  353.56   11.50
   2   5  -2  346.97   11.50
   2   5  -2  327.27   10.40
   2   5  -2  357.36   11.70
   2   5  -2  344.27   10.50
  -2   5   2  352.36   11.20
   2   5  -2  363.56   10.90
  -2   5   2  363.36   11.20
   1  -5  -2 1978.70   52.99
  -1  -5   2 1990.70   54.09
  -1  -5   2 1998.00   54.89
  -1  -5   2 2010.80   53.19
  -1  -5   2 1833.72   53.19
  -1  -5   2 2014.10   54.09
   1  -5  -2 2005.20   53.89
   1  -5  -2 2022.40   54.99
   1  -5  -2 1955.70   52.49
  -1  -5   2 1939.31   53.79
   1  -5  -2 1888.41   53.69
   1  -5  -2 1980.90   53.89
  -1   5   2 1927.01   53.59
   1   5  -2 2006.50   53.19
  -1   5   2 1986.70   54.09
   1   5  -2 2035.70   54.09
  -1   5   2 2017.90   53.99
   1   5  -2 1971.10   53.79
   1   5  -2 1928.01   53.89
   1   5  -2 1835.52   53.09
  -1   5   2 2013.00   53.69
   1   5  -2 2007.30   54.29
   1   5  -2 2035.80   53.39
  -1   5   2 1925.71   53.59
   1   5  -2 1835.82   53.89
   1   5  -2 1837.02   53.09
  -1   5   2 1985.40   52.39
  -1   5   2 1924.41   53.39
   0  -5   2  154.68    6.00
   0  -5  -2  167.68    6.50
   0  -5  -2  172.98    6.30
   0  -5   2  170.58    5.50
   0  -5   2  167.08    6.20
   0  -5   2  157.98    5.90
   0  -5  -2  172.58    4.90
   0  -5   2  157.98    6.10
   0  -5  -2  169.18    6.20
   0  -5   2  163.48    6.20
   0  -5  -2  172.58    6.20
   0  -5  -2  173.38    6.30
   0  -5  -2  166.38    4.80
   0   5  -2  168.68    6.60
   0   5  -2  178.78    6.20
   0   5   2  155.88    5.90
   0   5  -2  175.98    6.00
   0   5  -2  165.88    6.10
   0   5  -2  165.78    6.30
   0   5   2  162.88    6.00
   0   5  -2  167.08    6.30
   0   5   2  170.48    5.90
   0   5   2  175.48    5.50
   0   5   2  176.58    6.50
  -1  -5  -2   14.60    1.90
  -1  -5  -2   15.50    1.60
   1  -5   2   17.60    1.80
   1  -5   2   13.40    1.50
   1  -5   2   16.10    1.60
  -1  -5  -2   13.80    1.70
   1  -5   2   15.60    1.90
   1  -5   2   16.10    1.70
   1  -5   2   15.60    1.60
  -1  -5  -2   15.80    1.60
  -1   5  -2   16.80    1.20
  -1   5  -2   18.00    1.60
   1   5   2   13.60    1.50
  -1   5  -2   12.70    1.50
  -1   5  -2   16.40    1.70
  -1   5  -2   13.70    1.70
   1   5   2   14.70    1.50
  -1   5  -2   11.90    1.60
   1   5   2   14.40    1.80
  -1   5  -2   15.00    1.70
   1   5   2   15.90    1.50
   2  -5   2    3.80    1.30
  -2  -5  -2    4.40    1.20
  -2  -5  -2    3.10    1.20
   2  -5   2    6.60    1.20
   2  -5   2    7.40    1.50
  -2  -5  -2    5.10    1.30
  -2  -5  -2    5.90    1.00
  -2  -5  -2    3.20    1.20
  -2  -5  -2    4.70    1.20
   2  -5   2    4.80    1.30
   2  -5   2    2.50    1.10
   2   5   2    5.50    0.90
  -2   5  -2    3.90    1.10
  -2   5  -2    4.90    0.90
  -2   5  -2    4.30    1.30
   2   5   2    4.10    1.10
  -2   5  -2    2.50    1.20
  -2   5  -2    3.50    1.20
   2   5   2    5.40    1.20
  -2   5  -2    5.70    1.00
  -2   5  -2    5.10    1.10
   2   5   2    4.20    1.20
   2   5   2    6.80    1.20
   2   5   2    5.00    1.50
  -3  -5  -2  812.32   24.10
   3  -5   2  832.62   24.20
   3  -5   2  816.12   24.50
   3  -5   2  819.32   24.20
  -3  -5  -2  843.02   24.10
   3  -5   2  773.72   22.90
  -3  -5  -2  814.72   24.30
   3  -5   2  828.72   24.40
  -3  -5  -2  818.12   22.50
  -3  -5  -2  839.72   24.00
   3   5   2  790.72   23.50
  -3   5  -2  795.42   24.20
   3   5   2  791.02   22.40
   3   5   2  813.02   24.50
   3   5   2  775.72   24.00
  -3   5  -2  826.62   24.30
   3   5   2  809.12   24.40
  -3   5  -2  818.12   24.40
   3   5   2  827.22   23.90
  -3   5  -2  803.92   23.20
  -3   5  -2  821.62   23.60
  -3   5  -2  773.32   23.80
   4  -5   2   34.30    3.00
   4  -5   2   36.90    3.00
  -4  -5  -2   37.10    2.90
  -4  -5  -2   34.20    3.00
   4  -5   2   31.90    3.00
  -4  -5  -2   34.40    2.90
   4  -5   2   30.60    2.10
   4  -5   2   32.40    2.90
   4  -5   2   29.30    2.50
  -4  -5  -2   35.50    3.00
   4   5   2   29.80    2.80
   4   5   2   35.30    3.20
  -4   5  -2   39.30    3.20
   4   5   2   31.40    2.10
  -4   5  -2   34.70    2.90
  -4   5  -2   26.40    2.80
  -4   5  -2   35.10    3.00
   4   5   2   32.70    3.00
  -4   5  -2   33.10    2.80
   4   5   2   26.80    2.40
  -5  -5  -2   13.20    2.40
  -5  -5  -2   19.90    2.70
   5  -5   2   18.50    2.80
   5  -5   2   15.80    1.50
  -5  -5  -2   11.50    2.10
   5  -5   2   15.50    2.60
   5  -5   2   15.30    2.30
   5  -5   2   15.60    2.40
   5  -5   2   15.50    2.20
  -5  -5  -2   18.00    2.30
   5   5   2   12.40    2.40
  -5   5  -2   18.50    2.70
  -5   5  -2   18.00    2.40
  -5   5  -2   10.60    2.50
   5   5   2   10.30    2.80
   5   5   2   17.40    2.50
  -5   5  -2   15.50    2.10
  -6  -5  -2   -1.10    1.10
   6  -5   2    0.10    1.40
   6  -5   2    3.70    1.70
  -6  -5  -2    0.40    1.30
  -6  -5  -2    1.20    1.40
   6  -5   2    1.50    1.70
   6  -5   2    2.40    1.50
  -6  -5  -2    1.80    1.50
   6   5   2   -0.40    1.20
   6   5   2    3.10    2.10
  -6   5  -2    1.60    1.50
  -6   5  -2    1.60    1.50
   6   5   2   -1.20    1.10
  -6   5  -2    3.60    1.90
   6   5   2   -1.10    1.40
  -6   5  -2    0.90    1.30
   7  -5   2  591.24   19.80
  -7  -5  -2  559.24   20.20
  -7  -5  -2  587.54   19.40
  -7  -5  -2  600.14   20.20
   7  -5   2  589.14   19.60
   7  -5   2  595.94   21.00
  -7  -5  -2  591.24   19.10
   7   5   2  570.54   21.50
   7   5   2  601.64   21.10
  -7   5  -2  579.94   19.30
  -7   5  -2  576.54   19.20
   7   5   2  580.64   19.90
   7   5   2  570.04   18.70
  -7   5  -2  553.74   20.20
  -7   5  -2  558.14   20.40
  -8  -5  -2  858.11   28.50
   8  -5   2  872.01   29.30
  -8  -5  -2  827.52   28.00
   8  -5   2  846.52   27.50
   8  -5   2  829.32   30.60
  -8  -5  -2  898.21   27.40
   8   5   2  866.71   28.00
  -8   5  -2  853.81   27.40
   8   5   2  816.62   26.50
   8   5   2  855.21   27.80
  -8   5  -2  866.91   27.00
   8   5   2  841.42   29.00
  -8   5  -2  846.02   28.50
  -9  -5  -2  118.09    6.90
  -9  -5  -2  124.89    8.10
   9  -5   2  118.69    8.40
   9   5   2  117.69    7.40
  -9   5  -2  106.69    7.00
   9   5   2  119.69    8.40
  -9   5  -2  123.49    8.20
 -10  -5  -2  158.58    9.50
  10  -5   2  132.99    9.50
 -10  -5  -2  139.69    8.20
 -10   5  -2  150.08    9.30
  10   5   2  136.09    9.50
  11  -5   2  346.27   16.40
 -11  -5  -2  317.77   15.60
 -11   5  -2  327.77   15.50
  11   5   2  336.87   16.50
 -11  -6   2    7.70    3.30
  11  -6  -2    8.40    3.40
 -11   6   2    3.80    3.70
  11   6  -2   12.60    4.10
 -11   6   2   10.80    3.30
  10  -6  -2   41.60    5.20
 -10  -6   2   54.19    5.80
  10  -6  -2   54.49    5.90
  10   6  -2   53.99    6.10
 -10   6   2   50.49    5.90
   9  -6  -2    3.90    2.60
  -9  -6   2    0.30    2.10
  -9  -6   2    2.10    2.40
   9  -6  -2   -0.40    2.30
   9   6  -2    7.50    2.40
  -9   6   2    5.90    2.90
  -9   6   2    3.20    2.30
   9   6  -2    4.50    2.80
  -8  -6   2   31.40    4.20
   8  -6  -2   30.10    4.10
   8  -6  -2   35.10    4.50
  -8  -6   2   33.60    4.00
  -8   6   2   37.00    4.40
   8   6  -2   29.10    4.10
  -8   6   2   29.30    3.80
   8   6  -2   34.40    4.30
   7  -6  -2  521.35   19.00
  -7  -6   2  552.54   18.60
  -7  -6   2  522.55   18.70
   7  -6  -2  512.85   18.80
   7  -6  -2  525.35   19.10
  -7   6   2  518.25   18.90
  -7   6   2  538.35   18.70
   7   6  -2  506.35   19.10
   7   6  -2  538.25   18.00
   7   6  -2  535.75   17.70
  -6  -6   2   77.59    5.20
   6  -6  -2   72.89    5.30
  -6  -6   2   84.99    4.20
   6  -6  -2   91.29    5.80
  -6  -6   2   84.59    5.30
   6  -6  -2   78.39    4.60
  -6  -6   2   80.39    5.10
   6  -6  -2   83.69    5.40
   6   6  -2   86.19    5.20
   6   6  -2   86.49    8.40
   6   6  -2   81.89    4.60
  -6   6   2   86.19    5.50
  -6   6   2   78.59    4.20
  -6   6   2   77.69    5.20
  -6   6   2   76.69    5.40
  -5  -6   2   83.29    5.10
  -5  -6   2   86.39    4.10
   5  -6  -2   89.19    5.50
  -5  -6   2   92.49    5.20
   5  -6  -2   81.89    5.20
   5  -6  -2   88.09    5.20
  -5  -6   2   87.79    5.00
  -5  -6   2   88.89    4.30
  -5  -6   2   81.19    4.90
   5  -6  -2   80.49    4.70
  -5   6   2   80.19    5.20
   5   6  -2   82.29    4.30
   5   6  -2   87.49    5.10
  -5   6   2   91.39    5.20
  -5   6   2   90.39    5.10
   5   6  -2   86.39    5.00
  -5   6   2   93.29    4.40
   5   6  -2   85.99    5.50
   5   6  -2   89.79    5.00
   4  -6  -2   11.20    2.00
  -4  -6   2   10.10    2.00
  -4  -6   2   10.70    1.80
   4  -6  -2   12.70    2.40
  -4  -6   2   10.60    2.10
  -4  -6   2   11.70    1.90
  -4  -6   2   14.20    2.30
   4  -6  -2   12.20    2.10
   4  -6  -2   11.10    2.20
   4   6  -2    9.90    2.00
  -4   6   2   13.10    2.20
   4   6  -2    9.90    2.20
  -4   6   2   11.50    1.60
   4   6  -2    9.40    2.10
   4   6  -2   11.80    2.30
  -4   6   2   11.40    2.10
  -4   6   2    9.80    2.10
  -4   6   2    8.60    1.90
   4   6  -2   13.40    1.70
  -3  -6   2    0.30    0.80
   3  -6  -2    2.10    1.20
   3  -6  -2   -0.80    0.80
   3  -6  -2    0.40    1.00
  -3  -6   2    1.70    1.00
   3  -6  -2    0.40    1.10
   3  -6  -2    0.70    1.10
  -3  -6   2    1.60    1.20
  -3  -6   2    2.30    1.20
  -3  -6   2   -0.90    1.10
   3   6  -2    0.10    1.10
  -3   6   2    1.40    0.90
   3   6  -2   -0.10    0.90
   3   6  -2   -0.30    1.10
  -3   6   2   -0.10    1.00
  -3   6   2    0.60    1.00
  -3   6   2    0.30    1.10
   3   6  -2    1.10    1.10
   3   6  -2    1.60    0.80
   3   6  -2    0.40    0.70
  -3   6   2   -0.40    0.90
   2  -6  -2 3722.23  107.59
   2  -6  -2 3986.10  107.79
   2  -6  -2 3758.82  107.09
  -2  -6   2 4008.70  107.59
  -2  -6   2 4046.30  107.89
  -2  -6   2 3994.90  107.49
  -2  -6   2 3878.91  106.99
   2  -6  -2 4034.00  106.99
   2  -6  -2 4071.59  108.39
  -2  -6   2 3968.60  107.99
  -2   6   2 3934.91  107.49
  -2   6   2 3793.72  107.29
   2   6  -2 3997.20  107.59
  -2   6   2 4065.49  107.59
   2   6  -2 4075.69  106.79
  -2   6   2 4065.29  107.99
   2   6  -2 3982.80  107.89
  -2   6   2 3933.51  108.29
   2   6  -2 4131.39  107.99
   2   6  -2 3958.80  106.59
   2   6  -2 3973.50  108.09
   1  -6  -2 1140.09   32.50
  -1  -6   2 1211.48   34.40
  -1  -6   2 1194.28   34.30
   1  -6  -2 1216.38   34.50
  -1  -6   2 1259.57   34.40
   1  -6  -2 1185.68   34.00
   1  -6  -2 1165.98   34.00
   1  -6  -2 1212.58   34.40
   1  -6  -2 1212.08   33.00
   1  -6  -2 1189.98   34.10
  -1  -6   2 1219.08   33.30
  -1  -6   2 1209.98   34.10
  -1   6   2 1173.98   32.80
   1   6  -2 1201.18   34.50
  -1   6   2 1170.58   34.20
  -1   6   2 1273.67   34.40
  -1   6   2 1204.58   34.00
   1   6  -2 1221.78   34.40
  -1   6   2 1182.28   32.50
   1   6  -2 1187.28   34.00
   1   6  -2 1187.68   34.00
   1   6  -2 1203.98   33.40
  -1   6   2 1194.48   33.80
  -1   6   2 1140.69   34.40
   0  -6   2 2674.93   72.19
   0  -6   2 2633.24   70.69
   0  -6   2 2649.33   71.69
   0  -6  -2 2672.63   71.69
   0  -6   2 2657.23   71.19
   0  -6   2 2628.84   71.79
   0  -6  -2 2490.55   70.59
   0  -6  -2 2409.46   71.89
   0  -6  -2 2509.65   71.49
   0  -6  -2 2612.14   71.79
   0  -6  -2 2675.03   71.79
   0  -6   2 2763.32   71.89
   0  -6  -2 2688.13   69.79
   0  -6  -2 2567.24   69.79
   0   6   2 2659.23   71.79
   0   6  -2 2410.96   70.49
   0   6   2 2668.13   71.39
   0   6  -2 2594.44   71.59
   0   6  -2 2695.63   71.99
   0   6   2 2730.23   70.69
   0   6   2 2693.73   72.09
   0   6   2 2442.66   71.29
   0   6  -2 2630.04   71.49
   0   6   2 2684.73   71.59
   0   6  -2 2660.13   71.29
  -1  -6  -2  715.83   20.70
   1  -6   2  706.33   20.80
  -1  -6  -2  715.23   20.40
   1  -6   2  674.53   21.10
   1  -6   2  699.03   20.70
  -1  -6  -2  639.04   20.40
   1  -6   2  706.13   20.50
   1  -6   2  704.13   20.40
  -1  -6  -2  705.53   20.80
  -1  -6  -2  687.63   20.90
   1   6   2  714.03   20.70
  -1   6  -2  685.13   20.50
  -1   6  -2  618.14   19.30
   1   6   2  707.33   20.50
  -1   6  -2  696.33   20.90
   1   6   2  663.33   20.10
  -1   6  -2  707.73   20.30
   1   6   2  683.33   20.10
   1   6   2  644.44   20.30
  -1   6  -2  701.53   21.10
  -1   6  -2  711.13   20.60
  -2  -6  -2 1669.53   46.20
   2  -6   2 1635.14   46.00
  -2  -6  -2 1642.64   45.90
   2  -6   2 1653.63   45.40
   2  -6   2 1571.04   45.90
   2  -6   2 1583.54   45.90
   2  -6   2 1634.74   46.50
  -2  -6  -2 1693.53   46.30
  -2  -6  -2 1621.24   45.10
  -2   6  -2 1635.24   46.20
   2   6   2 1588.34   45.60
  -2   6  -2 1649.54   46.30
  -2   6  -2 1628.84   44.70
  -2   6  -2 1675.43   45.40
   2   6   2 1611.94   45.40
   2   6   2 1641.44   45.80
   2   6   2 1654.73   46.50
  -2   6  -2 1603.34   45.80
  -2   6  -2 1669.33   46.10
   3  -6   2  327.57   11.70
  -3  -6  -2  337.47   11.60
  -3  -6  -2  346.07   11.90
   3  -6   2  344.37   12.00
  -3  -6  -2  346.47   12.00
   3  -6   2  336.07   10.90
   3  -6   2  333.67   12.20
  -3  -6  -2  343.77   11.80
  -3  -6  -2  337.07   10.40
   3   6   2  347.27   11.60
  -3   6  -2  342.27   11.10
  -3   6  -2  293.87   11.60
  -3   6  -2  332.27   11.60
   3   6   2  353.56   12.40
  -3   6  -2  357.86   12.10
  -3   6  -2  373.36   12.80
  -3   6  -2  329.57   10.70
   3   6   2  351.06   12.00
   3   6   2  337.27   11.30
   3   6   2  334.67    9.60
  -4  -6  -2 1201.78   34.50
  -4  -6  -2 1174.58   34.40
  -4  -6  -2 1130.79   34.00
  -4  -6  -2 1221.28   34.80
   4  -6   2 1205.58   34.70
   4  -6   2 1154.98   34.90
   4  -6   2 1180.68   33.00
   4  -6   2 1158.98   34.90
   4  -6   2 1142.59   34.50
  -4   6  -2 1180.18   33.40
  -4   6  -2 1170.18   34.70
   4   6   2 1160.68   34.30
  -4   6  -2 1221.98   35.00
   4   6   2 1202.48   35.00
   4   6   2 1162.98   34.90
  -4   6  -2 1112.29   34.10
   4   6   2 1152.28   32.30
  -4   6  -2 1194.78   34.60
   5  -6   2  145.19    7.30
   5  -6   2  145.29    6.40
  -5  -6  -2  157.58    7.50
  -5  -6  -2  157.38    7.20
   5  -6   2  145.39    5.60
   5  -6   2  133.59    7.00
   5  -6   2  141.59    7.40
   5  -6   2  134.69    7.70
  -5  -6  -2  146.09    7.00
  -5  -6  -2  149.79    6.80
  -5   6  -2  143.39    7.40
   5   6   2  147.79    6.90
   5   6   2  143.19    7.60
   5   6   2  150.18    7.40
  -5   6  -2  140.89    7.20
  -5   6  -2  149.59    6.40
   5   6   2  150.48    5.70
  -5   6  -2  147.69    6.90
   6  -6   2  640.84   21.20
  -6  -6  -2  642.94   20.60
   6  -6   2  658.43   22.60
   6  -6   2  620.04   20.20
   6  -6   2  591.54   20.90
  -6  -6  -2  656.63   21.50
  -6  -6  -2  625.34   21.10
  -6  -6  -2  661.33   20.60
   6   6   2  612.34   20.80
   6   6   2  641.24   21.30
   6   6   2  619.44   21.90
  -6   6  -2  614.94   21.20
   6   6   2  626.74   19.60
  -6   6  -2  645.24   20.30
  -6   6  -2  627.44   20.60
  -6   6  -2  641.64   21.70
  -7  -6  -2   36.20    3.90
   7  -6   2   36.00    4.30
   7  -6   2   35.70    3.70
  -7  -6  -2   33.20    3.80
  -7  -6  -2   34.20    3.50
  -7   6  -2   27.60    3.90
  -7   6  -2   29.00    3.30
  -7   6  -2   29.00    3.30
   7   6   2   34.10    3.90
   7   6   2   27.80    3.40
   7   6   2   30.40    4.20
  -8  -6  -2    5.60    2.20
  -8  -6  -2    6.50    2.10
  -8  -6  -2    3.30    2.40
   8  -6   2    6.30    2.40
   8  -6   2    0.30    2.40
   8   6   2    3.20    2.40
   8   6   2    0.40    2.00
  -8   6  -2    1.70    2.30
  -8   6  -2    5.20    2.60
   8   6   2    2.00    2.40
   9  -6   2  211.08   11.70
  -9  -6  -2  219.38   10.10
  -9  -6  -2  212.48   11.30
  -9   6  -2  218.78   11.60
   9   6   2  222.18   11.90
   9   6   2  209.38   10.70
 -10  -6  -2   90.39    7.30
  10  -6   2   92.49    7.90
  10   6   2   83.99    7.80
 -10   6  -2   94.69    7.70
 -10  -7   2   41.60    5.40
  10  -7  -2   48.30    6.10
  10  -7  -2   47.40    5.50
 -10   7   2   42.00    5.60
 -10   7   2   51.69    6.10
  10   7  -2   59.79    6.20
  -9  -7   2  281.17   13.40
  -9  -7   2  299.37   13.10
   9  -7  -2  322.37   14.40
   9  -7  -2  274.77   13.20
   9   7  -2  305.17   14.30
  -9   7   2  278.47   13.50
  -9   7   2  276.27   13.00
   8  -7  -2  699.53   24.40
   8  -7  -2  689.33   24.20
  -8  -7   2  692.63   23.60
  -8  -7   2  631.24   23.50
  -8   7   2  658.83   23.50
   8   7  -2  684.53   25.30
   8   7  -2  708.63   24.80
  -8   7   2  684.73   24.20
  -7  -7   2  120.99    7.00
   7  -7  -2  117.99    7.40
   7  -7  -2  112.09    7.00
   7  -7  -2  112.29    6.00
   7  -7  -2  118.89    7.30
  -7  -7   2  118.69    6.90
   7   7  -2   96.19    6.90
   7   7  -2  102.19    6.90
   7   7  -2  113.69    5.90
  -7   7   2  117.39    6.90
  -7   7   2  111.39    7.00
   6  -7  -2   91.79    6.00
  -6  -7   2   86.19    4.60
  -6  -7   2   93.59    6.40
  -6  -7   2   94.69    7.40
  -6  -7   2   90.99    5.90
   6  -7  -2   88.39    5.10
   6  -7  -2   95.19    6.00
   6  -7  -2   88.79    6.10
   6   7  -2   93.19    5.00
  -6   7   2   90.29    5.70
  -6   7   2   91.09    6.10
  -6   7   2  102.79    6.10
   6   7  -2   95.49    6.30
  -6   7   2   90.19    4.80
   6   7  -2   92.69    5.70
   5  -7  -2   43.50    3.50
   5  -7  -2   45.70    3.80
  -5  -7   2   38.50    3.00
  -5  -7   2   42.90    3.70
  -5  -7   2   39.80    3.80
   5  -7  -2   39.50    4.00
   5  -7  -2   44.60    3.80
  -5  -7   2   40.50    3.50
  -5   7   2   49.10    3.80
   5   7  -2   44.40    3.90
   5   7  -2   46.60    4.20
  -5   7   2   47.10    3.30
   5   7  -2   43.60    3.00
  -5   7   2   41.30    3.90
   5   7  -2   40.10    3.60
   5   7  -2   36.40    3.50
  -5   7   2   51.79    4.10
   4  -7  -2 1480.65   42.00
  -4  -7   2 1458.95   41.80
  -4  -7   2 1406.06   41.80
  -4  -7   2 1476.75   42.70
   4  -7  -2 1455.95   43.00
  -4  -7   2 1411.86   42.20
   4  -7  -2 1501.25   42.00
   4  -7  -2 1446.36   42.40
  -4  -7   2 1440.36   41.20
   4   7  -2 1393.96   41.80
  -4   7   2 1453.65   41.40
   4   7  -2 1436.36   40.60
  -4   7   2 1457.75   42.00
   4   7  -2 1502.45   42.60
  -4   7   2 1458.45   42.10
  -4   7   2 1487.95   42.70
   4   7  -2 1440.06   42.20
   4   7  -2 1502.45   42.80
   4   7  -2 1442.16   40.80
   3  -7  -2  158.48    6.70
  -3  -7   2  151.88    7.00
  -3  -7   2  152.48    6.40
   3  -7  -2  149.79    6.80
  -3  -7   2  144.99    6.20
  -3  -7   2  127.69    6.40
   3  -7  -2  151.48    6.30
   3  -7  -2  162.48    7.40
  -3  -7   2  140.99    6.40
   3   7  -2  141.89    5.70
  -3   7   2  145.29    6.80
  -3   7   2  148.39    6.30
  -3   7   2  137.19    6.50
  -3   7   2  147.59    6.40
   3   7  -2  150.18    6.60
   3   7  -2  148.49    6.80
   3   7  -2  145.99    6.90
  -3   7   2  143.89    6.50
   2  -7  -2  282.17   10.60
   2  -7  -2  263.97    9.10
  -2  -7   2  268.17    9.90
  -2  -7   2  269.67    9.30
  -2  -7   2  277.27    9.90
  -2  -7   2  267.37   10.00
  -2  -7   2  273.47   10.30
   2  -7  -2  270.77   10.00
  -2   7   2  269.97    9.80
   2   7  -2  269.87    8.90
   2   7  -2  271.07   10.10
   2   7  -2  277.67    9.90
  -2   7   2  273.47    9.90
  -2   7   2  265.17    9.60
  -2   7   2  275.27   10.20
   2   7  -2  280.97   10.40
   2   7  -2  273.67   10.00
  -1  -7   2   18.70    2.20
   1  -7  -2   18.20    2.00
   1  -7  -2   17.90    2.20
  -1  -7   2   15.60    1.60
  -1  -7   2   16.30    2.30
   1  -7  -2   20.10    1.60
   1  -7  -2   11.40    2.10
   1  -7  -2   17.70    2.10
  -1  -7   2   21.10    2.20
  -1  -7   2   19.80    2.20
   1   7  -2   13.40    2.20
  -1   7   2   16.00    2.00
  -1   7   2   15.90    2.10
   1   7  -2   18.70    2.10
   1   7  -2   15.50    1.80
  -1   7   2   22.00    2.30
  -1   7   2   18.80    2.20
  -1   7   2   15.60    1.20
   1   7  -2   17.20    2.10
   0  -7   2  293.47   10.10
   0  -7  -2  282.97   10.20
   0  -7  -2  277.57    8.00
   0  -7   2  285.17   10.10
   0  -7   2  270.27   10.30
   0  -7  -2  290.07   10.50
   0  -7  -2  277.87   10.00
   0  -7  -2  283.67   10.00
   0  -7   2  294.77   10.20
   0  -7   2  291.17    9.10
   0  -7   2  284.77    9.40
   0   7  -2  280.87    9.60
   0   7   2  275.27    9.60
   0   7   2  267.57   10.30
   0   7  -2  284.97    9.90
   0   7   2  278.07    9.90
   0   7   2  277.87    8.90
   0   7   2  276.07   10.20
   0   7   2  290.77   10.20
   0   7  -2  282.57    9.70
   0   7  -2  268.07   10.40
   0   7  -2  284.77   10.20
   1  -7   2  117.49    5.20
  -1  -7  -2  112.29    5.10
   1  -7   2  113.69    5.40
  -1  -7  -2  118.49    5.40
  -1  -7  -2  112.49    5.30
   1  -7   2  111.29    5.30
   1  -7   2  104.89    5.60
  -1  -7  -2  116.89    5.70
   1  -7   2  113.79    5.00
   1   7   2  112.69    5.70
  -1   7  -2  105.59    5.40
   1   7   2  112.59    5.00
   1   7   2  114.69    5.30
  -1   7  -2  112.69    5.20
   1   7   2  108.79    5.20
  -1   7  -2  103.59    5.40
  -1   7  -2  113.99    5.30
   1   7   2  114.59    4.80
  -2  -7  -2 2573.74   70.59
   2  -7   2 2585.64   70.39
  -2  -7  -2 2281.77   70.39
  -2  -7  -2 2610.54   70.99
   2  -7   2 2591.84   70.69
   2  -7   2 2567.84   70.09
   2  -7   2 2607.64   71.79
   2  -7   2 2592.14   71.39
   2   7   2 2643.24   70.49
   2   7   2 2570.74   70.19
  -2   7  -2 2569.64   70.59
   2   7   2 2586.24   70.39
   2   7   2 2261.37   70.39
  -2   7  -2 2584.34   69.19
  -2   7  -2 2525.85   70.89
  -2   7  -2 2549.65   70.39
  -2   7  -2 2637.74   70.89
   2   7   2 2549.65   71.19
   3  -7   2  277.27   10.40
  -3  -7  -2  264.97    9.00
  -3  -7  -2  274.87   10.40
   3  -7   2  277.57   10.40
   3  -7   2  268.17   10.70
   3  -7   2  262.37   10.20
   3  -7   2  277.57    9.50
  -3  -7  -2  265.27   10.20
  -3  -7  -2  256.27   10.30
  -3   7  -2  265.77   10.00
  -3   7  -2  271.97   10.40
  -3   7  -2  262.17   10.30
  -3   7  -2  267.77    9.40
  -3   7  -2  279.37    9.20
   3   7   2  295.27   11.00
   3   7   2  279.37   10.20
  -4  -7  -2    0.10    1.60
  -4  -7  -2    0.10    1.30
   4  -7   2    3.50    1.50
  -4  -7  -2   -0.30    1.10
   4  -7   2    0.60    1.40
   4  -7   2   -1.40    1.10
   4  -7   2    1.10    1.50
  -4  -7  -2    2.80    1.50
   4  -7   2    1.10    0.90
  -4   7  -2    0.70    1.30
   4   7   2    3.40    1.60
   4   7   2    3.90    1.80
  -4   7  -2    0.30    1.30
   4   7   2    1.20    1.20
  -4   7  -2   -0.60    1.00
  -4   7  -2    0.50    1.30
  -5  -7  -2  349.67   13.20
  -5  -7  -2  338.47   12.90
   5  -7   2  321.07   11.80
   5  -7   2  294.67   12.90
  -5  -7  -2  355.46   12.50
   5  -7   2  356.06   13.20
   5  -7   2  352.66   13.50
   5  -7   2  333.57   11.40
  -5  -7  -2  357.66   13.00
  -5   7  -2  365.46   13.00
  -5   7  -2  320.17   13.60
   5   7   2  355.36   12.80
   5   7   2  378.76   13.70
  -5   7  -2  333.17   11.90
  -5   7  -2  350.06   13.30
   5   7   2  316.37   13.10
  -6  -7  -2   43.20    3.80
  -6  -7  -2   49.50    4.50
  -6  -7  -2   47.50    4.70
  -6  -7  -2   49.90    4.40
   6  -7   2   46.80    4.60
   6  -7   2   48.50    4.40
   6   7   2   55.69    4.40
   6   7   2   44.30    4.60
  -6   7  -2   44.50    3.80
   6   7   2   50.39    4.60
  -6   7  -2   48.10    4.60
  -6   7  -2   50.59    4.10
  -6   7  -2   46.90    4.80
  -7  -7  -2  318.87   12.70
   7  -7   2  329.87   13.70
   7  -7   2  340.47   14.40
  -7  -7  -2  336.57   13.90
  -7  -7  -2  327.97   13.40
  -7  -7  -2  330.07   13.00
   7   7   2  331.17   13.40
  -7   7  -2  328.27   14.10
   7   7   2  329.07   13.70
  -7   7  -2  307.17   13.80
   7   7   2  338.57   14.40
   8  -7   2  607.84   21.70
  -8  -7  -2  575.74   20.90
   8  -7   2  627.34   23.10
  -8  -7  -2  592.24   20.60
  -8  -7  -2  614.74   22.30
  -8  -7  -2  583.14   21.60
   8   7   2  623.24   23.00
   8   7   2  589.74   21.60
  -8   7  -2  630.84   22.70
   9  -7   2   39.40    5.70
  -9  -7  -2   51.19    5.60
   9  -7   2   45.60    4.90
  -9   7  -2   37.80    5.20
   9   7   2   44.40    5.60
   9   7   2   50.49    6.00
 -10  -7  -2   15.40    3.50
  10  -7   2   19.30    4.80
  10   7   2   10.70    3.80
 -10   7  -2   11.10    3.70
 -10  -8   2   56.19    6.00
  10  -8  -2   72.99    6.90
  10  -8  -2   60.69    6.60
  10   8  -2   73.49    7.00
 -10   8   2   77.79    7.00
  -9  -8   2  144.49   13.60
  -9  -8   2  134.89    8.60
   9  -8  -2  132.19    8.60
   9  -8  -2  118.09   11.80
  -9   8   2  128.29    8.50
  -9   8   2  124.09    8.60
   9   8  -2  141.39    9.30
   8  -8  -2   42.70    5.10
  -8  -8   2   40.20    4.80
   8  -8  -2   41.20    5.10
  -8  -8   2   44.60    5.10
  -8   8   2   36.40    4.90
  -8   8   2   40.60    4.80
   8   8  -2   32.40    4.70
   8   8  -2   50.29    5.40
  -7  -8   2  707.83   24.00
   7  -8  -2  674.03   24.50
  -7  -8   2  684.43   23.70
   7  -8  -2  693.73   24.00
   7   8  -2  684.73   24.50
   7   8  -2  742.13   23.90
  -7   8   2  725.93   23.80
  -7   8   2  654.03   24.10
   6  -8  -2   70.49    5.40
   6  -8  -2   71.89    5.80
  -6  -8   2   69.49    5.50
   6  -8  -2   67.29    5.40
   6  -8  -2   71.79    4.80
  -6  -8   2   78.89    5.40
  -6   8   2   73.59    5.70
   6   8  -2   70.39    5.30
   6   8  -2   73.19    5.70
  -6   8   2   65.89    5.50
  -5  -8   2  561.14   18.80
   5  -8  -2  550.74   18.90
  -5  -8   2  548.15   19.10
   5  -8  -2  566.64   19.50
   5  -8  -2  552.04   18.50
  -5  -8   2  565.54   19.50
   5  -8  -2  597.54   20.30
  -5   8   2  577.84   18.90
   5   8  -2  578.74   19.40
   5   8  -2  524.55   19.40
  -5   8   2  562.14   19.10
   5   8  -2  550.84   18.70
  -5   8   2  545.05   18.00
  -5   8   2  555.34   19.60
  -4  -8   2    2.80    1.70
   4  -8  -2    1.20    1.70
  -4  -8   2    2.80    1.70
   4  -8  -2    0.00    1.20
   4  -8  -2    2.10    1.50
   4  -8  -2    2.20    1.20
  -4  -8   2    1.80    1.40
  -4  -8   2    0.90    1.30
   4   8  -2    1.40    1.00
   4   8  -2    1.90    1.10
  -4   8   2    1.80    1.30
  -4   8   2    3.60    1.30
  -4   8   2    1.10    1.60
   4   8  -2    0.90    1.40
  -4   8   2    1.50    1.30
   4   8  -2    1.20    1.40
   4   8  -2    0.50    1.40
   4   8  -2    3.80    1.80
  -3  -8   2   11.20    2.00
  -3  -8   2   18.90    2.50
   3  -8  -2   10.20    2.20
  -3  -8   2   10.90    2.10
   3  -8  -2   11.30    2.20
  -3  -8   2   13.10    2.70
   3  -8  -2    9.70    2.40
   3  -8  -2   11.20    2.00
  -3  -8   2   10.10    2.30
   3   8  -2   13.70    1.90
  -3   8   2   16.20    2.20
   3   8  -2    9.20    2.30
  -3   8   2   13.00    2.10
   3   8  -2   18.90    2.50
   3   8  -2   11.40    1.60
   3   8  -2   13.60    2.20
  -3   8   2   17.20    2.60
  -3   8   2   11.10    2.20
   3   8  -2   15.50    2.40
  -2  -8   2  304.37   11.50
  -2  -8   2  313.77   11.50
   2  -8  -2  333.47   11.90
   2  -8  -2  328.57   12.40
   2  -8  -2  312.67   10.60
  -2  -8   2  326.17   12.10
   2  -8  -2  312.87   11.80
  -2  -8   2  326.87   11.00
  -2   8   2  344.77   11.70
  -2   8   2  332.87   11.70
   2   8  -2  320.77   12.20
  -2   8   2  332.47   12.00
   2   8  -2  320.17   12.40
   2   8  -2  316.87   11.60
   2   8  -2  323.77   11.80
   2   8  -2  318.67   10.80
  -1  -8   2 1008.80   28.80
   1  -8  -2 1021.70   29.80
  -1  -8   2  989.80   29.90
  -1  -8   2 1016.30   30.30
  -1  -8   2 1012.30   30.20
  -1  -8   2 1043.60   30.50
  -1  -8   2  978.70   28.90
   1  -8  -2 1009.90   30.50
   1  -8  -2 1024.50   30.40
   1  -8  -2  987.00   28.20
   1  -8  -2  986.30   30.10
   1   8  -2 1014.50   29.30
  -1   8   2 1009.80   29.90
   1   8  -2 1011.50   29.80
   1   8  -2 1011.70   29.90
   1   8  -2 1048.60   30.40
  -1   8   2 1020.70   30.20
   1   8  -2 1045.90   30.80
  -1   8   2  995.10   28.00
   0  -8   2   59.69    4.00
   0  -8  -2   63.59    4.30
   0  -8   2   55.29    3.30
   0  -8   2   65.79    4.30
   0  -8   2   61.39    3.20
   0  -8  -2   62.89    3.90
   0  -8  -2   59.59    3.90
   0  -8   2   63.09    4.00
   0  -8   2   53.09    3.70
   0  -8  -2   57.49    4.10
   0   8   2   63.29    3.10
   0   8  -2   59.39    4.20
   0   8   2   64.39    4.00
   0   8  -2   63.49    4.10
   0   8   2   64.99    4.00
   0   8   2   62.89    4.30
   0   8  -2   60.59    3.60
   0   8  -2   58.99    4.00
   0   8  -2   65.69    3.70
  -1  -8  -2  402.36   13.50
  -1  -8  -2  405.56   14.10
   1  -8   2  401.86   13.50
   1  -8   2  369.46   14.20
  -1  -8  -2  394.26   13.30
   1  -8   2  399.06   13.00
   1  -8   2  391.56   14.10
  -1  -8  -2  405.96   13.70
   1  -8   2  383.06   13.60
  -1   8  -2  379.46   13.30
  -1   8  -2  398.66   12.80
  -1   8  -2  405.96   13.80
   1   8   2  378.16   12.60
  -1   8  -2  388.76   13.90
   1   8   2  421.86   14.30
  -1   8  -2  387.96   13.30
   1   8   2  374.36   13.30
   1   8   2  406.26   13.50
   2  -8   2   -0.10    1.20
   2  -8   2    1.00    1.20
   2  -8   2    0.50    1.00
  -2  -8  -2   -0.60    1.00
  -2  -8  -2    1.10    1.30
  -2  -8  -2    0.20    1.10
   2  -8   2    1.40    1.50
   2  -8   2    1.40    1.40
  -2  -8  -2    1.50    1.20
  -2   8  -2    0.50    1.40
  -2   8  -2    3.50    1.70
   2   8   2    0.20    0.90
  -2   8  -2    0.10    1.10
   2   8   2    1.30    1.30
  -2   8  -2    1.10    2.20
   2   8   2    2.40    1.30
   2   8   2    3.70    1.70
  -2   8  -2    0.50    0.90
  -2   8  -2    3.40    1.10
   3  -8   2  245.18   10.20
  -3  -8  -2  238.28    9.70
   3  -8   2  227.08    9.40
   3  -8   2  222.98    8.70
  -3  -8  -2  243.78    9.70
  -3  -8  -2  225.58    8.20
   3  -8   2  233.68    9.40
   3  -8   2  224.78    9.40
  -3  -8  -2  223.48    9.40
  -3   8  -2  225.88    9.50
  -3   8  -2  222.78    9.50
  -3   8  -2  236.38    8.40
  -3   8  -2  225.28    9.50
   3   8   2  225.58   10.00
  -3   8  -2  223.38    8.10
   3   8   2  221.28    9.20
   3   8   2  234.08    9.20
   3   8   2  231.88    9.20
  -4  -8  -2  518.55   17.60
   4  -8   2  487.05   17.90
   4  -8   2  482.85   16.00
  -4  -8  -2  489.35   17.40
   4  -8   2  549.74   17.90
  -4  -8  -2  518.95   17.50
   4  -8   2  447.76   18.90
   4   8   2  508.35   18.00
  -4   8  -2  502.45   17.50
  -4   8  -2  516.05   17.60
   4   8   2  512.55   17.50
  -4   8  -2  508.85   17.70
   4   8   2  526.85   17.30
  -5  -8  -2 1054.59   31.60
   5  -8   2  921.61   31.70
  -5  -8  -2  922.11   31.20
  -5  -8  -2 1043.00   30.80
  -5  -8  -2  984.90   31.90
  -5   8  -2 1044.90   31.40
  -5   8  -2 1041.70   36.80
  -5   8  -2 1064.79   32.10
   5   8   2  996.30   31.90
   5   8   2 1033.00   31.10
   6  -8   2   37.10    4.30
   6  -8   2   49.90    4.60
  -6  -8  -2   44.10    4.30
  -6  -8  -2   42.00    4.30
  -6   8  -2   46.40    4.50
   6   8   2   43.10    5.40
   6   8   2   37.10    4.30
   6   8   2   40.40    4.50
  -7  -8  -2  215.08   10.30
   7  -8   2  210.28   11.00
   7  -8   2  225.48   10.90
  -7  -8  -2  222.28    9.70
  -7  -8  -2  228.58   10.60
  -7  -8  -2  215.88   10.70
   7   8   2  222.18   11.10
   7   8   2  216.58   10.30
  -7   8  -2  207.58    9.80
   7   8   2  204.98   10.60
  -7   8  -2  223.68   11.10
   8  -8   2    8.90    2.90
   8  -8   2   10.90    3.60
  -8  -8  -2    2.10    2.70
  -8  -8  -2    5.30    2.90
  -8  -8  -2    8.20    2.50
   8   8   2    5.40    2.90
  -8   8  -2    2.60    2.40
   8   8   2    9.20    3.00
  -9  -8  -2  159.48    9.90
   9  -8   2  174.08   10.60
   9  -8   2  156.98    9.60
   9   8   2  175.98   12.60
  -9   8  -2  160.38   10.00
   9   8   2  163.78   10.30
 -10  -8  -2   14.50    3.70
  10  -8   2    8.50    3.10
  10   8   2   16.40    4.20
 -10   8  -2    9.20    3.60
  -9  -9   2    3.40    2.90
  -9  -9   2    6.60    3.30
   9  -9  -2    3.00    2.50
   9  -9  -2    2.40    3.40
  -9   9   2    4.90    3.00
   9   9  -2   -3.40    2.20
  -8  -9   2  475.75   18.50
  -8  -9   2  448.96   18.00
   8  -9  -2  472.45   18.60
   8  -9  -2  486.95   19.30
  -8   9   2  471.65   19.20
  -8   9   2  442.16   19.20
   8   9  -2  442.96   17.90
   8   9  -2  457.95   19.10
  -7  -9   2  114.59    7.20
   7  -9  -2  107.49    7.30
   7  -9  -2  102.39    7.60
  -7  -9   2  118.49    7.70
   7   9  -2  118.29    7.90
   7   9  -2  109.59    7.20
  -7   9   2  123.29    8.00
  -7   9   2  106.09    7.00
  -6  -9   2   -2.30    1.60
   6  -9  -2    2.60    2.00
   6  -9  -2    4.50    2.20
   6  -9  -2    0.90    2.10
   6  -9  -2    0.80    1.40
  -6  -9   2    0.00    1.50
   6   9  -2    1.00    1.80
  -6   9   2    0.10    2.00
  -6   9   2    3.20    2.10
   6   9  -2   -0.20    1.40
  -5  -9   2    0.00    2.30
   5  -9  -2    2.60    1.50
   5  -9  -2    1.80    1.70
  -5  -9   2    0.90    1.50
   5  -9  -2    1.50    1.60
   5  -9  -2   -1.00    1.40
  -5   9   2    2.50    1.90
  -5   9   2    1.80    2.00
   5   9  -2   -1.10    1.60
  -5   9   2    2.20    1.60
  -5   9   2    2.40    1.50
   5   9  -2    3.10    1.90
   4  -9  -2 1056.39   32.10
   4  -9  -2 1070.29   33.80
  -4  -9   2 1054.29   32.90
  -4  -9   2 1078.99   32.00
   4  -9  -2 1054.39   32.50
  -4  -9   2 1112.09   32.40
   4  -9  -2 1052.69   33.00
  -4  -9   2 1047.40   33.30
   4   9  -2 1033.20   33.40
  -4   9   2 1089.49   32.30
  -4   9   2 1114.59   32.50
   4   9  -2 1099.79   33.50
  -4   9   2 1036.00   32.60
  -4   9   2 1107.39   33.50
   3  -9  -2  424.46   15.00
  -3  -9   2  376.86   15.90
  -3  -9   2  417.06   14.60
   3  -9  -2  419.46   13.90
  -3  -9   2  411.66   15.10
  -3  -9   2  416.06   14.20
   3  -9  -2  418.46   15.10
   3  -9  -2  409.96   15.70
  -3   9   2  440.06   15.00
  -3   9   2  425.96   15.40
  -3   9   2  405.76   14.60
   3   9  -2  439.36   15.10
   3   9  -2  411.76   13.60
   3   9  -2  458.65   15.90
  -3   9   2  419.06   14.50
  -2  -9   2  291.17   10.20
  -2  -9   2  277.17   11.30
   2  -9  -2  264.57   10.90
   2  -9  -2  285.47   11.50
   2  -9  -2  272.87   11.00
  -2  -9   2  276.07   10.80
  -2  -9   2  280.77   11.00
   2   9  -2  272.87   10.90
   2   9  -2  292.57   11.50
   2   9  -2  281.57   10.70
  -2   9   2  285.77   10.80
   2   9  -2  274.37   10.70
  -2   9   2  273.37   10.90
  -2   9   2  289.67   11.20
   2   9  -2  275.17    9.90
   1  -9  -2   61.89    4.00
   1  -9  -2   61.59    4.50
  -1  -9   2   63.09    4.30
  -1  -9   2   61.69    4.50
   1  -9  -2   67.39    4.40
  -1  -9   2   62.79    4.50
   1  -9  -2   65.69    4.60
  -1  -9   2   55.79    3.50
  -1  -9   2   62.29    4.50
   1   9  -2   64.39    4.70
   1   9  -2   55.89    4.20
   1   9  -2   66.09    3.90
   1   9  -2   71.59    4.50
  -1   9   2   65.59    4.40
  -1   9   2   61.39    4.30
   1   9  -2   67.29    4.20
  -1   9   2   64.89    4.30
   0  -9   2  256.57   10.20
   0  -9  -2  267.87   10.40
   0  -9   2  248.78    9.00
   0  -9   2  247.18    8.80
   0  -9   2  254.77   10.20
   0  -9  -2  247.68   10.40
   0  -9  -2  251.77   10.10
   0  -9  -2  261.47   10.00
   0  -9   2  260.27   10.60
   0   9  -2  275.37    9.60
   0   9  -2  256.47   10.20
   0   9   2  263.77   10.60
   0   9   2  261.37   10.00
   0   9  -2  250.97    9.90
   0   9  -2  260.97    9.60
   0   9  -2  244.38   10.50
   0   9   2  247.58    8.60
   0   9   2  249.38   10.00
   1  -9   2   73.99    4.20
  -1  -9  -2   80.49    4.80
  -1  -9  -2   79.39    4.90
   1  -9   2   78.39    4.80
   1  -9   2   69.79    4.70
  -1  -9  -2   78.79    4.80
   1  -9   2   79.29    5.30
   1  -9   2   83.39    5.00
  -1  -9  -2   75.09    5.10
  -1   9  -2   78.39    4.30
  -1   9  -2   84.49    5.30
  -1   9  -2   76.99    4.60
  -1   9  -2   77.09    6.40
   1   9   2   80.19    5.30
  -1   9  -2   72.59    4.70
   1   9   2   75.09    4.70
   1   9   2   82.49    4.80
   1   9   2   78.39    4.00
   2  -9   2 1060.19   32.50
   2  -9   2 1143.89   34.00
  -2  -9  -2 1096.29   32.90
  -2  -9  -2 1084.39   32.20
   2  -9   2 1062.49   32.30
  -2  -9  -2 1139.89   33.70
  -2  -9  -2 1128.99   33.30
   2  -9   2 1071.29   33.00
  -2   9  -2 1083.29   31.60
  -2   9  -2 1053.39   33.00
   2   9   2 1107.19   32.70
  -2   9  -2 1128.99   33.10
   2   9   2 1130.39   32.90
   2   9   2 1050.49   33.60
  -2   9  -2 1113.59   33.60
   2   9   2 1085.19   32.10
   3  -9   2   53.69    4.20
  -3  -9  -2   53.19    4.40
   3  -9   2   59.29    4.00
  -3  -9  -2   59.69    4.40
  -3   9  -2   57.29    3.50
   3   9   2   57.39    4.10
  -3   9  -2   55.99    4.50
  -3   9  -2   57.29    4.50
   3   9   2   63.69    4.40
  -3   9  -2   55.89    4.50
   3   9   2   59.79    4.20
   3   9   2   59.39    5.50
  -4  -9  -2  302.97   12.50
   4  -9   2  332.27   13.40
  -4  -9  -2  324.57   12.90
   4  -9   2  330.17   12.70
  -4  -9  -2  329.17   12.80
   4  -9   2  299.57   11.30
   4   9   2  316.47   12.00
  -4   9  -2  307.47   12.60
  -4   9  -2  308.17   12.70
   4   9   2  333.77   12.50
   4   9   2  317.97   12.50
   4   9   2  311.97   13.10
  -5  -9  -2   59.59    5.00
   5  -9   2   65.29    5.50
   5  -9   2   67.09    5.30
  -5  -9  -2   56.09    4.70
  -5  -9  -2   56.59    5.60
  -5   9  -2   67.79    5.30
  -5   9  -2   62.59    4.90
   5   9   2   57.19    5.30
   5   9   2   69.49    5.30
  -6  -9  -2   26.90    3.90
   6  -9   2   32.40    4.00
  -6  -9  -2   30.40    3.80
   6  -9   2   22.30    3.70
  -6  -9  -2   28.10    3.80
   6   9   2   27.40    4.40
   6   9   2   26.80    3.70
  -6   9  -2   25.00    3.30
   6   9   2   29.60    4.10
  -6   9  -2   27.90    3.70
   7  -9   2    6.00    2.90
  -7  -9  -2    6.40    2.70
  -7  -9  -2    1.80    2.00
  -7  -9  -2   10.20    3.30
   7  -9   2    2.60    2.40
  -7  -9  -2    4.50    2.30
   7   9   2    5.00    2.70
   7   9   2    7.20    3.10
  -7   9  -2    4.00    2.20
  -7   9  -2    3.40    2.40
   8  -9   2  300.07   17.60
   8  -9   2  304.67   14.10
  -8  -9  -2  341.37   17.70
  -8  -9  -2  278.47   13.00
   8   9   2  287.37   13.70
  -8   9  -2  278.87   14.10
   9  -9   2   12.30    4.10
  -9  -9  -2   10.50    3.60
   9  -9   2   15.40    4.10
   9   9   2   14.70    4.30
  -9   9  -2    9.70    3.70
   9   9   2    7.20    3.30
   9 -10  -2   10.80    3.60
  -9 -10   2    4.90    2.90
   9 -10  -2    9.20    4.00
  -9 -10   2    5.50    3.60
  -9  10   2    8.00    3.50
   9  10  -2   10.50    4.10
   8 -10  -2  119.49    8.80
  -8 -10   2  143.39    9.10
   8 -10  -2  135.09    8.90
  -8  10   2  135.69    9.10
   8  10  -2  127.29    8.70
   8  10  -2  162.48    9.80
   7 -10  -2  600.64   21.70
  -7 -10   2  600.74   21.50
  -7 -10   2  627.94   22.70
   7 -10  -2  607.24   23.00
   7  10  -2  611.44   22.70
   7  10  -2  587.94   21.90
  -7  10   2  570.14   22.40
   6 -10  -2    4.20    2.40
   6 -10  -2    2.70    1.70
  -6 -10   2    2.00    1.80
   6 -10  -2    6.10    2.70
  -6 -10   2    0.00    2.20
   6  10  -2    5.20    2.40
  -6  10   2    3.10    2.10
   6  10  -2    3.80    2.30
  -6  10   2    3.00    2.20
   5 -10  -2   52.99    4.40
   5 -10  -2   49.70    5.10
  -5 -10   2   49.60    5.00
  -5 -10   2   49.60    4.30
   5 -10  -2   43.40    4.60
   5  10  -2   42.70    4.60
  -5  10   2   45.10    4.60
  -5  10   2   49.20    4.40
  -5  10   2   48.90    4.10
   5  10  -2   53.49    4.90
   4 -10  -2   -2.30    1.20
   4 -10  -2    1.10    1.60
  -4 -10   2    2.50    1.80
  -4 -10   2    1.40    1.90
  -4 -10   2   -1.20    1.50
   4 -10  -2    0.60    1.40
   4  10  -2    1.10    2.00
   4  10  -2    0.90    1.40
  -4  10   2    2.50    1.50
  -4  10   2    0.70    1.60
  -4  10   2    1.30    1.80
  -4  10   2    0.40    1.40
   3 -10  -2   76.59    5.60
  -3 -10   2   67.59    5.20
  -3 -10   2   72.29    4.90
  -3 -10   2   63.49    4.30
   3 -10  -2   61.79    4.90
  -3  10   2   72.49    4.90
   3  10  -2   65.99    5.30
  -3  10   2   68.19    4.90
   3  10  -2   65.59    4.90
  -3  10   2   67.39    5.20
  -3  10   2   74.69    4.80
  -2 -10   2    4.40    1.80
   2 -10  -2   -0.30    1.80
  -2 -10   2    0.70    1.50
   2 -10  -2    1.40    1.40
   2 -10  -2    2.80    2.00
  -2 -10   2   -1.10    1.00
  -2 -10   2    1.30    1.70
   2  10  -2    0.00    1.50
  -2  10   2   -0.90    1.50
   2  10  -2    0.00    1.20
  -2  10   2    3.50    1.60
  -2  10   2    0.60    1.60
   2  10  -2    1.50    1.30
   1 -10  -2  498.75   17.00
  -1 -10   2  527.95   20.80
   1 -10  -2  504.25   17.70
  -1 -10   2  494.35   16.20
   1 -10  -2  559.84   21.00
  -1 -10   2  546.75   18.20
  -1 -10   2  470.05   17.40
   1 -10  -2  520.55   18.10
   1  10  -2  498.85   16.70
  -1  10   2  493.05   17.90
  -1  10   2  523.65   17.60
   1  10  -2  514.95   17.00
   1  10  -2  519.45   18.30
  -1  10   2  523.55   17.80
   0 -10  -2   24.60    3.10
   0 -10   2   18.70    2.80
   0 -10   2   19.70    2.10
   0 -10  -2   18.70    2.60
   0 -10   2   30.80    3.50
   0 -10   2   23.60    3.10
   0 -10  -2   24.60    3.20
   0  10   2   16.20    3.40
   0  10   2   16.60    2.80
   0  10  -2   23.10    3.60
   0  10   2   21.00    2.80
   0  10  -2   22.20    2.70
   0  10  -2   18.70    2.30
   1 -10   2 1009.50   30.80
  -1 -10  -2 1017.20   30.90
  -1 -10  -2 1011.70   31.40
  -1 -10  -2  977.70   30.30
   1 -10   2  895.31   31.10
  -1 -10  -2 1026.70   30.40
   1 -10   2  986.20   31.90
   1 -10   2 1009.70   32.20
  -1  10  -2  984.50   29.30
   1  10   2 1028.70   31.70
   1  10   2 1005.60   30.40
   1  10   2  987.00   30.40
  -1  10  -2 1028.20   32.00
  -1  10  -2  995.70   30.30
   1  10   2  968.30   29.10
  -2 -10  -2  189.78    8.80
  -2 -10  -2  185.98    8.10
   2 -10   2  194.58    8.50
   2 -10   2  196.08    9.50
  -2 -10  -2  177.48    9.00
   2 -10   2  171.38    7.90
  -2 -10  -2  197.58    8.60
   2  10   2  193.28    8.50
   2  10   2  203.38    8.80
  -2  10  -2  177.78    7.40
  -2  10  -2  172.78    8.90
  -2  10  -2  192.48    8.70
   2  10   2  190.88    9.30
   2  10   2  180.58    7.80
   3 -10   2  101.79    5.70
  -3 -10  -2   75.79    5.40
   3 -10   2   91.69    6.40
  -3 -10  -2   79.89    5.60
  -3 -10  -2   75.49    5.70
   3 -10   2   78.79    5.00
   3  10   2   89.29    5.70
  -3  10  -2   86.89    5.70
   3  10   2   86.99    6.10
   3  10   2   79.19    5.00
  -3  10  -2   89.09    5.80
   3  10   2   90.49    5.40
   4 -10   2  216.98   13.50
   4 -10   2  230.08    9.40
   4 -10   2  220.58   11.10
  -4 -10  -2  228.28   10.60
  -4 -10  -2  237.58   10.50
   4  10   2  217.98   10.90
   4  10   2  254.07   11.30
   4  10   2  237.48    9.90
  -4  10  -2  230.68   10.70
  -4  10  -2  234.88   10.60
   4  10   2  220.08   10.10
  -5 -10  -2    2.80    2.20
   5 -10   2    2.20    2.10
  -5 -10  -2    3.80    2.20
   5 -10   2    4.00    2.50
  -5 -10  -2    5.40    2.50
  -5  10  -2    1.80    2.10
   5  10   2    2.00    2.00
   5  10   2    0.10    1.90
  -5  10  -2    2.20    1.90
   5  10   2    3.60    2.00
   5  10   2    1.20    2.10
   6 -10   2   29.70    4.40
   6 -10   2   32.80    4.50
  -6 -10  -2   29.20    4.10
  -6 -10  -2   34.70    4.40
  -6 -10  -2   34.70    4.30
   6  10   2   29.70    4.30
  -6  10  -2   35.20    4.00
  -6  10  -2   25.30    3.90
   6  10   2   27.30    4.50
   7 -10   2   15.60    3.80
   7 -10   2   13.00    3.70
  -7 -10  -2   17.20    3.90
  -7 -10  -2   17.00    4.00
   7  10   2   15.10    3.70
   7  10   2    8.80    3.00
  -7  10  -2   15.60    3.90
  -8 -10  -2   91.49    7.40
  -8 -10  -2  102.29    7.60
   8 -10   2  102.39    7.70
   8 -10   2  109.29    8.20
  -8  10  -2   94.39    7.60
   8  10   2   92.89    7.90
   8  10   2   92.69    7.70
   9 -10   2   51.99    6.30
   9 -10   2   50.89    6.30
  -9 -10  -2   48.90    5.60
   9  10   2   40.20    6.10
  -9  10  -2   61.29    6.40
   9  10   2   44.10    5.80
  -8 -11   2  165.28   10.40
  -8 -11   2  178.58    9.90
   8 -11  -2  156.38   10.50
   8  11  -2  174.98   12.90
  -8  11   2  183.78   10.70
   8  11  -2  174.58   10.70
   7 -11  -2   38.60    5.00
  -7 -11   2   36.60    5.00
  -7 -11   2   26.10    4.00
   7  11  -2   30.40    5.00
   7  11  -2   29.30    5.00
  -7  11   2   35.50    4.70
  -6 -11   2   47.30    4.80
  -6 -11   2   48.70    5.40
   6 -11  -2   45.50    5.40
  -6  11   2   47.00    5.40
   6  11  -2   57.09    5.80
   6  11  -2   46.20    5.30
   5 -11  -2   99.99    6.40
  -5 -11   2  113.69    7.60
   5 -11  -2  116.69    7.80
  -5 -11   2   93.49    6.10
   5  11  -2  104.69    7.50
   5  11  -2   97.29    6.80
  -5  11   2  108.89    7.40
  -5  11   2   95.99    6.20
   4 -11  -2  230.08   11.60
   4 -11  -2  236.08   13.80
  -4 -11   2  217.88    9.80
   4 -11  -2  234.38   10.50
  -4 -11   2  230.88   11.20
   4  11  -2  244.18   11.40
  -4  11   2  258.37   11.50
  -4  11   2  230.38   10.10
  -4  11   2  229.78   10.40
   4  11  -2  236.48   10.80
   3 -11  -2  287.77   12.30
   3 -11  -2  290.17   12.90
  -3 -11   2  274.27   12.40
  -3 -11   2  261.07   12.50
  -3 -11   2  276.97   11.00
   3 -11  -2  293.37   12.10
  -3  11   2  291.77   12.00
  -3  11   2  297.37   12.50
   3  11  -2  287.17   12.80
  -3  11   2  277.67   12.00
  -3  11   2  299.07   12.70
   3  11  -2  294.07   11.90
   2 -11  -2   11.10    2.70
   2 -11  -2    9.70    2.70
  -2 -11   2    9.20    2.10
  -2 -11   2    3.90    2.00
  -2 -11   2    9.70    2.60
   2 -11  -2   10.20    2.60
  -2  11   2   11.00    2.60
   2  11  -2   10.20    2.60
  -2  11   2    9.10    2.60
  -2  11   2   12.30    2.50
  -2  11   2    6.80    2.20
   2  11  -2    9.90    2.40
   2  11  -2    9.30    3.90
   1 -11  -2  112.69    6.70
  -1 -11   2  111.39    6.80
   1 -11  -2  111.69    6.90
  -1 -11   2  112.69    6.90
   1 -11  -2  122.79    7.10
   1 -11  -2  106.09    6.00
   1  11  -2  107.19    6.90
   1  11  -2  109.09    6.00
  -1  11   2  113.29    6.90
   1  11  -2  116.69    6.10
  -1  11   2  110.49    6.40
  -1  11   2  111.79    6.60
   0 -11  -2  110.99    6.60
   0 -11  -2  107.19    6.50
   0 -11  -2  109.19    6.80
   0 -11   2  105.49    6.40
   0 -11   2  104.69    6.80
   0 -11  -2  108.99    6.10
   0  11   2  112.19    6.50
   0  11   2  114.79    6.50
   0  11  -2  109.59    5.70
   0  11  -2  106.59    6.00
   0  11   2  114.39    7.00
   0  11  -2  119.99    7.10
  -1 -11  -2    4.60    2.00
  -1 -11  -2    7.50    2.30
  -1 -11  -2    8.80    2.60
   1 -11   2    7.20    2.50
  -1 -11  -2    2.90    2.10
   1 -11   2    3.10    1.90
   1  11   2    3.00    2.00
  -1  11  -2    5.60    2.10
   1  11   2    3.60    1.80
   1  11   2    4.70    1.90
   2 -11   2  222.28   10.70
  -2 -11  -2  200.88   10.20
   2 -11   2  214.18    9.50
  -2 -11  -2  198.98    9.30
  -2 -11  -2  201.78    9.10
  -2  11  -2  214.08    9.70
   2  11   2  224.18    9.60
  -2  11  -2  220.28   10.40
   2  11   2  213.48   10.50
   2  11   2  184.88    8.40
  -3 -11  -2   92.49    6.50
   3 -11   2  104.59    7.20
  -3 -11  -2  113.39    7.10
  -3 -11  -2  108.09    6.50
  -3  11  -2  105.99    6.80
   3  11   2  105.79    6.50
  -3  11  -2   95.19    6.30
   3  11   2   95.09    6.90
   3  11   2  103.49    6.20
   3  11   2  100.29    5.90
  -4 -11  -2  177.88    9.10
  -4 -11  -2  202.58   10.10
  -4 -11  -2  163.58    9.00
   4 -11   2  185.48   10.00
   4 -11   2  176.08    9.00
  -4  11  -2  184.18    9.50
   4  11   2  183.58    9.20
  -4  11  -2  168.38    9.20
   4  11   2  184.08   10.10
   4  11   2  173.58    8.50
   4  11   2  181.48    8.80
   5 -11   2    3.50    2.60
  -5 -11  -2    4.00    2.50
  -5 -11  -2    4.10    2.20
   5 -11   2    1.00    2.30
  -5 -11  -2    0.90    2.10
   5  11   2    4.90    2.40
  -5  11  -2    5.80    2.20
  -5  11  -2    1.90    2.40
   5  11   2    4.00    2.20
   5  11   2    3.70    3.30
   5  11   2    2.30    2.60
   6 -11   2   32.20    5.00
  -6 -11  -2   37.30    4.60
  -6 -11  -2   31.60    4.70
   6 -11   2   37.80    4.90
  -6  11  -2   41.80    4.80
  -6  11  -2   44.70    5.00
   6  11   2   29.20    4.30
   6  11   2   37.00    5.10
  -7 -11  -2    1.40    2.50
  -7 -11  -2   -0.90    2.20
   7 -11   2   -2.30    2.00
   7  11   2   -0.60    1.80
   7  11   2    0.60    2.60
  -7  11  -2    2.10    2.60
   8 -11   2  413.46   18.10
  -8 -11  -2  388.06   17.20
   8 -11   2  434.56   18.70
  -8 -11  -2  429.16   18.20
   8  11   2  419.46   18.40
   8  11   2  417.06   18.10
  -8  11  -2  429.26   18.60
   7 -12  -2   56.99    6.60
  -7 -12   2   71.39    6.70
  -7 -12   2   59.49    5.60
   7  12  -2   59.59    6.30
  -7  12   2   61.79    6.40
   7  12  -2   65.29    6.30
   6 -12  -2    8.00    3.50
  -6 -12   2   11.10    3.60
  -6 -12   2    8.50    2.80
  -6  12   2    8.60    3.20
   6  12  -2    9.00    4.10
   6  12  -2    5.30    5.10
  -5 -12   2   81.89    6.40
  -5 -12   2   83.79    6.80
   5 -12  -2   75.69    6.90
   5 -12  -2   82.49    6.00
   5  12  -2   89.49    7.10
   5  12  -2   91.59    6.60
  -5  12   2   91.79    7.00
   4 -12  -2   -1.90    1.80
  -4 -12   2    0.20    1.80
   4 -12  -2   -2.10    1.70
  -4  12   2    2.30    2.00
   4  12  -2    0.50    2.10
   4  12  -2   -3.40    1.50
  -4  12   2   -3.10    1.60
   3 -12  -2   -1.50    1.80
   3 -12  -2   -0.50    1.80
  -3 -12   2   -0.70    2.00
  -3 -12   2    1.50    2.20
   3 -12  -2    2.60    1.90
   3  12  -2    0.10    2.30
   3  12  -2    0.90    1.50
  -3  12   2    3.20    1.90
  -3  12   2   -2.60    1.70
   2 -12  -2  185.28    9.50
   2 -12  -2  184.18    9.40
   2 -12  -2  169.88    9.60
  -2 -12   2  180.08    9.70
  -2 -12   2  176.38    9.20
  -2  12   2  177.58    9.50
  -2  12   2  186.58    9.30
   2  12  -2  183.08    9.90
   2  12  -2  187.28    8.70
  -2  12   2  192.28    9.60
  -2  12   2  190.48    9.60
  -1 -12   2  626.04   22.10
   1 -12  -2  643.04   22.20
   1 -12  -2  630.84   21.90
  -1 -12   2  624.94   22.00
   1 -12  -2  633.34   22.20
   1  12  -2  620.44   20.70
   1  12  -2  630.34   22.70
  -1  12   2  615.64   22.10
  -1  12   2  631.14   21.60
   1  12  -2  595.24   21.80
  -1  12   2  629.14   21.80
   0 -12   2   15.70    3.00
   0 -12  -2    9.90    2.80
   0 -12  -2   13.00    2.50
   0 -12  -2   15.20    3.30
   0 -12  -2   10.00    2.70
   0 -12   2   13.50    3.50
   0  12  -2    7.30    2.60
   0  12   2   11.50    2.80
   0  12   2    9.80    3.00
   0  12   2   12.50    3.50
   0  12  -2   14.40    2.70
  -1 -12  -2    1.90    1.60
  -1 -12  -2   -0.70    1.70
   1 -12   2    1.30    2.00
   1 -12   2    0.10    1.60
  -1 -12  -2    2.80    2.20
  -1 -12  -2    8.00    2.50
   1  12   2    0.50    1.80
   1  12   2    1.80    2.10
   1  12   2    2.30    1.90
  -1  12  -2    3.50    2.00
  -1  12  -2    2.00    2.00
  -2 -12  -2   58.79    4.70
  -2 -12  -2   50.79    5.20
  -2 -12  -2   50.49    4.80
   2 -12   2   54.69    5.40
   2 -12   2   66.59    4.90
   2  12   2   49.99    4.70
  -2  12  -2   51.99    5.10
   2  12   2   55.99    4.90
   2  12   2   56.09    5.50
  -2  12  -2   53.79    4.80
   3 -12   2  212.28    9.60
  -3 -12  -2  200.68    9.70
  -3 -12  -2  203.88   10.80
   3 -12   2  200.48   11.00
  -3 -12  -2  206.28   10.20
   3  12   2  204.88   10.10
  -3  12  -2  202.78   10.40
  -3  12  -2  196.98    9.90
   3  12   2  195.88    9.60
   3  12   2  201.78   10.80
  -4 -12  -2   -0.80    1.70
   4 -12   2    2.00    2.20
  -4 -12  -2   -0.20    1.90
  -4 -12  -2   -0.20    2.00
  -4  12  -2    4.90    2.50
   4  12   2   -0.50    2.10
   4  12   2    0.70    1.90
   4  12   2    3.80    2.50
  -4  12  -2    2.70    2.50
   5 -12   2  461.05   25.20
  -5 -12  -2  370.66   16.00
  -5 -12  -2  366.06   15.40
   5  12   2  346.57   16.90
   5  12   2  357.46   15.10
  -5  12  -2  377.66   16.10
  -5  12  -2  357.26   15.50
  -6 -12  -2    0.00    2.10
  -6 -12  -2    4.20    2.80
   6 -12   2    0.20    2.20
   6  12   2    0.00    2.10
   6  12   2   -1.00    2.30
  -6  12  -2    1.10    2.10
  -6  12  -2    1.60    2.70
  -7 -12  -2   19.30    4.30
   7 -12   2   14.40    4.70
  -7 -12  -2   23.80    4.70
   7  12   2   16.50    3.80
   7  12   2   20.30    4.60
  -7  12  -2   19.70    4.40
  -6 -13   2  107.69    8.30
   6 -13  -2  105.79    8.40
   6  13  -2  114.29    8.50
  -6  13   2  114.29    8.40
   6  13  -2  116.49    8.00
  -5 -13   2   28.90    4.80
   5 -13  -2   31.80    4.80
   5  13  -2   20.80    3.90
   5  13  -2   26.30    4.90
  -5  13   2   25.60    4.70
  -4 -13   2  491.85   21.30
   4 -13  -2  502.55   18.70
  -4  13   2  493.75   18.70
   4  13  -2  474.85   18.50
   3 -13  -2   76.79    6.80
   3 -13  -2   69.89    5.80
  -3 -13   2   71.69    6.60
   3  13  -2   75.99    6.50
   3  13  -2   68.69    5.50
  -3  13   2   81.09    6.40
  -3  13   2   70.79    6.30
   2 -13  -2   10.10    3.40
  -2 -13   2   16.80    3.80
   2 -13  -2   12.00    3.60
  -2 -13   2   18.80    4.00
   2  13  -2   23.50    4.30
  -2  13   2   16.70    3.80
  -2  13   2   20.60    3.80
  -1 -13   2    1.60    2.40
   1 -13  -2    1.50    1.90
   1 -13  -2   -1.40    2.10
   1 -13  -2   -0.70    1.70
  -1 -13   2    1.90    2.40
  -1  13   2    1.80    2.40
  -1  13   2    0.10    2.10
   1  13  -2    0.40    2.00
   0 -13   2    6.00    2.70
   0 -13  -2    8.40    2.30
   0 -13  -2    7.40    3.20
   0 -13   2    5.60    2.90
   0 -13  -2   10.30    3.10
   0 -13  -2    7.40    3.20
   0  13  -2    3.40    2.60
   0  13   2   11.40    3.20
   0  13  -2    4.60    3.00
   0  13   2    4.80    2.60
  -1 -13  -2    7.00    2.60
  -1 -13  -2    7.80    2.80
   1 -13   2    6.60    3.10
   1 -13   2    7.20    3.00
  -1 -13  -2   11.10    3.50
  -1 -13  -2    3.10    2.60
   1  13   2    6.70    2.80
  -1  13  -2    9.60    2.90
   1  13   2    9.00    3.10
  -1  13  -2    4.10    2.40
   2 -13   2  471.55   19.30
  -2 -13  -2  460.75   18.30
  -2 -13  -2  514.85   19.40
   2 -13   2  472.25   17.90
  -2 -13  -2  475.35   17.70
  -2  13  -2  489.45   18.20
  -2  13  -2  477.05   19.00
   2  13   2  492.05   19.40
   2  13   2  457.35   17.70
   3 -13   2    3.90    2.40
   3 -13   2    0.50    1.90
  -3 -13  -2    4.00    2.30
  -3 -13  -2    0.70    2.10
  -3  13  -2    5.30    2.60
   3  13   2    3.90    2.50
  -3  13  -2    1.70    2.10
   3  13   2   -0.20    2.30
  -4 -13  -2   26.30    4.50
   4 -13   2   29.50    4.80
  -4 -13  -2   27.20    3.90
  -4  13  -2   21.40    4.00
   4  13   2   24.70    4.40
  -4  13  -2   19.30    4.10
  -5 -13  -2   12.60    3.70
  -5 -13  -2   17.80    4.00
   5 -13   2   25.30    4.40
  -5  13  -2   24.00    4.50
  -5  13  -2   20.80    5.20
   5  13   2   15.90    4.40
  -6 -13  -2   93.19    7.70
   6 -13   2   90.19    7.90
  -6 -13  -2   81.09    6.90
  -6  13  -2   95.69    7.70
   6  13   2   74.59    7.30
  -5 -14   2   74.29    6.90
   5 -14  -2   61.29    6.90
  -5  14   2   74.99    6.90
   5  14  -2   77.09    7.30
   4 -14  -2   21.30    3.80
   4 -14  -2   12.20    3.90
  -4 -14   2   18.10    4.10
  -4  14   2   23.60    4.60
   4  14  -2   15.70    3.90
  -3 -14   2   11.40    3.60
   3 -14  -2    4.90    2.90
  -3  14   2    8.60    3.10
   3  14  -2    8.60    3.30
  -3  14   2   14.50    4.70
  -2 -14   2    1.90    2.40
   2 -14  -2    1.60    4.60
  -2 -14   2    7.00    3.70
  -2  14   2   -0.50    2.60
   2  14  -2    1.40    2.40
  -1 -14   2  877.21   30.30
   1 -14  -2  902.51   30.70
   1 -14  -2  835.82   33.00
  -1 -14   2  881.91   34.40
   1  14  -2  956.50   31.70
  -1  14   2  897.91   30.00
  -1  14   2  884.01   30.70
   0 -14  -2  270.97   13.00
   0 -14   2  281.07   13.30
   0 -14   2  261.87   12.90
   0  14  -2  309.97   18.70
   0  14   2  303.47   17.30
   0  14   2  274.47   12.80
   1 -14   2    7.00    2.80
  -1 -14  -2    2.80    2.60
   1  14   2    3.10    2.90
   1  14   2   13.60    3.70
  -1  14  -2    4.20    3.30
  -2 -14  -2    6.70    3.10
   2 -14   2   10.70    3.10
   2 -14   2    8.40    3.10
  -2  14  -2    7.40    3.00
  -2  14  -2    9.40    3.50
   2  14   2    7.50    3.50
   2  14   2    5.80    3.10
  -3 -14  -2  102.09    8.00
   3 -14   2   97.39    8.10
  -3 -14  -2  102.99    7.10
  -3  14  -2  123.99    8.90
  -3  14  -2  127.49    8.60
   3  14   2  127.99    8.80
   4 -14   2    5.50    3.30
  -4 -14  -2    7.70    3.00
  -4 -14  -2    3.00    2.20
   4  14   2    2.20    2.60
  -4  14  -2    0.40    2.90
  -4  14  -2    5.40    3.00
  -5 -14  -2  258.07   13.40
   5 -14   2  254.27   13.70
  -5 -14  -2  258.37   12.50
  -5  14  -2  265.87   13.50
  -5  14  -2  247.98   13.00
   5  14   2  259.17   13.60
   3 -15  -2   83.89    6.90
  -3 -15   2   79.79    7.40
   3 -15  -2   85.09    7.60
  -3  15   2   92.19    7.60
  -3  15   2   91.99    7.60
   3  15  -2   75.19    7.30
  -2 -15   2   51.79    6.00
   2 -15  -2   39.30    5.60
   2 -15  -2   58.99    5.90
  -2  15   2   38.80    5.40
  -2  15   2   54.99    5.80
   2  15  -2   52.19    6.00
  -1 -15   2    1.20    3.00
  -1 -15   2    0.50    3.00
   1 -15  -2    0.20    3.00
   1 -15  -2   -0.90    3.00
  -1  15   2    4.60    2.70
   1  15  -2    2.50    2.40
  -1  15   2    0.50    2.90
   0 -15  -2   11.70    3.40
   0 -15   2   12.40    3.70
   0 -15   2   16.10    4.50
   0  15  -2   17.80    4.30
   0  15   2   15.60    4.20
   0  15   2    5.00    3.00
   1 -15   2  208.28   11.00
   1 -15   2  218.98   12.10
  -1 -15  -2  191.38   11.40
   1  15   2  214.88   12.10
  -1  15  -2  218.98   12.00
   2 -15   2   83.39    7.70
   2 -15   2   79.29    6.80
  -2 -15  -2   78.69    7.20
  -2  15  -2   78.69    7.30
   2  15   2   74.19    7.40
   3 -15   2   75.69    7.20
  -3 -15  -2   65.29    6.50
   3  15   2   62.89    6.50
  -3  15  -2   62.69    6.50
  -3  15  -2   67.99    7.30
 -12   0   3   -0.50    2.10
  12   0  -3    1.90    2.90
 -11   0   3  176.48   10.60
  11   0  -3  181.48   10.60
  11   0  -3  164.78    9.80
  10   0  -3    3.30    2.30
 -10   0   3    3.30    2.40
  10   0  -3    3.20    2.40
 -10   0   3   -0.60    1.80
  -9   0   3   28.60    3.90
  -9   0   3   22.20    3.50
   9   0  -3   23.60    3.60
   9   0  -3   25.10    3.80
  -8   0   3   -0.30    1.70
   8   0  -3    0.80    1.60
   8   0  -3    2.70    1.30
  -8   0   3   -0.70    1.30
   8   0  -3    0.50    1.50
  -8   0   3   -0.30    1.20
   8   0  -3    1.90    2.00
  -7   0   3  662.13   20.70
   7   0  -3  657.43   21.70
  -7   0   3  655.73   20.50
  -7   0   3  648.94   21.70
  -7   0   3  636.34   21.10
   7   0  -3  665.83   20.60
   7   0  -3  669.13   21.60
   7   0  -3  640.64   21.10
  -6   0   3   -1.60    1.00
   6   0  -3    1.30    1.20
   6   0  -3    0.30    1.30
  -6   0   3    1.00    1.30
  -6   0   3   -2.00    0.90
  -6   0   3    1.60    1.10
  -6   0   3    1.10    1.30
   6   0  -3    0.70    1.30
   6   0  -3   -0.30    1.30
   6   0  -3    0.30    0.80
   6   0  -3   -0.80    1.10
  -5   0   3  319.97   11.70
  -5   0   3  333.17   11.30
   5   0  -3  344.47   11.30
  -5   0   3  345.07   11.00
   5   0  -3  331.97   11.10
   5   0  -3  330.57   11.30
   5   0  -3  330.77    9.70
   5   0  -3  324.27   11.60
  -5   0   3  347.87   11.60
  -5   0   3  340.77   11.40
   5   0  -3  329.97   11.70
  -4   0   3    1.10    0.90
   4   0  -3   -0.70    0.70
   4   0  -3    0.30    0.80
   4   0  -3    0.20    0.80
  -4   0   3    0.40    0.80
   4   0  -3    0.10    0.80
  -4   0   3    1.70    0.80
  -4   0   3   -0.80    0.80
  -4   0   3    0.40    0.80
   4   0  -3   -0.30    0.40
   4   0  -3   -0.60    0.90
   4   0  -3    0.10    0.40
   4   0  -3    2.50    1.00
  -3   0   3  300.97    9.50
   3   0  -3  305.97    9.40
   3   0  -3  294.47    8.90
  -3   0   3  289.87    9.30
  -3   0   3  295.57    9.80
  -3   0   3  298.77    9.40
   3   0  -3  296.57    9.50
   3   0  -3  299.47    9.70
   3   0  -3  303.07    9.60
   3   0  -3  304.77    9.60
  -2   0   3   -0.10    0.60
   2   0  -3   -0.10    0.40
  -2   0   3    1.60    0.50
  -2   0   3   -0.30    0.50
   2   0  -3    0.40    0.50
  -2   0   3    0.50    0.50
  -2   0   3    0.50    0.60
  -2   0   3   -0.30    0.60
   2   0  -3    0.60    0.60
  -2   0   3    0.70    0.50
  -2   0   3    0.20    0.40
   2   0  -3    0.60    0.40
   2   0  -3    0.50    0.50
  -2   0   3   -0.20    0.40
   2   0  -3    1.60    0.80
  -2   0   3   -0.30    0.50
  -2   0   3    1.00    0.70
   2   0  -3    0.20    0.40
   2   0  -3    0.30    0.70
   0   0   3    1.20    0.50
   0   0   3   -0.50    0.40
   0   0  -3    3.10    0.70
   0   0  -3   -0.10    0.50
   0   0   3    0.80    0.50
   0   0  -3    0.60    0.50
   0   0   3    0.90    0.50
   0   0  -3    1.20    0.60
   0   0   3    2.10    0.60
   0   0  -3    0.70    0.60
   0   0  -3    0.10    0.50
   0   0   3    0.50    0.50
   0   0   3    0.60    0.50
   1   0   3  631.74   17.80
  -1   0  -3  653.23   17.20
  -1   0  -3  626.84   17.90
  -1   0  -3  640.04   17.50
   1   0   3  619.24   17.40
   1   0   3  627.84   17.10
   1   0   3  612.64   17.40
  -1   0  -3  639.94   17.20
   1   0   3  616.54   18.10
   1   0   3  629.44   17.80
   1   0   3  605.74   17.40
   1   0   3  624.54   17.10
  -1   0  -3  642.34   18.00
   1   0   3  630.24   17.10
   1   0   3  618.14   17.80
  -1   0  -3  655.53   17.20
   2   0   3    3.30    0.70
   2   0   3    2.70    0.70
   2   0   3    3.10    0.70
   2   0   3    1.30    0.60
  -2   0  -3    3.80    0.60
  -2   0  -3    1.40    0.80
  -2   0  -3    2.60    0.90
   2   0   3    0.90    0.80
   2   0   3    1.70    0.70
  -2   0  -3    1.70    0.50
   2   0   3    2.40    0.40
  -2   0  -3    2.70    0.70
   2   0   3    2.80    0.60
  -2   0  -3    1.80    0.70
  -2   0  -3    3.00    0.50
  -2   0  -3    3.00    0.80
  -3   0  -3 2166.68   60.29
   3   0   3 2180.48   59.09
  -3   0  -3 2191.38   59.49
   3   0   3 2257.87   59.69
   3   0   3 2170.28   60.59
  -3   0  -3 2065.89   58.99
  -3   0  -3 2225.18   59.99
  -3   0  -3 2282.07   60.09
   3   0   3 2148.19   59.79
   3   0   3 2246.88   60.39
   3   0   3 2266.67   59.99
  -3   0  -3 2233.88   60.49
  -3   0  -3 2280.17   60.09
  -3   0  -3 2183.98   58.69
   3   0   3 2126.09   58.69
   4   0   3    0.00    0.80
  -4   0  -3    1.40    0.90
   4   0   3   -0.20    0.80
  -4   0  -3    1.50    1.00
   4   0   3    0.40    0.50
   4   0   3   -1.10    0.70
   4   0   3    5.30    1.50
  -4   0  -3    0.90    0.50
  -4   0  -3    0.60    0.50
  -4   0  -3    1.80    1.00
  -4   0  -3    2.40    1.10
  -4   0  -3    0.60    1.00
   4   0   3    0.30    0.80
  -4   0  -3   -0.70    0.70
   5   0   3 4270.57  120.49
   5   0   3 4515.35  120.29
  -5   0  -3 4505.55  120.19
   5   0   3 4540.45  121.09
  -5   0  -3 4320.07  117.99
  -5   0  -3 4469.75  120.39
  -5   0  -3 4375.06  120.39
   5   0   3 4430.06  119.79
  -5   0  -3 4470.25  120.39
   5   0   3 4391.56  118.39
  -6   0  -3   -0.20    1.10
   6   0   3    1.80    1.50
   6   0   3   -1.30    1.30
  -6   0  -3    0.30    1.30
   6   0   3    1.80    0.90
  -6   0  -3   -0.50    1.20
  -6   0  -3   -0.40    1.10
   6   0   3   -0.60    1.10
  -7   0  -3  400.96   14.50
   7   0   3  386.36   14.50
   7   0   3  387.36   15.10
   7   0   3  364.56   14.60
  -7   0  -3  407.66   14.70
  -7   0  -3  410.96   14.80
  -7   0  -3  404.66   14.30
   8   0   3    0.90    1.70
  -8   0  -3    0.80    1.50
  -8   0  -3    2.60    1.90
   8   0   3    0.10    1.40
   8   0   3   -0.20    1.60
  -9   0  -3  350.46   14.50
   9   0   3  325.57   14.90
  -9   0  -3  370.26   14.80
  -9   0  -3  356.46   14.80
   9   0   3  361.46   15.10
 -10   0  -3    2.60    2.30
  10   0   3   -0.30    2.60
 -10   0  -3    1.80    2.60
  10   0   3   -2.60    2.50
  11   0   3  510.65   20.40
 -11   0  -3  493.25   19.60
  11   0   3  467.55   20.20
 -11   0  -3  503.35   20.00
  12  -1  -3   49.80    6.00
 -12  -1   3   48.20    5.80
  12   1  -3   55.49    6.00
 -12   1   3   47.40    5.90
  11  -1  -3   14.70    4.00
 -11  -1   3   20.70    4.50
  11   1  -3   14.20    4.80
  11   1  -3   16.20    4.10
 -11   1   3   13.20    3.50
  10  -1  -3 1223.68   39.20
  10  -1  -3 1145.19   37.40
 -10  -1   3 1213.58   39.10
 -10   1   3 1182.38   37.20
  10   1  -3 1234.98   38.50
  10   1  -3 1226.38   38.90
 -10   1   3 1235.68   39.20
   9  -1  -3    6.00    2.40
  -9  -1   3   10.10    2.40
   9  -1  -3    9.50    2.30
   9  -1  -3    7.10    2.90
  -9  -1   3    8.00    2.90
  -9   1   3    7.30    2.50
   9   1  -3    8.30    2.60
  -9   1   3   10.70    3.20
   9   1  -3   10.90    3.00
  -8  -1   3  239.38    9.70
  -8  -1   3  238.28    9.30
   8  -1  -3  243.48   10.00
   8  -1  -3  226.78   10.50
   8  -1  -3  218.18   10.20
  -8  -1   3  229.78   10.50
   8  -1  -3  237.58    9.50
  -8   1   3  229.88    9.40
   8   1  -3  211.68    9.90
   8   1  -3  194.38    9.80
   8   1  -3  231.48   11.60
   8   1  -3  220.08    9.00
  -8   1   3  233.08   10.60
  -8   1   3  228.78    9.60
  -7  -1   3   46.80    4.10
   7  -1  -3   45.00    4.10
   7  -1  -3   46.50    3.90
  -7  -1   3   46.70    3.20
  -7  -1   3   45.80    3.60
   7  -1  -3   44.50    3.70
  -7  -1   3   43.00    3.80
   7  -1  -3   53.79    3.80
  -7   1   3   47.20    4.10
  -7   1   3   44.50    3.60
   7   1  -3   45.30    3.30
  -7   1   3   52.09    3.70
   7   1  -3   41.60    3.80
   7   1  -3   50.89    4.10
   7   1  -3   46.40    4.10
  -7   1   3   43.80    3.90
  -6  -1   3  240.28    8.70
  -6  -1   3  247.08    9.40
   6  -1  -3  245.68   10.00
   6  -1  -3  262.57    9.90
  -6  -1   3  250.37   10.00
  -6  -1   3  242.18    9.40
  -6  -1   3  253.17    9.70
   6  -1  -3  243.98    9.30
   6  -1  -3  250.37    9.40
  -6   1   3  241.78   10.00
  -6   1   3  248.18    9.20
   6   1  -3  238.28    8.00
   6   1  -3  243.68    9.70
  -6   1   3  261.17    9.70
   6   1  -3  245.58    9.80
  -6   1   3  266.67    9.40
   6   1  -3  241.68    9.70
   6   1  -3  244.58    9.30
  -6   1   3  220.68    9.20
   6   1  -3  258.07    9.10
  -5  -1   3  141.89    6.10
  -5  -1   3  138.19    5.40
   5  -1  -3  148.19    5.90
  -5  -1   3  144.99    6.10
   5  -1  -3  141.29    6.10
   5  -1  -3  143.49    6.30
  -5  -1   3  145.89    6.40
  -5  -1   3  143.39    6.00
   5  -1  -3  125.49    5.70
   5  -1  -3  136.39    6.30
   5  -1  -3  136.99    4.40
   5   1  -3  141.89    5.90
   5   1  -3  151.38    6.40
  -5   1   3  147.29    6.50
  -5   1   3  150.58    6.10
  -5   1   3  148.79    6.30
   5   1  -3  137.09    4.90
  -5   1   3  141.59    6.00
  -5   1   3  144.19    5.80
   5   1  -3  138.09    6.40
   5   1  -3  147.19    6.30
  -4  -1   3 2425.96   68.59
   4  -1  -3 2541.15   68.99
   4  -1  -3 2595.14   68.89
  -4  -1   3 2582.74   68.69
  -4  -1   3 2546.05   69.69
   4  -1  -3 2551.84   68.39
   4  -1  -3 2492.15   68.99
   4  -1  -3 2376.86   68.59
   4  -1  -3 2576.84   68.29
  -4  -1   3 2564.24   67.89
  -4  -1   3 2519.65   68.59
  -4  -1   3 2587.44   69.09
  -4   1   3 2602.04   69.49
   4   1  -3 2402.56   68.69
  -4   1   3 2582.34   69.19
   4   1  -3 2315.47   68.69
  -4   1   3 2439.86   68.29
   4   1  -3 2449.35   69.29
   4   1  -3 2406.66   67.69
   4   1  -3 2543.85   67.39
   4   1  -3 2512.15   67.39
  -4   1   3 2537.75   68.49
   4   1  -3 2413.76   68.39
  -4   1   3 2548.95   68.69
  -4   1   3 2561.54   68.59
   4   1  -3 2629.44   68.99
  -3  -1   3 1007.70   27.40
  -3  -1   3  984.90   27.60
  -3  -1   3  920.51   27.20
   3  -1  -3  971.30   27.40
   3  -1  -3  973.80   27.70
  -3  -1   3  972.20   27.60
  -3  -1   3  950.90   26.40
   3  -1  -3  879.51   26.90
   3  -1  -3  996.50   27.50
  -3  -1   3  986.90   26.60
   3  -1  -3 1002.80   27.40
   3  -1  -3  980.40   27.00
   3  -1  -3  994.60   27.70
  -3   1   3  981.40   27.20
   3   1  -3  985.70   27.50
  -3   1   3  925.71   26.90
   3   1  -3  964.20   27.60
   3   1  -3  945.41   26.50
  -3   1   3  936.41   27.00
   3   1  -3 1019.40   27.50
  -3   1   3  956.10   27.20
  -3   1   3 1022.60   27.30
   3   1  -3  908.51   27.30
   3   1  -3 1013.50   27.60
  -3   1   3  961.00   27.70
   3   1  -3 1003.80   26.50
  -2  -1   3  891.21   24.70
  -2  -1   3  831.82   24.90
  -2  -1   3  812.92   24.90
  -2  -1   3  877.51   24.30
  -2  -1   3  896.91   24.60
   2  -1  -3  906.51   25.10
   2  -1  -3  926.21   24.50
   2  -1  -3  920.21   24.70
   2  -1  -3  912.21   25.10
   2  -1  -3  909.81   25.30
  -2  -1   3  843.32   24.60
  -2  -1   3  809.42   24.80
  -2  -1   3  892.01   25.20
  -2  -1   3  922.51   24.00
  -2  -1   3  919.61   24.80
  -2  -1   3  883.61   25.00
   2  -1  -3  905.81   24.40
   2   1  -3  930.31   25.20
   2   1  -3  935.11   24.30
  -2   1   3  849.61   24.90
   2   1  -3  917.51   24.90
   2   1  -3  885.31   24.00
   2   1  -3  873.71   24.80
  -2   1   3  878.61   25.10
  -2   1   3  901.11   24.70
  -2   1   3  848.02   25.00
   2   1  -3  916.51   25.10
  -2   1   3  881.01   24.60
  -2   1   3  910.41   24.50
  -2   1   3  876.71   24.50
   2   1  -3  962.10   25.40
  -2   1   3  948.71   24.70
   2   1  -3  916.51   25.10
   2   1  -3  920.51   24.80
  -2   1   3  848.62   25.10
   1  -1  -3 1555.24   40.40
  -1  -1   3 1426.96   40.80
   1  -1  -3 1502.25   40.90
  -1  -1   3 1441.06   40.30
  -1  -1   3 1468.05   40.30
  -1  -1   3 1506.95   40.50
   1  -1  -3 1537.55   40.70
  -1  -1   3 1504.45   40.80
   1  -1  -3 1548.84   40.20
  -1  -1   3 1509.95   40.50
  -1  -1   3 1536.35   40.30
  -1  -1   3 1514.05   40.90
  -1  -1   3 1520.45   40.40
  -1  -1   3 1537.65   39.90
  -1  -1   3 1523.85   40.90
   1  -1  -3 1553.44   40.90
   1   1  -3 1517.85   40.90
  -1   1   3 1454.15   40.90
   1   1  -3 1368.86   40.20
   1   1  -3 1466.55   40.20
  -1   1   3 1466.85   40.50
  -1   1   3 1555.34   40.30
  -1   1   3 1504.85   40.60
  -1   1   3 1535.15   40.10
  -1   1   3 1476.05   40.80
   1   1  -3 1540.85   41.00
  -1   1   3 1523.25   40.10
  -1   1   3 1442.66   40.30
   1   1  -3 1545.45   40.50
   1   1  -3 1443.06   40.40
   1   1  -3 1501.05   40.90
  -1   1   3 1512.55   40.90
  -1   1   3 1487.75   40.70
   1   1  -3 1527.55   40.50
   0  -1  -3 1047.10   28.50
   0  -1  -3 1053.49   28.40
   0  -1   3 1037.30   28.40
   0  -1   3 1018.00   28.60
   0  -1   3  974.00   29.00
   0  -1  -3 1078.79   28.60
   0  -1   3 1141.19   29.20
   0  -1  -3 1042.00   28.60
   0  -1   3 1027.30   28.00
   0  -1   3 1008.40   29.00
   0  -1   3 1023.20   28.00
   0  -1  -3 1096.49   28.50
   0  -1   3 1024.60   28.60
   0  -1   3 1041.20   28.20
   0  -1  -3 1069.19   28.50
   0  -1  -3 1071.99   28.60
   0  -1   3 1019.00   27.90
   0  -1   3 1067.39   28.00
   0   1  -3 1038.30   28.70
   0   1   3 1022.50   28.50
   0   1   3  984.10   28.50
   0   1   3  952.60   28.40
   0   1  -3 1058.89   28.20
   0   1  -3 1063.39   28.10
   0   1  -3 1074.09   28.70
   0   1  -3 1055.59   28.80
   0   1  -3 1080.79   28.00
   0   1   3 1010.10   28.40
   0   1   3 1041.50   28.60
   0   1  -3 1082.79   28.10
   0   1   3 1038.10   28.60
   0   1   3 1061.49   28.40
   1  -1   3 3677.13  101.19
   1  -1   3 3768.62  101.19
   1  -1   3 3743.03  100.79
   1  -1   3 3872.51  100.29
  -1  -1  -3 3929.61  100.79
   1  -1   3 3862.81  101.09
  -1  -1  -3 3922.21  100.49
   1  -1   3 3830.92  100.29
   1  -1   3 3856.01  100.49
   1   1   3 3620.04  101.09
   1   1   3 3899.21  101.19
  -1   1  -3 3662.73  100.29
  -1   1  -3 3693.73  100.39
   1   1   3 3837.12  100.49
   1   1   3 3795.42  101.29
   1   1   3 3800.92  100.69
  -1   1  -3 3580.94  100.79
   1   1   3 3653.53  100.99
  -2  -1  -3 1115.49   30.80
   2  -1   3 1102.79   30.80
  -2  -1  -3 1106.99   30.10
  -2  -1  -3 1125.79   30.90
   2  -1   3 1088.69   31.00
   2  -1   3 1091.29   30.50
  -2  -1  -3 1079.09   30.50
   2  -1   3 1107.79   30.40
  -2  -1  -3 1129.59   31.10
   2  -1   3 1140.99   30.50
  -2  -1  -3 1100.69   29.90
   2  -1   3 1108.99   30.50
  -2  -1  -3 1138.79   30.50
   2   1   3 1055.19   30.00
   2   1   3 1123.39   30.30
   2   1   3 1103.89   31.10
  -2   1  -3 1114.19   30.60
   2   1   3 1081.59   30.40
   2   1   3 1114.19   29.60
   2   1   3 1117.99   29.80
  -2   1  -3 1109.39   30.90
   2   1   3 1068.29   31.20
  -2   1  -3 1137.89   31.10
   2   1   3 1121.69   30.10
  -2   1  -3 1136.99   31.00
  -2   1  -3 1077.29   30.20
  -2   1  -3 1093.99   30.30
  -3  -1  -3  695.13   20.40
   3  -1   3  692.33   20.90
   3  -1   3  723.93   20.30
  -3  -1  -3  707.13   19.80
  -3  -1  -3  724.33   20.90
  -3  -1  -3  731.53   20.50
  -3  -1  -3  702.13   20.60
   3  -1   3  714.53   20.00
   3  -1   3  660.23   20.30
  -3  -1  -3  717.23   20.80
   3  -1   3  710.63   20.50
   3  -1   3  705.13   21.00
  -3  -1  -3  719.23   19.70
  -3   1  -3  658.73   19.80
   3   1   3  738.43   20.10
   3   1   3  705.03   19.60
  -3   1  -3  725.23   20.90
   3   1   3  727.03   20.40
  -3   1  -3  720.63   20.30
  -3   1  -3  695.33   20.90
   3   1   3  685.33   21.40
  -3   1  -3  716.93   20.50
  -3   1  -3  698.03   20.40
   3   1   3  684.73   20.20
  -3   1  -3  694.13   20.10
  -4  -1  -3  486.95   14.90
  -4  -1  -3  485.55   15.00
  -4  -1  -3  478.35   13.60
  -4  -1  -3  453.45   14.70
  -4  -1  -3  463.05   14.10
  -4  -1  -3  477.25   15.10
   4  -1   3  491.45   15.30
   4  -1   3  446.96   14.50
  -4  -1  -3  473.25   14.90
   4  -1   3  496.05   15.30
   4  -1   3  471.95   14.00
   4  -1   3  474.85   14.60
   4  -1   3  477.35   14.80
  -4   1  -3  429.46   14.60
  -4   1  -3  425.36   13.70
  -4   1  -3  483.35   15.00
   4   1   3  475.55   15.00
   4   1   3  501.15   14.90
   4   1   3  477.55   15.40
   4   1   3  440.16   13.50
  -4   1  -3  469.85   15.00
   4   1   3  486.05   14.40
   5  -1   3  117.59    4.60
   5  -1   3  108.69    5.80
  -5  -1  -3  112.09    4.20
  -5  -1  -3  119.99    5.60
   5  -1   3  118.29    5.60
  -5  -1  -3  108.19    5.50
   5  -1   3  105.59    5.90
  -5  -1  -3  115.99    5.60
  -5  -1  -3  113.89    5.60
  -5   1  -3  107.09    5.50
   5   1   3  114.39    5.60
   5   1   3  110.79    5.00
  -5   1  -3  111.19    5.30
  -5   1  -3  112.09    5.60
   5   1   3  108.79    5.80
   5   1   3  107.99    5.50
  -5   1  -3  123.69    5.70
   5   1   3  108.79    3.60
   6  -1   3  188.88    8.20
  -6  -1  -3  185.08    8.30
   6  -1   3  204.78    8.80
  -6  -1  -3  214.38    8.40
   6  -1   3  194.38    8.80
   6  -1   3  190.58    7.00
  -6  -1  -3  183.48    8.30
  -6   1  -3  187.98    8.40
  -6   1  -3  192.28    8.20
   6   1   3  198.88    8.30
  -6   1  -3  206.08    8.30
   6   1   3  176.18    8.20
   6   1   3  197.18    8.90
  -6   1  -3  191.78    8.40
  -7  -1  -3  281.37   11.70
  -7  -1  -3  303.97   12.10
   7  -1   3  310.57   12.10
   7  -1   3  282.97   12.20
  -7  -1  -3  306.17   12.00
   7  -1   3  307.37   12.50
  -7   1  -3  310.77   11.70
   7   1   3  306.17   12.10
   7   1   3  305.37   12.70
  -7   1  -3  302.57   12.20
  -7   1  -3  306.27   12.20
  -7   1  -3  317.87   12.00
  -8  -1  -3  114.69    6.90
   8  -1   3  109.39    6.90
  -8  -1  -3  107.59    6.70
   8  -1   3  118.29    7.40
  -8  -1  -3  109.69    6.90
   8  -1   3  123.99    7.40
   8   1   3  106.79    6.60
  -8   1  -3  118.09    7.10
  -8   1  -3  130.59    7.30
  -8   1  -3  125.59    6.90
   8   1   3  114.19    7.40
   8   1   3  108.69    6.90
  -8   1  -3  121.79    6.60
   8   1   3  114.69    6.50
   9  -1   3    6.70    2.70
  -9  -1  -3    4.40    2.30
  -9  -1  -3    1.50    2.00
   9  -1   3    4.90    2.60
  -9  -1  -3    7.80    2.70
   9   1   3    5.50    2.60
  -9   1  -3    0.90    2.20
  -9   1  -3    3.60    2.10
   9   1   3    3.30    2.20
   9   1   3    8.10    3.90
   9   1   3    2.10    2.60
 -10  -1  -3    0.60    2.20
  10  -1   3   -0.60    2.10
  10  -1   3    0.70    2.60
 -10  -1  -3    3.60    2.90
  10   1   3   -2.20    2.40
 -10   1  -3    1.70    2.50
  10   1   3    3.10    2.30
 -10   1  -3    2.00    2.50
 -11  -1  -3    1.80    3.10
  11  -1   3    1.00    2.90
  11  -1   3   -3.50    2.90
 -11  -1  -3   13.40    3.50
 -11   1  -3    1.70    2.70
 -11   1  -3   -0.20    2.70
  11   1   3    0.40    2.60
  11   1   3   -1.50    3.00
  11  -2  -3   13.40    3.90
 -11  -2   3    7.40    3.20
 -11   2   3   10.50    3.00
  11   2  -3    8.90    3.20
 -11   2   3    2.50    2.60
  11   2  -3    7.50    3.70
  10  -2  -3   39.30    4.90
 -10  -2   3   38.10    5.00
  10   2  -3   37.30    5.00
 -10   2   3   27.90    3.90
 -10   2   3   35.60    4.90
  10   2  -3   33.80    4.40
   9  -2  -3   17.70    3.30
   9  -2  -3   16.90    3.40
  -9  -2   3   14.30    2.80
  -9  -2   3   18.30    2.70
  -9  -2   3   16.10    3.70
   9   2  -3   11.90    3.00
  -9   2   3   15.50    3.00
  -9   2   3   14.40    3.60
   9   2  -3   15.00    3.20
  -8  -2   3  751.22   23.40
   8  -2  -3  752.82   25.50
  -8  -2   3  750.22   25.40
   8  -2  -3  763.32   24.40
  -8  -2   3  783.42   24.40
   8  -2  -3  741.53   24.10
   8  -2  -3  749.13   25.20
   8   2  -3  738.63   23.20
  -8   2   3  737.43   23.70
   8   2  -3  781.52   25.30
  -8   2   3  791.02   25.60
   8   2  -3  749.73   26.60
  -8   2   3  779.32   24.60
   8   2  -3  790.52   25.30
  -8   2   3  764.02   27.30
   7  -2  -3  704.63   22.10
  -7  -2   3  697.93   22.00
  -7  -2   3  694.83   22.20
  -7  -2   3  699.23   21.10
   7  -2  -3  673.13   22.80
   7  -2  -3  671.43   22.50
  -7  -2   3  705.53   22.90
   7  -2  -3  678.13   21.60
  -7   2   3  697.03   21.60
  -7   2   3  691.93   22.10
   7   2  -3  692.83   22.50
   7   2  -3  676.93   22.40
   7   2  -3  716.53   22.80
  -7   2   3  680.13   22.30
   7   2  -3  689.53   21.10
  -7   2   3  699.23   22.90
  -6  -2   3    9.00    2.30
   6  -2  -3    7.00    1.80
  -6  -2   3    7.40    1.40
   6  -2  -3    7.00    1.70
   6  -2  -3    3.80    1.70
  -6  -2   3    6.70    1.80
  -6  -2   3    8.40    2.10
  -6  -2   3    4.60    1.60
   6  -2  -3    5.10    1.80
   6   2  -3    6.00    1.90
   6   2  -3    7.20    2.00
  -6   2   3    5.10    1.60
  -6   2   3    7.40    1.90
   6   2  -3    4.60    1.30
   6   2  -3    4.70    1.60
  -6   2   3    7.60    1.80
  -6   2   3    8.10    2.10
   6   2  -3    5.50    1.60
   6   2  -3    4.30    1.70
  -5  -2   3 1804.62   50.09
   5  -2  -3 1790.32   50.59
  -5  -2   3 1784.22   50.39
   5  -2  -3 1798.32   50.19
  -5  -2   3 1748.23   49.90
  -5  -2   3 1822.92   48.90
   5  -2  -3 1716.23   49.60
   5  -2  -3 1777.62   50.29
   5  -2  -3 1790.12   49.30
  -5  -2   3 1825.42   50.19
  -5   2   3 1782.92   49.80
   5   2  -3 1764.42   49.70
  -5   2   3 1790.32   49.90
  -5   2   3 1757.32   47.90
  -5   2   3 1812.12   50.49
  -5   2   3 1795.32   49.99
  -5   2   3 1811.82   50.09
   5   2  -3 1766.72   50.29
   5   2  -3 1708.03   50.09
   5   2  -3 1795.22   48.80
  -4  -2   3  627.14   18.50
   4  -2  -3  621.14   17.80
  -4  -2   3  621.94   17.40
  -4  -2   3  622.34   18.70
   4  -2  -3  618.14   18.80
   4  -2  -3  585.44   19.00
   4  -2  -3  596.14   18.40
  -4  -2   3  628.04   18.70
   4  -2  -3  600.74   18.10
   4  -2  -3  622.34   18.70
  -4  -2   3  629.84   18.40
   4   2  -3  607.74   18.70
  -4   2   3  623.04   16.80
  -4   2   3  631.14   20.10
  -4   2   3  636.74   19.60
  -4   2   3  611.04   19.10
   4   2  -3  576.34   17.30
  -4   2   3  629.84   18.90
   4   2  -3  561.44   18.40
   4   2  -3  622.64   18.20
   4   2  -3  610.34   18.20
  -4   2   3  616.24   17.80
  -4   2   3  571.64   19.00
   4   2  -3  622.14   17.60
   4   2  -3  601.84   18.60
  -3  -2   3  650.03   17.30
  -3  -2   3  620.34   18.60
   3  -2  -3  604.14   17.00
  -3  -2   3  613.34   18.20
  -3  -2   3  603.54   18.30
  -3  -2   3  606.74   17.80
   3  -2  -3  640.84   17.60
   3  -2  -3  642.64   18.50
   3  -2  -3  633.14   18.40
  -3  -2   3  629.44   18.50
   3  -2  -3  647.24   18.80
  -3  -2   3  638.04   18.40
   3  -2  -3  652.23   18.70
   3  -2  -3  638.44   18.40
  -3   2   3  625.74   17.10
  -3   2   3  632.64   18.30
   3   2  -3  626.54   18.20
   3   2  -3  660.23   18.60
   3   2  -3  609.74   17.30
  -3   2   3  642.24   18.30
  -3   2   3  611.84   18.20
   3   2  -3  640.44   17.90
  -3   2   3  628.94   18.20
  -3   2   3  638.44   18.70
   3   2  -3  630.94   18.70
   3   2  -3  636.54   18.50
  -3   2   3  607.54   17.60
   3   2  -3  583.44   18.30
  -2  -2   3 4567.64  120.99
   2  -2  -3 4103.99  121.09
  -2  -2   3 4455.75  121.19
  -2  -2   3 4668.33  121.69
   2  -2  -3 4722.83  120.49
   2  -2  -3 4543.75  120.49
   2  -2  -3 4700.93  120.89
  -2  -2   3 4268.97  121.29
  -2  -2   3 4198.08  121.19
  -2  -2   3 4708.23  121.29
  -2  -2   3 4770.12  121.29
  -2   2   3 4227.78  121.29
  -2   2   3 4683.43  120.99
  -2   2   3 4542.85  120.49
  -2   2   3 4668.33  120.49
   2   2  -3 4506.85  121.29
  -2   2   3 4599.04  121.09
   2   2  -3 4364.36  121.09
   2   2  -3 4698.33  121.09
   2   2  -3 4686.33  121.49
  -1  -2   3   41.50    2.00
  -1  -2   3   42.50    2.00
  -1  -2   3   42.60    1.90
  -1  -2   3   40.20    1.90
  -1  -2   3   40.50    2.20
  -1  -2   3   42.10    1.80
   1  -2  -3   41.80    1.90
  -1  -2   3   41.50    2.10
   1  -2  -3   45.80    2.30
   1  -2  -3   40.90    2.30
   1  -2  -3   42.60    1.50
   1  -2  -3   43.50    2.20
  -1  -2   3   41.60    1.30
   1  -2  -3   42.60    1.80
  -1  -2   3   44.80    2.00
   1  -2  -3   44.20    1.80
  -1  -2   3   45.60    2.30
   1  -2  -3   40.10    1.40
   1   2  -3   40.80    1.80
  -1   2   3   42.90    1.50
  -1   2   3   41.90    2.20
  -1   2   3   42.20    1.50
   1   2  -3   37.30    1.80
   1   2  -3   40.90    2.10
  -1   2   3   42.90    1.90
  -1   2   3   44.40    1.80
   1   2  -3   42.50    2.20
   1   2  -3   39.20    1.70
   1   2  -3   44.50    2.10
  -1   2   3   42.40    1.70
   1   2  -3   40.40    2.00
   1   2  -3   46.90    2.10
  -1   2   3   43.70    1.50
  -1   2   3   38.50    1.90
  -1   2   3   40.60    2.10
  -1   2   3   43.40    2.10
   0  -2  -3  247.48    7.10
   0  -2   3  233.18    7.60
   0  -2   3  244.68    7.70
   0  -2   3  236.68    7.10
   0  -2  -3  253.17    6.90
   0  -2  -3  249.48    7.70
   0  -2   3  249.18    7.40
   0  -2   3  248.38    7.30
   0  -2  -3  253.77    7.70
   0  -2   3  237.98    7.20
   0  -2  -3  257.27    7.00
   0  -2  -3  239.38    7.60
   0  -2  -3  249.28    7.50
   0  -2   3  234.88    7.20
   0  -2   3  237.58    7.30
   0  -2   3  234.18    7.70
   0   2   3  250.47    6.90
   0   2  -3  248.68    7.20
   0   2   3  252.77    7.30
   0   2  -3  224.58    7.60
   0   2  -3  244.38    7.70
   0   2   3  245.28    7.20
   0   2  -3  244.88    7.40
   0   2  -3  241.48    7.70
   0   2   3  243.88    7.60
   0   2   3  242.18    7.00
   0   2   3  244.98    6.90
   0   2  -3  243.38    7.40
   0   2   3  233.98    7.40
   0   2   3  231.88    7.60
   0   2   3  245.68    7.60
   0   2   3  252.87    7.60
  -1  -2  -3  440.56   12.70
   1  -2   3  438.46   12.30
   1  -2   3  422.16   11.70
   1  -2   3  427.06   12.80
   1  -2   3  436.06   12.70
   1  -2   3  442.66   11.90
  -1  -2  -3  446.46   12.10
   1  -2   3  417.06   12.30
  -1  -2  -3  435.06   12.10
   1  -2   3  406.66   12.60
  -1  -2  -3  436.96   12.50
   1  -2   3  417.96   12.20
   1  -2   3  405.36   12.40
  -1  -2  -3  443.96   12.00
  -1  -2  -3  441.16   12.70
   1  -2   3  412.56   12.20
   1   2   3  419.16   12.60
   1   2   3  430.76   12.00
  -1   2  -3  446.96   12.80
   1   2   3  422.26   12.40
  -1   2  -3  433.46   12.90
  -1   2  -3  435.16   12.70
  -1   2  -3  419.26   11.90
  -1   2  -3  437.36   11.70
   1   2   3  414.76   11.90
  -1   2  -3  401.56   12.10
   1   2   3  407.66   11.60
   1   2   3  430.96   12.00
  -1   2  -3  402.56   12.50
  -1   2  -3  439.06   12.60
   1   2   3  419.86   11.90
   1   2   3  426.56   11.60
   1   2   3  447.46   12.70
  -1   2  -3  427.16   12.40
  -2  -2  -3  214.78    6.70
   2  -2   3  203.08    6.70
  -2  -2  -3  212.08    7.10
   2  -2   3  195.08    6.30
  -2  -2  -3  207.38    7.10
   2  -2   3  205.98    6.70
   2  -2   3  210.28    7.20
  -2  -2  -3  197.18    6.50
  -2  -2  -3  202.08    6.10
   2  -2   3  217.88    7.20
  -2   2  -3  216.88    6.40
   2   2   3  207.48    6.50
   2   2   3  207.88    6.60
   2   2   3  201.98    7.20
   2   2   3  208.98    6.50
   2   2   3  194.08    6.50
  -2   2  -3  216.78    8.40
  -2   2  -3  207.58    7.20
   2   2   3  207.78    6.30
  -2   2  -3  213.68    7.10
  -2   2  -3  185.38    6.70
  -2   2  -3  198.78    6.80
  -2   2  -3  208.48    6.90
  -3  -2  -3  194.78    7.20
  -3  -2  -3  227.68    7.00
   3  -2   3  229.68    7.60
   3  -2   3  229.18    7.60
  -3  -2  -3  218.98    7.50
  -3  -2  -3  247.88    9.20
   3  -2   3  224.08    7.50
   3  -2   3  209.28    7.70
   3  -2   3  208.18    8.00
  -3  -2  -3  224.08    7.20
  -3  -2  -3  210.58    8.40
   3  -2   3  226.08    7.70
   3   2   3  219.18    7.10
   3   2   3  221.08    7.20
  -3   2  -3  220.78    7.30
   3   2   3  215.78    7.40
   3   2   3  218.48    7.40
   3   2   3  236.08    8.20
  -3   2  -3  228.68    8.00
  -3   2  -3  224.18    8.00
  -3   2  -3  216.28    7.60
  -3   2  -3  231.48    7.80
  -4  -2  -3  319.77   10.90
  -4  -2  -3  328.37   11.10
  -4  -2  -3  330.37   11.20
   4  -2   3  323.37   11.30
  -4  -2  -3  323.87   10.30
   4  -2   3  332.77   10.60
   4  -2   3  340.87   11.30
   4  -2   3  350.66   11.20
  -4  -2  -3  326.97   11.20
  -4  -2  -3  333.47   10.20
  -4   2  -3  331.07   11.20
   4   2   3  319.07   10.80
  -4   2  -3  310.47   11.00
   4   2   3  335.27   11.00
  -4   2  -3  343.77   10.80
  -4   2  -3  334.17   11.20
   4   2   3  341.37   11.80
  -4   2  -3  329.27   11.40
   4   2   3  324.57   10.90
   4   2   3  320.07   10.50
  -5  -2  -3 4075.99  110.09
  -5  -2  -3 4013.50  109.99
   5  -2   3 4129.79  110.39
   5  -2   3 4069.19  110.69
  -5  -2  -3 4103.19  108.49
  -5  -2  -3 4068.69  109.99
   5  -2   3 4009.00  109.99
   5  -2   3 3904.41  109.49
   5  -2   3 4017.00  109.09
  -5   2  -3 4143.09  110.29
  -5   2  -3 4192.88  109.69
  -5   2  -3 4083.09  110.39
   5   2   3 3916.51  109.69
   5   2   3 3856.01  110.79
  -5   2  -3 4023.10  109.89
   5   2   3 3937.51  110.69
  -6  -2  -3  392.46   13.80
   6  -2   3  394.86   14.20
   6  -2   3  388.26   13.90
   6  -2   3  389.46   12.70
  -6  -2  -3  390.96   13.90
  -6  -2  -3  392.96   13.90
   6  -2   3  382.46   14.40
   6   2   3  384.66   13.60
  -6   2  -3  389.26   13.60
  -6   2  -3  388.16   14.00
   6   2   3  388.56   13.70
   6   2   3  383.36   14.50
   6   2   3  380.26   13.70
  -6   2  -3  379.86   13.40
   7  -2   3   78.19    4.30
  -7  -2  -3   83.89    5.30
   7  -2   3   85.79    5.60
  -7  -2  -3   96.69    7.20
   7  -2   3   82.39    5.40
  -7  -2  -3   78.29    5.30
  -7   2  -3   73.89    5.00
   7   2   3   77.29    5.20
   7   2   3   78.79    5.10
   7   2   3   82.39    6.50
  -7   2  -3   82.69    5.50
   7   2   3   72.99    5.10
  -7   2  -3   80.39    4.90
  -8  -2  -3   11.00    2.80
   8  -2   3    7.30    2.50
   8  -2   3   11.00    2.80
  -8  -2  -3    9.20    2.80
  -8  -2  -3   14.10    3.10
   8  -2   3    5.20    2.40
  -8   2  -3   11.90    3.00
   8   2   3   12.00    2.80
  -8   2  -3    8.60    2.30
  -8   2  -3    9.80    3.00
  -8   2  -3    4.70    2.10
   8   2   3   14.60    3.60
   8   2   3   13.10    3.10
   9  -2   3  293.77   13.90
  -9  -2  -3  300.07   13.50
  -9  -2  -3  309.47   13.10
   9  -2   3  326.57   13.80
  -9  -2  -3  326.97   13.70
   9   2   3  316.57   14.50
  -9   2  -3  306.37   12.90
   9   2   3  323.47   13.40
   9   2   3  305.97   12.70
   9   2   3  294.37   14.30
  -9   2  -3  301.07   13.40
  -9   2  -3  306.57   13.60
 -10  -2  -3  108.79    7.30
  10  -2   3  110.09    8.40
 -10  -2  -3  118.89    8.10
  10  -2   3  119.49    8.40
 -10   2  -3  107.39    7.70
  10   2   3  104.69    8.40
  10   2   3  109.29    7.50
 -10   2  -3  111.59    7.70
  11  -2   3  554.44   22.10
  11  -2   3  521.15   21.20
 -11  -2  -3  539.15   20.60
 -11  -2  -3  555.24   21.50
 -11   2  -3  505.55   20.40
  11   2   3  546.75   22.10
  11   2   3  531.25   20.80
 -11   2  -3  527.55   21.10
  11  -3  -3  244.18   12.90
 -11  -3   3  246.28   12.90
  11   3  -3  242.98   12.20
  11   3  -3  247.48   12.70
 -11   3   3  240.08   12.90
 -10  -3   3 1065.49   35.30
  10  -3  -3 1056.49   35.60
 -10   3   3 1064.09   34.40
  10   3  -3 1027.10   34.50
  10   3  -3 1113.69   35.50
 -10   3   3 1101.09   35.70
  -9  -3   3   69.39    5.90
  -9  -3   3   57.69    4.90
   9  -3  -3   67.29    5.80
   9  -3  -3   59.99    5.00
  -9   3   3   74.59    6.00
   9   3  -3   80.39    5.70
  -9   3   3   68.79    5.30
   9   3  -3   64.79    5.70
  -8  -3   3    7.20    1.80
  -8  -3   3    6.00    2.00
   8  -3  -3    5.70    2.40
   8  -3  -3    8.60    2.40
  -8  -3   3    8.30    2.60
   8  -3  -3    4.60    1.90
   8  -3  -3    8.90    2.40
  -8   3   3    6.70    2.50
   8   3  -3    8.30    2.60
  -8   3   3    9.50    2.70
   8   3  -3    6.70    2.40
  -8   3   3    8.20    2.30
  -7  -3   3   24.20    2.40
  -7  -3   3   19.90    3.00
   7  -3  -3   17.60    2.70
  -7  -3   3   16.30    2.70
   7  -3  -3   19.10    3.00
  -7  -3   3   18.00    2.80
   7  -3  -3   21.20    3.00
   7  -3  -3   23.50    2.80
   7   3  -3   19.70    3.00
  -7   3   3   18.70    3.10
  -7   3   3   23.60    3.20
  -7   3   3   18.90    2.70
   7   3  -3   20.90    2.90
  -7   3   3   19.10    2.70
   7   3  -3   21.70    3.00
  -6  -3   3   33.80    3.20
   6  -3  -3   31.30    3.30
  -6  -3   3   35.40    3.20
  -6  -3   3   31.70    2.40
   6  -3  -3   34.40    2.70
  -6  -3   3   35.90    3.30
   6  -3  -3   29.40    3.10
   6  -3  -3   30.80    3.00
  -6  -3   3   27.90    2.90
   6   3  -3   35.40    3.10
   6   3  -3   30.30    3.70
   6   3  -3   29.60    3.20
  -6   3   3   25.90    2.70
  -6   3   3   29.30    3.10
  -6   3   3   30.10    1.80
  -6   3   3   28.20    2.90
  -6   3   3   33.60    3.30
   6   3  -3   32.90    3.10
   6   3  -3   36.20    2.60
   6   3  -3   34.10    2.60
   5  -3  -3    4.10    1.70
   5  -3  -3    7.60    1.80
  -5  -3   3    3.20    1.30
   5  -3  -3    7.00    1.70
   5  -3  -3    3.50    1.20
  -5  -3   3    6.00    1.70
  -5  -3   3    4.90    1.40
  -5  -3   3    6.50    1.10
   5  -3  -3    5.90    1.60
  -5  -3   3    5.90    1.70
   5  -3  -3    7.80    2.00
  -5   3   3    3.20    1.40
   5   3  -3    3.50    1.50
   5   3  -3    4.40    1.30
   5   3  -3    7.00    1.60
  -5   3   3    5.20    1.70
   5   3  -3    5.90    1.90
   5   3  -3    5.20    1.50
  -5   3   3    7.90    1.80
  -5   3   3    5.60    1.60
  -5   3   3    5.00    0.90
   4  -3  -3  284.77    9.70
   4  -3  -3  272.77   10.00
  -4  -3   3  289.97    8.60
   4  -3  -3  285.97    8.70
  -4  -3   3  289.07    9.70
  -4  -3   3  273.37    9.70
  -4  -3   3  293.87   10.00
   4  -3  -3  272.17    8.30
   4  -3  -3  266.37    9.70
   4  -3  -3  285.07   10.70
  -4  -3   3  287.67    9.90
   4  -3  -3  283.17   10.00
   4   3  -3  288.67   10.10
   4   3  -3  288.57    9.20
  -4   3   3  266.47    9.60
  -4   3   3  277.47    8.70
   4   3  -3  283.67    9.90
  -4   3   3  291.27   10.10
  -4   3   3  280.67    8.30
   4   3  -3  302.87    9.80
   4   3  -3  261.27    8.50
  -4   3   3  241.98    9.50
   4   3  -3  286.27    9.50
  -4   3   3  298.47    9.80
   3  -3  -3 2745.43   72.29
  -3  -3   3 2702.43   70.79
  -3  -3   3 2519.95   71.89
   3  -3  -3 2546.15   70.89
   3  -3  -3 2758.42   72.19
  -3  -3   3 2549.65   71.99
   3  -3  -3 2589.84   71.89
  -3  -3   3 2686.13   72.49
   3  -3  -3 2641.84   70.79
   3  -3  -3 2508.75   72.59
  -3  -3   3 2635.84   71.99
  -3  -3   3 2712.33   72.09
  -3  -3   3 2670.83   71.99
   3  -3  -3 2707.33   72.19
  -3   3   3 2653.03   70.99
   3   3  -3 2638.54   72.49
  -3   3   3 2684.63   71.89
   3   3  -3 2611.54   70.79
   3   3  -3 2646.64   71.99
   3   3  -3 2712.93   72.29
   3   3  -3 2714.13   71.79
  -3   3   3 2821.02   73.39
  -3   3   3 2657.33   72.09
  -3   3   3 2605.24   71.89
   3   3  -3 2578.64   71.89
  -3   3   3 2701.63   71.89
  -3   3   3 2591.14   70.79
   3   3  -3 2585.24   72.79
   2  -3  -3 5198.58  133.79
  -2  -3   3 4668.03  133.69
  -2  -3   3 5017.10  133.89
   2  -3  -3 4986.60  133.39
   2  -3  -3 5183.58  134.59
   2  -3  -3 4884.41  133.29
  -2  -3   3 5091.09  133.69
  -2  -3   3 5083.59  134.29
  -2  -3   3 5138.39  133.99
  -2  -3   3 5157.38  134.09
  -2  -3   3 5010.30  134.29
  -2   3   3 4726.03  133.79
   2   3  -3 5058.39  133.69
   2   3  -3 4992.90  134.29
   2   3  -3 5190.98  133.89
   2   3  -3 4693.93  133.89
   2   3  -3 5159.88  133.99
   2   3  -3 5024.70  132.69
  -2   3   3 5051.69  133.29
   2   3  -3 5002.50  134.09
   2   3  -3 5039.90  132.69
   2   3  -3 4601.44  133.49
  -2   3   3 4915.41  133.69
  -2   3   3 5185.48  133.59
  -1  -3   3  114.39    4.50
  -1  -3   3  112.69    4.20
   1  -3  -3  113.89    4.10
   1  -3  -3  122.79    4.60
   1  -3  -3  121.29    4.60
   1  -3  -3  109.89    3.70
   1  -3  -3  120.39    4.10
  -1  -3   3  110.89    4.50
  -1  -3   3  111.79    4.70
  -1  -3   3  114.09    3.80
   1  -3  -3  116.59    4.60
   1  -3  -3  114.59    3.90
  -1  -3   3  118.39    4.30
  -1  -3   3  101.49    4.20
  -1  -3   3  110.79    3.50
  -1  -3   3  110.59    4.20
   1   3  -3  127.99    4.70
   1   3  -3  112.09    4.30
  -1   3   3  115.39    4.40
   1   3  -3  123.99    4.50
   1   3  -3  115.49    3.80
  -1   3   3  113.89    4.10
   1   3  -3  119.89    4.50
  -1   3   3  123.29    3.90
  -1   3   3  109.09    3.90
   1   3  -3  113.59    3.60
  -1   3   3  121.29    4.00
  -1   3   3  111.59    4.00
   0  -3  -3  227.28    7.60
   0  -3   3  221.48    8.10
   0  -3   3  232.08    7.80
   0  -3   3  231.88    7.70
   0  -3  -3  242.28    7.60
   0  -3   3  232.98    7.50
   0  -3   3  231.78    7.50
   0  -3   3  238.58    7.50
   0  -3  -3  238.78    6.70
   0  -3  -3  223.08    6.70
   0  -3  -3  249.97    7.30
   0  -3   3  232.38    7.10
   0  -3   3  242.68    7.50
   0  -3  -3  239.08    6.80
   0  -3  -3  235.48    7.80
   0  -3  -3  246.78    7.20
   0   3   3  247.88    7.10
   0   3   3  237.78    7.20
   0   3  -3  249.08    7.30
   0   3  -3  254.37    7.70
   0   3  -3  228.18    7.40
   0   3  -3  241.48    7.80
   0   3   3  241.28    7.40
   0   3  -3  246.88    7.80
   0   3   3  234.88    6.90
   0   3   3  235.78    7.50
   0   3   3  236.38    6.80
   0   3   3  245.68    7.80
   0   3  -3  227.38    7.50
   1  -3   3    4.90    1.10
   1  -3   3    4.20    0.80
   1  -3   3    5.90    1.10
  -1  -3  -3    4.20    0.80
  -1  -3  -3    7.50    1.20
  -1  -3  -3    5.20    0.60
  -1  -3  -3    4.60    1.00
  -1  -3  -3    4.40    0.80
   1  -3   3    4.90    0.90
   1  -3   3    6.50    1.00
  -1  -3  -3    4.80    1.00
   1  -3   3    3.90    0.90
   1  -3   3    5.00    0.90
  -1  -3  -3    4.40    1.00
   1   3   3    3.70    1.00
   1   3   3    4.70    0.50
  -1   3  -3    3.60    0.90
  -1   3  -3    4.20    1.00
  -1   3  -3    5.00    1.10
   1   3   3    5.50    0.90
   1   3   3    4.20    0.80
  -1   3  -3    4.90    0.80
   1   3   3    3.70    0.80
  -1   3  -3    5.40    1.10
  -1   3  -3    3.30    0.80
   1   3   3    4.20    0.70
   2  -3   3 4480.25  119.59
  -2  -3  -3 4535.95  119.69
   2  -3   3 4531.05  118.39
   2  -3   3 4283.77  118.39
   2  -3   3 4414.06  119.29
  -2  -3  -3 4357.16  118.39
  -2  -3  -3 4539.25  119.29
  -2  -3  -3 4562.34  119.59
  -2  -3  -3 4542.05  118.09
   2  -3   3 4434.66  119.79
   2  -3   3 4427.26  119.39
   2  -3   3 4293.17  119.19
  -2  -3  -3 4559.94  119.19
  -2  -3  -3 4347.47  118.49
   2   3   3 4384.86  118.69
   2   3   3 4483.05  119.79
  -2   3  -3 4448.75  119.49
  -2   3  -3 4370.26  118.29
   2   3   3 4487.75  119.09
   2   3   3 4470.45  118.49
  -2   3  -3 4593.14  119.89
  -2   3  -3 4423.76  119.59
   2   3   3 4410.46  118.99
   2   3   3 4498.45  119.89
   2   3   3 4380.76  118.09
  -2   3  -3 4241.58  119.29
  -2   3  -3 4588.54  119.29
  -3  -3  -3  768.32   21.30
   3  -3   3  705.13   21.30
  -3  -3  -3  723.83   21.30
   3  -3   3  699.43   21.50
   3  -3   3  716.73   22.10
  -3  -3  -3  694.33   20.70
  -3  -3  -3  713.43   20.70
   3  -3   3  747.73   19.90
  -3  -3  -3  771.82   21.50
   3  -3   3  739.73   22.10
  -3  -3  -3  772.72   21.90
   3  -3   3  723.73   20.80
  -3  -3  -3  737.33   21.70
  -3   3  -3  699.03   21.40
   3   3   3  721.53   21.20
  -3   3  -3  715.53   19.90
  -3   3  -3  755.32   21.80
   3   3   3  734.03   20.90
   3   3   3  718.93   22.10
   3   3   3  754.12   21.40
  -3   3  -3  761.82   22.00
  -3   3  -3  702.33   21.20
  -3   3  -3  746.43   21.90
   3   3   3  735.63   20.90
  -3   3  -3  758.82   20.90
   3   3   3  769.42   22.10
  -4  -3  -3   46.80    3.20
   4  -3   3   56.89    3.30
   4  -3   3   53.39    3.40
   4  -3   3   49.80    3.40
  -4  -3  -3   55.39    3.00
  -4  -3  -3   50.79    3.40
  -4  -3  -3   52.99    3.40
   4  -3   3   59.49    3.80
   4  -3   3   61.49    3.40
  -4  -3  -3   60.99    3.60
   4  -3   3   50.39    3.20
  -4   3  -3   55.09    3.60
  -4   3  -3   59.09    3.60
   4   3   3   49.70    2.90
  -4   3  -3   57.49    3.50
   4   3   3   54.69    3.80
   4   3   3   54.49    3.00
  -4   3  -3   57.49    3.20
   4   3   3   49.10    3.50
   4   3   3   49.30    3.10
  -4   3  -3   58.89    3.10
   4   3   3   56.49    3.30
   5  -3   3 2144.09   59.09
   5  -3   3 2086.69   58.79
   5  -3   3 2145.99   59.89
  -5  -3  -3 2083.79   57.89
   5  -3   3 2114.29   58.49
   5  -3   3 2082.29   59.19
  -5  -3  -3 2101.39   59.09
  -5  -3  -3 2072.79   59.19
  -5   3  -3 2134.39   58.49
   5   3   3 2124.29   59.79
  -5   3  -3 2093.49   58.99
   5   3   3 2089.29   59.29
  -5   3  -3 2113.79   59.29
  -5   3  -3 2082.19   59.39
   5   3   3 2122.79   58.49
   5   3   3 2084.09   58.89
   6  -3   3    0.40    1.20
  -6  -3  -3    1.50    1.10
   6  -3   3    2.20    1.60
  -6  -3  -3    4.00    1.60
  -6  -3  -3    1.90    1.50
  -6  -3  -3    1.30    1.40
   6  -3   3    2.90    1.30
   6  -3   3    1.30    1.50
   6   3   3    0.30    1.40
  -6   3  -3   -1.20    1.20
  -6   3  -3    1.40    1.40
   6   3   3   -0.30    1.10
  -6   3  -3    2.30    1.50
  -6   3  -3    2.30    1.40
   6   3   3    1.90    1.20
   6   3   3   -0.20    1.50
   7  -3   3   88.49    5.90
   7  -3   3   93.89    5.10
  -7  -3  -3   98.19    6.10
   7  -3   3  108.19    6.30
  -7  -3  -3   99.69    5.90
  -7  -3  -3   96.99    6.00
   7  -3   3  116.59    6.90
  -7   3  -3   97.79    5.70
  -7   3  -3   91.19    5.60
   7   3   3  105.79    6.10
   7   3   3   96.49    5.70
  -7   3  -3   97.19    6.10
   7   3   3  100.69    6.00
   7   3   3  100.39    6.80
  -7   3  -3  102.79    6.40
   8  -3   3   43.80    5.00
   8  -3   3   62.19    5.30
  -8  -3  -3   58.69    6.20
  -8  -3  -3   56.59    4.80
   8  -3   3   67.89    5.30
  -8  -3  -3   59.79    4.90
   8   3   3   58.69    4.80
   8   3   3   58.19    5.50
  -8   3  -3   56.79    4.70
   8   3   3   60.69    7.10
  -8   3  -3   53.99    4.30
   8   3   3   57.19    4.80
  -8   3  -3   55.89    4.90
  -8   3  -3   59.79    5.00
   9  -3   3  188.58   10.10
  -9  -3  -3  197.68   10.30
   9  -3   3  208.28   11.10
  -9  -3  -3  196.38    9.90
  -9  -3  -3  216.08   10.50
  -9   3  -3  183.28   10.20
   9   3   3  194.98    9.70
  -9   3  -3  198.18    9.80
   9   3   3  197.18    9.60
   9   3   3  186.28   12.20
   9   3   3  199.78   11.10
  10  -3   3  101.59    8.70
 -10  -3  -3  110.99   11.00
  10  -3   3  105.79    7.80
 -10  -3  -3   94.59    6.90
  10   3   3  116.79    9.70
  10   3   3   95.59    6.90
 -10   3  -3  103.49    7.40
  11  -3   3   10.10    3.80
 -11  -3  -3    0.60    2.70
 -11  -3  -3    2.50    2.60
 -11   3  -3    4.90    2.70
  11   3   3    7.40    3.70
  11  -4  -3   27.90    5.10
 -11  -4   3   33.40    5.00
  11   4  -3   34.20    4.80
 -11   4   3   34.90    4.70
  11   4  -3   27.00    5.10
 -11   4   3   30.90    5.30
  10  -4  -3  334.27   14.60
 -10  -4   3  369.66   15.90
  10  -4  -3  359.76   15.80
 -10   4   3  347.67   14.90
 -10   4   3  352.46   15.70
  10   4  -3  367.66   15.90
  10   4  -3  327.27   14.60
   9  -4  -3   43.80    5.00
   9  -4  -3   38.90    4.20
  -9  -4   3   46.40    4.50
  -9  -4   3   38.60    4.80
   9   4  -3   42.00    4.40
   9   4  -3   42.50    5.00
  -9   4   3   37.70    4.70
  -9   4   3   38.50    4.40
   8  -4  -3   14.40    2.90
  -8  -4   3    9.20    2.50
  -8  -4   3   10.20    2.60
   8  -4  -3   13.20    2.70
   8  -4  -3   11.80    2.90
  -8   4   3   13.20    3.20
   8   4  -3   10.70    2.60
  -8   4   3   11.70    2.80
   8   4  -3   12.30    2.60
  -7  -4   3  828.02   24.10
   7  -4  -3  812.72   26.00
   7  -4  -3  834.32   32.80
  -7  -4   3  811.02   25.80
   7  -4  -3  792.72   26.20
  -7  -4   3  788.32   29.10
  -7   4   3  832.02   26.60
   7   4  -3  832.02   25.70
   7   4  -3  861.31   30.10
  -7   4   3  781.12   25.70
   7   4  -3  829.32   26.10
  -7   4   3  789.62   24.90
  -7   4   3  810.22   25.90
   7   4  -3  797.82   24.50
  -6  -4   3   -1.10    1.20
  -6  -4   3    1.20    1.40
   6  -4  -3    0.50    1.20
   6  -4  -3    0.70    1.40
  -6  -4   3    0.50    1.20
  -6  -4   3    1.60    1.60
  -6  -4   3    2.70    1.30
  -6  -4   3   -0.80    0.90
   6  -4  -3    0.20    1.40
  -6   4   3   -0.40    1.30
   6   4  -3   -0.50    1.20
   6   4  -3    1.80    1.20
  -6   4   3    0.80    0.90
  -6   4   3    0.60    1.30
   6   4  -3    0.70    1.20
   6   4  -3    0.70    1.50
  -6   4   3    1.70    1.30
  -5  -4   3  113.29    5.80
  -5  -4   3  112.79    5.60
   5  -4  -3  110.59    5.90
   5  -4  -3  121.79    6.00
  -5  -4   3  107.49    5.60
   5  -4  -3  123.19    4.60
  -5  -4   3  114.69    5.00
   5  -4  -3  109.79    5.40
   5  -4  -3  119.79    5.90
  -5  -4   3  116.19    5.60
  -5  -4   3  114.29    4.50
   5   4  -3  106.69    5.10
   5   4  -3  112.89    5.40
   5   4  -3  110.49    5.90
  -5   4   3  104.89    5.30
   5   4  -3  121.39    5.60
  -5   4   3  115.59    5.90
  -5   4   3  129.29    5.90
   5   4  -3  117.59    5.80
  -5   4   3  132.59    6.00
  -5   4   3  115.49    4.30
  -4  -4   3    8.10    1.60
   4  -4  -3    7.00    1.70
  -4  -4   3    6.80    1.00
   4  -4  -3    7.00    1.00
   4  -4  -3    6.00    1.60
   4  -4  -3    6.90    1.50
  -4  -4   3    8.50    1.50
   4  -4  -3    7.80    1.70
  -4  -4   3    6.70    1.50
  -4  -4   3    6.40    1.60
  -4   4   3    4.40    1.50
   4   4  -3    6.10    1.70
  -4   4   3    4.70    1.40
   4   4  -3    7.10    1.70
  -4   4   3    7.50    1.60
  -4   4   3    6.60    1.60
   4   4  -3    7.50    1.50
   4   4  -3    8.50    1.50
  -4   4   3    5.90    1.00
   4   4  -3    5.90    1.50
   3  -4  -3 1919.01   51.79
   3  -4  -3 1732.73   50.69
   3  -4  -3 1823.82   51.59
   3  -4  -3 1908.71   51.79
   3  -4  -3 1827.72   52.19
   3  -4  -3 1878.01   51.79
  -3  -4   3 1887.61   51.69
  -3  -4   3 1915.11   51.79
  -3  -4   3 1903.11   51.59
  -3  -4   3 1934.11   52.19
  -3  -4   3 2000.20   53.29
  -3  -4   3 1858.61   51.49
  -3   4   3 1961.50   51.69
  -3   4   3 1910.11   51.49
   3   4  -3 1895.01   51.99
  -3   4   3 1866.21   50.79
  -3   4   3 1835.92   51.49
   3   4  -3 1738.73   51.69
   3   4  -3 1872.41   51.59
  -3   4   3 1901.71   51.89
   3   4  -3 1801.02   51.39
   3   4  -3 1784.82   50.29
  -3   4   3 1913.61   51.99
   3   4  -3 1806.02   51.39
  -2  -4   3 1555.94   44.90
   2  -4  -3 1705.83   45.00
  -2  -4   3 1629.94   45.10
  -2  -4   3 1684.83   45.10
   2  -4  -3 1603.54   44.50
   2  -4  -3 1615.54   44.90
   2  -4  -3 1609.24   44.50
   2  -4  -3 1663.33   45.30
  -2  -4   3 1660.83   44.60
  -2  -4   3 1631.14   46.20
   2  -4  -3 1712.23   44.80
  -2  -4   3 1611.84   45.00
  -2   4   3 1647.74   44.60
   2   4  -3 1618.04   44.90
   2   4  -3 1616.74   44.90
   2   4  -3 1536.65   44.50
   2   4  -3 1678.73   45.30
  -2   4   3 1588.04   44.90
  -2   4   3 1617.34   44.80
  -2   4   3 1607.64   44.60
   2   4  -3 1658.23   43.80
   2   4  -3 1645.74   45.20
   2   4  -3 1597.24   43.80
  -1  -4   3 4465.55  122.29
  -1  -4   3 4725.23  122.49
   1  -4  -3 4621.74  122.69
  -1  -4   3 4609.44  121.59
   1  -4  -3 4634.14  121.69
   1  -4  -3 4550.24  121.59
   1  -4  -3 4692.53  122.79
  -1  -4   3 4590.74  122.39
  -1  -4   3 4692.13  122.69
  -1  -4   3 4755.52  122.79
   1   4  -3 4600.34  121.59
  -1   4   3 4638.74  122.29
   1   4  -3 4547.25  122.49
   1   4  -3 4454.15  122.19
   1   4  -3 4629.94  122.69
   1   4  -3 4671.93  122.69
  -1   4   3 4483.45  121.69
  -1   4   3 4546.35  121.89
   1   4  -3 4068.69  122.39
  -1   4   3 4482.75  121.99
   1   4  -3 4422.26  121.59
  -1   4   3 4487.75  122.59
   0  -4   3  680.13   20.00
   0  -4   3  686.53   20.40
   0  -4  -3  713.13   20.60
   0  -4  -3  761.92   20.40
   0  -4  -3  702.53   19.80
   0  -4   3  704.13   20.50
   0  -4  -3  713.83   20.90
   0  -4   3  699.63   19.40
   0  -4   3  717.43   20.60
   0  -4   3  714.23   20.90
   0  -4  -3  723.33   19.80
   0  -4   3  695.23   20.40
   0  -4  -3  734.43   20.90
   0  -4  -3  728.03   19.30
   0   4  -3  726.33   20.80
   0   4   3  725.03   20.00
   0   4  -3  754.22   20.20
   0   4   3  733.83   20.20
   0   4  -3  705.23   20.90
   0   4   3  703.43   19.90
   0   4   3  686.53   20.10
   0   4  -3  695.83   20.60
   0   4   3  732.53   20.80
   0   4  -3  767.22   20.90
   0   4  -3  663.73   19.40
   0   4   3  704.73   19.30
   0   4  -3  723.03   20.40
   0   4   3  738.53   20.80
   1  -4   3  801.32   22.40
  -1  -4  -3  732.53   21.50
  -1  -4  -3  816.02   22.00
  -1  -4  -3  748.23   22.50
   1  -4   3  795.12   22.40
   1  -4   3  789.82   22.00
   1  -4   3  788.72   22.30
  -1  -4  -3  782.92   22.70
  -1  -4  -3  719.73   22.10
  -1  -4  -3  783.82   22.10
   1  -4   3  793.72   22.70
  -1  -4  -3  794.92   22.80
   1  -4   3  799.22   22.90
   1   4   3  764.22   21.70
  -1   4  -3  814.32   22.60
   1   4   3  818.12   22.10
   1   4   3  817.52   22.10
   1   4   3  760.32   21.80
  -1   4  -3  810.42   22.40
  -1   4  -3  801.42   21.10
  -1   4  -3  763.32   22.00
  -1   4  -3  792.82   22.50
   1   4   3  815.32   22.30
  -1   4  -3  769.52   22.80
   1   4   3  695.03   22.60
  -1   4  -3  788.72   22.50
  -1   4  -3  719.83   22.10
   2  -4   3 1309.87   36.90
  -2  -4  -3 1310.57   36.50
  -2  -4  -3 1345.77   36.90
  -2  -4  -3 1312.27   36.30
  -2  -4  -3 1278.47   36.20
  -2  -4  -3 1318.57   36.70
   2  -4   3 1361.46   36.60
  -2  -4  -3 1352.96   35.40
  -2  -4  -3 1283.77   35.60
   2  -4   3 1276.17   35.60
   2  -4   3 1292.07   36.40
   2  -4   3 1299.47   36.90
  -2   4  -3 1245.78   35.50
   2   4   3 1272.77   35.00
  -2   4  -3 1319.07   36.90
  -2   4  -3 1271.17   36.50
  -2   4  -3 1312.87   36.70
  -2   4  -3 1330.47   37.70
   2   4   3 1267.67   36.10
   2   4   3 1264.27   35.30
   2   4   3 1352.96   36.80
   2   4   3 1300.37   35.80
  -2   4  -3 1245.18   36.20
   2   4   3 1343.37   36.30
  -2   4  -3 1289.37   35.50
  -2   4  -3 1282.77   35.30
   2   4   3 1335.07   37.10
  -3  -4  -3  586.44   17.00
  -3  -4  -3  537.55   16.90
   3  -4   3  564.24   17.60
   3  -4   3  554.64   17.00
   3  -4   3  573.14   17.20
  -3  -4  -3  548.65   15.90
   3  -4   3  522.05   16.00
  -3  -4  -3  543.15   16.10
   3  -4   3  579.14   17.40
  -3  -4  -3  509.95   17.20
  -3  -4  -3  549.45   17.10
   3  -4   3  527.55   16.80
   3  -4   3  567.04   15.70
  -3  -4  -3  550.14   16.90
   3   4   3  551.74   16.40
   3   4   3  579.44   17.60
   3   4   3  554.54   17.50
  -3   4  -3  575.44   16.20
  -3   4  -3  586.34   17.50
  -3   4  -3  549.95   16.80
   3   4   3  571.84   16.90
   3   4   3  570.94   16.00
  -3   4  -3  538.85   15.60
  -3   4  -3  565.44   17.40
  -3   4  -3  573.04   19.40
  -3   4  -3  558.64   17.30
   3   4   3  542.65   16.70
   4  -4   3   30.70    2.70
   4  -4   3   28.80    2.60
   4  -4   3   28.50    2.70
  -4  -4  -3   27.10    2.40
   4  -4   3   30.50    3.00
   4  -4   3   31.20    1.50
  -4  -4  -3   24.90    2.50
  -4  -4  -3   28.00    2.60
  -4  -4  -3   29.30    2.70
   4  -4   3   29.00    2.60
   4   4   3   32.60    2.60
   4   4   3   26.20    2.10
  -4   4  -3   26.70    2.40
   4   4   3   29.60    2.80
   4   4   3   34.90    3.10
   4   4   3   30.70    2.10
  -4   4  -3   26.70    2.60
  -4   4  -3   24.90    2.70
  -4   4  -3   29.70    2.20
  -4   4  -3   27.80    2.70
   5  -4   3 3321.67   99.89
  -5  -4  -3 3533.35   99.29
  -5  -4  -3 3548.24   98.19
   5  -4   3 3641.74   98.99
   5  -4   3 3643.34   99.09
   5  -4   3 3683.13   99.39
   5  -4   3 3621.54   99.99
  -5  -4  -3 3462.55   98.99
  -5   4  -3 3649.73   99.79
   5   4   3 3673.23  100.09
   5   4   3 3730.33   99.09
  -5   4  -3 3663.23   99.49
   5   4   3 3675.03   99.59
   5   4   3 3634.54   98.09
  -5   4  -3 3714.13   98.39
   6  -4   3  491.35   16.80
   6  -4   3  517.25   17.40
   6  -4   3  537.35   18.40
   6  -4   3  534.05   17.70
  -6  -4  -3  518.15   17.50
  -6  -4  -3  519.85   17.70
  -6  -4  -3  498.95   16.30
  -6  -4  -3  480.35   17.00
   6   4   3  483.55   18.10
   6   4   3  510.25   16.50
   6   4   3  521.05   17.60
  -6   4  -3  503.55   17.20
  -6   4  -3  510.75   16.70
   6   4   3  520.25   17.30
  -6   4  -3  513.05   17.80
  -6   4  -3  508.65   17.70
   7  -4   3  132.79    7.70
  -7  -4  -3  119.79    6.90
   7  -4   3  126.59    6.40
  -7  -4  -3  124.49    7.10
   7  -4   3  124.89    7.00
  -7  -4  -3  110.09    7.10
  -7  -4  -3  125.59    7.50
   7  -4   3  131.69    7.20
   7   4   3  127.39    6.30
   7   4   3  122.89    6.90
  -7   4  -3  126.39    7.30
  -7   4  -3  121.19    6.60
  -7   4  -3  123.79    6.50
   7   4   3  129.19    7.70
  -7   4  -3  128.09    7.30
   7   4   3  129.69    7.00
  -8  -4  -3    8.00    2.60
   8  -4   3    7.10    2.50
  -8  -4  -3    5.80    2.20
   8  -4   3   11.20    3.10
  -8  -4  -3    5.00    2.20
   8  -4   3    7.10    2.30
   8   4   3    7.20    2.50
  -8   4  -3   10.00    2.70
  -8   4  -3    7.90    2.70
   8   4   3   12.80    2.90
   8   4   3    2.50    2.50
  -8   4  -3    4.10    2.20
   8   4   3    8.30    2.50
  -8   4  -3    8.10    2.30
  -9  -4  -3  248.68   11.90
   9  -4   3  227.88   11.10
  -9  -4  -3  228.68   10.80
  -9  -4  -3  248.38   11.70
   9  -4   3  257.07   12.50
  -9   4  -3  242.28   11.90
   9   4   3  228.98   10.40
   9   4   3  220.78   10.80
  -9   4  -3  226.98   10.70
   9   4   3  232.28   12.20
 -10  -4  -3    3.50    2.60
  10  -4   3    5.90    3.20
 -10  -4  -3    5.90    2.40
 -10   4  -3    5.20    2.90
  10   4   3    2.10    2.80
 -11  -4  -3  149.09    9.80
 -11  -4  -3  139.39    9.00
  11  -4   3  169.38   10.70
  11   4   3  160.18   10.70
 -11   4  -3  144.59    9.50
 -11  -5   3    1.00    2.70
  11  -5  -3    5.50    3.70
  11   5  -3    0.60    2.80
 -11   5   3    1.70    2.50
 -11   5   3    3.40    3.20
  10  -5  -3  836.12   31.60
  10  -5  -3  786.62   28.00
 -10  -5   3  849.41   33.30
 -10   5   3  824.52   29.00
 -10   5   3  858.11   28.90
  10   5  -3  846.72   28.10
   9  -5  -3  553.04   20.80
   9  -5  -3  543.35   20.00
  -9  -5   3  526.35   19.40
  -9  -5   3  562.84   20.60
  -9   5   3  518.05   20.00
   9   5  -3  536.35   19.40
  -9   5   3  520.95   20.30
   9   5  -3  563.94   21.00
  -8  -5   3   53.69    5.00
  -8  -5   3   63.09    5.00
   8  -5  -3   52.49    4.90
   8  -5  -3   61.69    5.40
   8  -5  -3   55.69    5.00
   8   5  -3   68.59    4.90
  -8   5   3   55.99    5.10
  -8   5   3   55.39    4.70
   8   5  -3   57.89    5.40
   7  -5  -3   71.89    6.70
   7  -5  -3   78.79    5.60
   7  -5  -3   68.39    5.10
  -7  -5   3   80.99    8.00
  -7  -5   3   64.79    5.10
  -7   5   3   61.09    5.30
   7   5  -3   65.59    4.40
  -7   5   3   66.99    5.10
   7   5  -3   60.29    4.50
   7   5  -3   68.29    5.30
  -7   5   3   64.19    5.10
   6  -5  -3  144.19    7.10
   6  -5  -3  140.79    7.20
   6  -5  -3  132.99    7.00
   6  -5  -3  139.89    6.40
  -6  -5   3  136.09    6.70
  -6  -5   3  133.89    5.40
  -6  -5   3  131.59    6.60
  -6  -5   3  123.59    5.70
  -6  -5   3  120.19    6.60
  -6  -5   3  138.89    7.00
   6   5  -3  135.29    7.30
   6   5  -3  143.29    6.50
  -6   5   3  138.29    7.00
  -6   5   3  131.19    6.70
   6   5  -3  134.49    6.30
   6   5  -3  139.19    6.90
  -6   5   3  131.39    6.90
   5  -5  -3  490.35   15.70
  -5  -5   3  462.95   16.20
  -5  -5   3  480.45   15.10
   5  -5  -3  499.85   16.30
   5  -5  -3  490.65   16.70
  -5  -5   3  468.65   15.80
  -5  -5   3  479.25   15.90
  -5  -5   3  479.85   14.30
   5  -5  -3  488.95   16.20
   5   5  -3  477.45   16.50
  -5   5   3  474.35   16.20
   5   5  -3  452.05   15.40
   5   5  -3  464.15   15.60
   5   5  -3  493.95   16.20
  -5   5   3  477.45   16.20
  -5   5   3  471.85   14.40
  -5   5   3  482.05   15.90
   5   5  -3  468.45   15.40
   4  -5  -3 2486.75   67.69
  -4  -5   3 2454.55   67.59
  -4  -5   3 2427.96   67.09
  -4  -5   3 2481.35   68.29
   4  -5  -3 2395.86   65.59
   4  -5  -3 2464.05   67.89
   4  -5  -3 2371.86   68.29
  -4  -5   3 2492.85   67.89
   4  -5  -3 2500.55   67.99
  -4  -5   3 2438.86   65.99
  -4   5   3 2409.86   66.49
  -4   5   3 2281.07   67.79
   4   5  -3 2539.05   68.29
  -4   5   3 2489.05   68.09
   4   5  -3 2383.06   67.39
   4   5  -3 2428.76   67.59
   4   5  -3 2450.55   67.29
   4   5  -3 2492.65   68.39
  -4   5   3 2503.75   67.69
   3  -5  -3  941.91   28.20
  -3  -5   3  963.70   28.60
   3  -5  -3  892.01   28.80
   3  -5  -3 1016.50   28.40
  -3  -5   3 1006.40   28.10
  -3  -5   3  972.70   28.30
   3  -5  -3 1010.10   28.30
  -3  -5   3  972.10   28.10
   3   5  -3  933.21   27.70
  -3   5   3  953.60   28.40
  -3   5   3  970.50   27.80
  -3   5   3  997.90   27.50
   3   5  -3  993.00   28.70
  -3   5   3 1007.50   28.20
   3   5  -3  960.70   27.90
   3   5  -3 1011.00   28.30
  -3   5   3  903.11   28.20
   3   5  -3 1017.20   28.50
  -3   5   3  971.40   28.30
   3   5  -3  878.71   27.40
   3   5  -3  978.10   26.70
   2  -5  -3  913.21   26.80
   2  -5  -3  949.01   26.50
   2  -5  -3  977.00   27.70
  -2  -5   3  942.91   27.00
   2  -5  -3  954.90   27.30
  -2  -5   3  940.81   27.10
  -2  -5   3  946.11   27.10
   2  -5  -3  982.20   27.10
  -2  -5   3  935.01   26.40
   2  -5  -3  884.41   26.40
   2   5  -3  934.71   27.20
   2   5  -3  914.91   26.80
   2   5  -3  928.11   27.20
  -2   5   3  863.21   27.10
  -2   5   3  975.30   26.90
   2   5  -3  977.80   27.40
   2   5  -3  916.41   25.80
  -2   5   3  924.91   26.60
  -2   5   3  902.61   26.70
   2   5  -3  963.70   26.80
   2   5  -3  939.71   25.80
  -2   5   3  922.11   26.60
   1  -5  -3  428.16   13.30
  -1  -5   3  425.76   13.70
  -1  -5   3  429.46   13.50
  -1  -5   3  411.96   13.30
   1  -5  -3  447.36   13.40
  -1  -5   3  446.26   12.60
   1  -5  -3  453.65   12.90
  -1  -5   3  450.05   13.60
   1  -5  -3  384.36   13.60
   1  -5  -3  437.16   14.60
   1  -5  -3  440.36   12.50
  -1  -5   3  460.55   13.80
   1  -5  -3  458.35   13.80
  -1   5   3  420.36   13.10
   1   5  -3  396.76   13.40
  -1   5   3  421.36   12.90
   1   5  -3  416.46   12.60
  -1   5   3  394.36   13.30
  -1   5   3  458.85   13.80
   1   5  -3  446.76   13.90
  -1   5   3  432.26   13.10
   1   5  -3  416.26   14.50
  -1   5   3  446.56   13.30
   1   5  -3  458.35   13.80
   1   5  -3  444.46   12.70
   1   5  -3  457.45   13.40
   0  -5   3  191.48    5.90
   0  -5   3  191.08    7.00
   0  -5   3  184.58    6.80
   0  -5   3  204.18    7.00
   0  -5  -3  202.28    7.30
   0  -5   3  198.58    7.00
   0  -5  -3  190.28    6.80
   0  -5   3  194.18    7.30
   0  -5  -3  199.38    7.00
   0  -5   3  200.28    7.00
   0  -5  -3  204.28    7.40
   0  -5  -3  181.38    6.20
   0  -5  -3  192.68    6.80
   0  -5  -3  189.68    6.80
   0   5  -3  198.68    6.90
   0   5  -3  202.08    7.20
   0   5  -3  184.68    5.80
   0   5  -3  199.38    7.10
   0   5   3  198.28    7.20
   0   5   3  196.38    6.20
   0   5  -3  189.18    7.00
   0   5   3  188.58    6.40
   0   5   3  189.78    6.70
   0   5   3  187.28    6.60
   0   5  -3  187.48    7.30
   0   5  -3  202.18    6.60
   1  -5   3    4.90    1.30
  -1  -5  -3    5.70    1.00
   1  -5   3    6.20    1.20
  -1  -5  -3    5.90    1.20
  -1  -5  -3    5.30    1.10
  -1  -5  -3    6.40    1.40
   1  -5   3    5.60    1.10
  -1  -5  -3    4.80    1.30
  -1  -5  -3    4.70    1.20
   1  -5   3    8.20    1.30
   1  -5   3    8.40    1.60
   1  -5   3    8.00    1.40
  -1   5  -3    6.60    1.30
  -1   5  -3    6.50    0.70
  -1   5  -3    6.60    1.30
   1   5   3    7.20    1.60
  -1   5  -3    4.90    0.70
   1   5   3    4.40    1.10
  -1   5  -3    6.20    1.50
   1   5   3    4.60    1.00
  -1   5  -3    5.60    1.20
   1   5   3    7.10    1.20
  -1   5  -3    9.50    1.70
   1   5   3    5.30    1.20
  -1   5  -3    4.70    1.20
   2  -5   3 2791.82   74.59
   2  -5   3 2663.33   75.59
  -2  -5  -3 2847.02   75.69
   2  -5   3 2583.24   75.09
   2  -5   3 2760.52   75.29
  -2  -5  -3 2833.02   74.29
   2  -5   3 2873.51   75.99
  -2  -5  -3 2626.44   74.29
  -2  -5  -3 2846.12   75.19
  -2  -5  -3 2824.02   75.59
  -2  -5  -3 2630.14   75.09
  -2  -5  -3 2575.94   75.29
   2   5   3 2678.63   74.89
  -2   5  -3 2838.32   75.89
   2   5   3 2920.31   76.69
  -2   5  -3 2669.33   73.89
  -2   5  -3 2870.51   75.69
  -2   5  -3 2789.52   75.49
  -2   5  -3 2857.51   73.99
   2   5   3 2636.24   74.09
   2   5   3 2689.33   74.59
  -2   5  -3 2863.91   75.29
  -2   5  -3 2714.33   75.39
   2   5   3 2839.32   75.09
  -2   5  -3 2748.32   75.09
   3  -5   3   49.70    3.30
   3  -5   3   56.29    2.60
  -3  -5  -3   53.69    2.20
  -3  -5  -3   53.99    3.50
   3  -5   3   55.89    3.50
   3  -5   3   44.60    3.40
   3  -5   3   57.39    3.70
  -3  -5  -3   51.29    3.30
  -3  -5  -3   58.19    3.50
  -3  -5  -3   48.40    3.30
  -3   5  -3   50.39    3.50
   3   5   3   62.59    3.90
  -3   5  -3   52.69    2.70
   3   5   3   56.79    3.30
  -3   5  -3   52.19    3.50
   3   5   3   50.39    3.10
   3   5   3   48.80    2.10
  -3   5  -3   55.59    3.20
   3   5   3   56.19    2.20
  -3   5  -3   56.89    3.60
   3   5   3   64.99    3.90
   3   5   3   50.99    2.90
  -4  -5  -3  551.64   17.80
  -4  -5  -3  542.25   17.20
   4  -5   3  476.75   17.40
   4  -5   3  581.64   18.30
  -4  -5  -3  486.05   17.20
   4  -5   3  544.25   17.50
   4  -5   3  588.84   17.90
  -4  -5  -3  489.95   17.10
   4  -5   3  554.04   15.70
   4   5   3  551.04   18.00
   4   5   3  574.94   18.20
   4   5   3  536.95   17.30
   4   5   3  567.14   16.00
  -4   5  -3  562.54   17.80
  -4   5  -3  568.24   16.60
  -4   5  -3  546.05   17.70
  -4   5  -3  556.24   17.90
   5  -5   3   70.39    4.50
  -5  -5  -3   80.39    4.60
  -5  -5  -3   80.29    4.50
  -5  -5  -3   76.69    4.90
   5  -5   3   84.89    5.00
   5  -5   3   71.49    5.10
  -5  -5  -3   72.19    4.60
   5  -5   3   80.89    5.00
   5   5   3   71.69    4.10
  -5   5  -3   82.29    5.20
   5   5   3   88.99    5.30
  -5   5  -3   71.29    4.60
   5   5   3   79.19    5.40
  -5   5  -3   84.09    5.00
  -5   5  -3   83.49    4.30
   5   5   3   74.39    4.60
  -6  -5  -3  842.42   25.50
   6  -5   3  824.12   26.50
  -6  -5  -3  820.72   26.40
   6  -5   3  963.40   33.70
   6  -5   3  823.12   26.00
   6  -5   3  842.42   26.20
  -6  -5  -3  835.52   26.10
   6   5   3  868.81   28.90
   6   5   3  849.41   26.30
  -6   5  -3  848.52   26.30
   6   5   3  784.22   24.80
  -6   5  -3  833.12   25.50
  -6   5  -3  807.82   26.60
   6   5   3  827.92   26.70
   7  -5   3    5.60    2.30
  -7  -5  -3    4.40    1.90
   7  -5   3    3.80    1.80
  -7  -5  -3    8.00    2.50
   7  -5   3    4.50    2.30
  -7  -5  -3    5.00    2.00
   7  -5   3    8.40    2.30
  -7  -5  -3    3.30    1.70
   7   5   3    5.60    2.30
   7   5   3    3.40    2.20
  -7   5  -3    4.00    2.00
  -7   5  -3    4.90    2.20
   7   5   3    3.50    1.70
   7   5   3    6.00    2.20
  -7   5  -3    2.80    1.80
  -7   5  -3    4.70    2.10
   8  -5   3  190.58    9.50
   8  -5   3  198.58    9.20
  -8  -5  -3  190.18    9.70
  -8  -5  -3  188.68    9.90
   8  -5   3  199.18   10.70
  -8  -5  -3  186.38    9.20
  -8   5  -3  197.78    9.20
   8   5   3  184.48    9.60
  -8   5  -3  198.68    9.20
  -8   5  -3  204.48   10.30
   8   5   3  191.78    9.60
   8   5   3  207.38   10.80
   9  -5   3   20.40    4.20
  -9  -5  -3   28.40    4.40
  -9  -5  -3   23.10    3.90
  -9  -5  -3   26.00    4.00
   9   5   3   24.50    4.00
  -9   5  -3   28.10    4.60
   9   5   3   31.00    5.10
 -10  -5  -3    8.40    3.20
 -10  -5  -3   17.50    3.90
  10  -5   3   13.90    4.10
 -10   5  -3    8.70    3.50
  10   5   3   12.50    4.30
 -11  -6   3  123.59    8.80
  11  -6  -3  137.69    9.50
 -11   6   3  142.29    9.60
  11   6  -3  111.69    8.70
 -11   6   3  127.09    8.70
  10  -6  -3    7.50    3.00
 -10  -6   3    1.30    3.30
 -10  -6   3    2.80    2.10
  10  -6  -3   10.20    3.40
 -10   6   3    8.00    3.80
 -10   6   3    5.30    2.70
  10   6  -3    9.40    3.20
   9  -6  -3    4.90    3.10
  -9  -6   3    1.10    2.30
  -9  -6   3    0.50    2.20
   9  -6  -3   -2.70    1.60
   9   6  -3    0.60    1.90
   9   6  -3    0.80    2.00
  -9   6   3    1.10    2.30
  -9   6   3    1.80    1.90
   8  -6  -3   52.19    5.10
   8  -6  -3   62.19    5.60
  -8  -6   3   68.59    5.30
  -8  -6   3   63.19    5.40
   8   6  -3   64.79    5.80
  -8   6   3   62.19    5.30
   8   6  -3   64.29    4.70
  -8   6   3   66.89    5.40
   7  -6  -3  531.65   18.80
   7  -6  -3  504.55   18.60
  -7  -6   3  502.85   18.10
  -7  -6   3  507.85   18.20
   7  -6  -3  509.65   18.40
  -7   6   3  509.45   18.20
   7   6  -3  510.15   18.90
   7   6  -3  520.85   17.40
  -7   6   3  500.95   18.40
   7   6  -3  507.65   17.30
  -7   6   3  503.35   18.40
   6  -6  -3  584.04   19.90
  -6  -6   3  560.74   18.30
  -6  -6   3  600.54   20.00
  -6  -6   3  575.74   19.50
   6  -6  -3  591.84   20.30
   6  -6  -3  572.84   19.00
   6  -6  -3  590.34   19.90
  -6   6   3  579.44   19.90
  -6   6   3  602.14   19.90
   6   6  -3  586.74   18.80
   6   6  -3  569.94   19.10
  -6   6   3  603.54   20.20
   6   6  -3  597.54   19.80
  -5  -6   3  100.29    5.70
  -5  -6   3   92.69    5.30
   5  -6  -3   99.59    5.60
  -5  -6   3   95.49    5.30
   5  -6  -3  100.69    5.30
   5  -6  -3   95.89    5.80
  -5  -6   3  104.69    4.30
   5  -6  -3  104.59    5.70
  -5  -6   3   95.69    5.40
  -5  -6   3   95.59    4.90
  -5   6   3   95.99    5.70
   5   6  -3   96.19    5.50
   5   6  -3  105.69    5.10
  -5   6   3   99.19    5.50
  -5   6   3  100.09    5.60
   5   6  -3  116.59    6.20
   5   6  -3   97.09    5.30
  -4  -6   3  265.07   10.00
   4  -6  -3  261.47    9.90
  -4  -6   3  264.67    9.90
  -4  -6   3  273.17    9.70
   4  -6  -3  254.27   10.50
   4  -6  -3  269.87   10.20
   4  -6  -3  261.97    9.90
  -4  -6   3  260.27   10.30
  -4  -6   3  269.97    9.50
   4   6  -3  263.27    8.50
   4   6  -3  248.28    9.60
  -4   6   3  268.67   10.00
  -4   6   3  275.67   10.20
  -4   6   3  277.77   10.40
   4   6  -3  254.77   10.10
   4   6  -3  264.87   10.10
   4   6  -3  262.27    9.40
   4   6  -3  275.67   10.50
  -3  -6   3  974.10   28.60
   3  -6  -3  972.60   28.60
  -3  -6   3  987.00   28.00
   3  -6  -3  915.21   28.40
   3  -6  -3  992.40   28.20
  -3  -6   3  968.80   28.90
   3  -6  -3  980.60   29.30
  -3  -6   3  966.30   28.30
   3   6  -3  989.70   28.80
  -3   6   3  950.70   28.70
   3   6  -3  975.10   28.80
  -3   6   3  963.90   28.60
  -3   6   3  918.71   28.00
   3   6  -3  957.70   28.30
  -3   6   3  961.90   28.50
  -3   6   3  972.60   28.40
   3   6  -3  960.70   28.90
   3   6  -3  967.60   27.00
   3   6  -3 1009.20   28.80
   2  -6  -3  599.24   17.80
  -2  -6   3  619.84   18.70
  -2  -6   3  619.44   17.90
   2  -6  -3  598.44   18.60
   2  -6  -3  613.14   18.90
   2  -6  -3  615.54   19.20
   2  -6  -3  594.34   18.10
  -2  -6   3  581.54   18.80
  -2  -6   3  600.44   18.70
  -2  -6   3  614.64   18.80
  -2   6   3  622.64   19.00
  -2   6   3  613.44   18.50
   2   6  -3  610.04   19.00
   2   6  -3  599.54   17.40
   2   6  -3  591.54   18.40
  -2   6   3  601.14   18.20
   2   6  -3  619.04   18.90
  -2   6   3  581.24   18.20
  -2   6   3  616.44   18.50
   2   6  -3  632.34   18.20
   1  -6  -3 1595.44   42.80
   1  -6  -3 1412.76   40.40
  -1  -6   3 1618.74   42.50
  -1  -6   3 1496.85   42.40
   1  -6  -3 1473.05   42.10
   1  -6  -3 1494.05   41.50
  -1  -6   3 1550.44   42.70
   1  -6  -3 1531.65   42.50
  -1  -6   3 1517.25   41.20
   1  -6  -3 1432.76   42.20
   1  -6  -3 1497.45   40.90
   1  -6  -3 1533.65   42.70
  -1   6   3 1560.04   42.20
   1   6  -3 1581.84   42.00
  -1   6   3 1432.86   41.80
   1   6  -3 1498.95   42.40
  -1   6   3 1445.56   41.60
   1   6  -3 1512.35   41.40
   1   6  -3 1540.95   42.80
   1   6  -3 1505.15   42.10
  -1   6   3 1453.65   41.00
  -1   6   3 1538.25   40.40
   1   6  -3 1368.96   41.10
   1   6  -3 1501.05   42.60
  -1   6   3 1549.05   42.60
   0  -6  -3   83.39    4.00
   0  -6   3   89.69    4.20
   0  -6   3   86.89    4.50
   0  -6   3   86.59    4.20
   0  -6   3   83.39    3.10
   0  -6  -3   77.59    3.50
   0  -6  -3   86.09    4.20
   0  -6  -3   80.29    4.20
   0  -6  -3   83.29    4.40
   0  -6   3   84.69    3.90
   0  -6   3   78.39    4.00
   0  -6  -3   73.39    3.20
   0   6   3   84.29    3.30
   0   6  -3   89.19    4.20
   0   6  -3   78.99    3.70
   0   6   3   86.39    4.00
   0   6  -3   82.99    4.40
   0   6   3   78.39    3.80
   0   6  -3   82.69    4.00
   0   6  -3   80.09    4.20
   0   6   3   75.89    3.60
   0   6   3   81.79    4.20
   0   6   3   74.69    4.30
  -1  -6  -3   84.09    3.60
  -1  -6  -3   83.79    4.10
   1  -6   3   88.89    4.70
   1  -6   3   88.39    4.30
   1  -6   3   85.79    4.20
   1  -6   3   93.39    5.20
  -1  -6  -3   93.59    4.60
  -1  -6  -3   90.09    4.20
  -1  -6  -3   86.39    4.00
  -1   6  -3   76.19    3.50
  -1   6  -3   84.89    4.10
   1   6   3   90.59    4.60
   1   6   3   71.59    3.80
  -1   6  -3   84.49    3.10
   1   6   3   88.49    3.90
  -1   6  -3   76.69    4.40
  -1   6  -3   79.59    4.00
   1   6   3   80.99    4.00
   1   6   3   82.09    3.70
  -1   6  -3   84.59    4.10
  -1   6  -3   82.89    4.30
   1   6   3   83.59    4.30
   2  -6   3  194.98    7.50
  -2  -6  -3  192.78    7.70
   2  -6   3  198.98    8.00
   2  -6   3  198.88    6.90
   2  -6   3  184.78    7.40
   2  -6   3  192.28    7.60
  -2  -6  -3  203.58    7.80
  -2  -6  -3  179.98    7.40
  -2  -6  -3  194.88    6.70
  -2   6  -3  203.78    7.90
  -2   6  -3  194.88    7.20
   2   6   3  186.48    7.90
  -2   6  -3  184.88    7.30
   2   6   3  198.28    7.40
   2   6   3  165.48    6.90
   2   6   3  169.68    6.70
   2   6   3  197.18    7.20
  -2   6  -3  185.18    6.20
  -2   6  -3  196.08    7.70
  -2   6  -3  195.98    7.60
  -3  -6  -3  215.18    8.40
   3  -6   3  214.28    7.20
   3  -6   3  211.38    8.50
  -3  -6  -3  209.88    8.50
   3  -6   3  216.98    8.40
   3  -6   3  201.98    8.10
  -3  -6  -3  196.48    8.00
   3  -6   3  208.18    8.70
  -3  -6  -3  193.28    8.00
  -3  -6  -3  208.38    6.80
   3   6   3  224.98    8.90
  -3   6  -3  202.38    7.80
   3   6   3  208.38    8.00
   3   6   3  209.98    8.40
  -3   6  -3  204.88    8.00
  -3   6  -3  214.48    8.50
  -3   6  -3  210.38    7.00
  -3   6  -3  188.88    8.20
   4  -6   3 1255.07   36.80
  -4  -6  -3 1273.47   36.70
   4  -6   3 1267.67   37.00
  -4  -6  -3 1234.88   36.20
   4  -6   3 1259.17   36.50
  -4  -6  -3 1268.97   36.30
   4  -6   3 1231.88   34.50
   4  -6   3 1176.58   36.10
   4   6   3 1168.78   36.60
   4   6   3 1283.87   36.10
   4   6   3 1182.78   33.90
   4   6   3 1253.47   37.00
  -4   6  -3 1256.57   36.60
  -4   6  -3 1238.98   36.60
  -4   6  -3 1288.87   36.90
  -4   6  -3 1208.18   35.80
   5  -6   3  739.73   24.50
  -5  -6  -3  782.42   24.10
  -5  -6  -3  772.82   24.80
  -5  -6  -3  779.22   24.20
  -5  -6  -3  768.82   24.40
   5  -6   3  770.42   23.90
   5  -6   3  774.92   24.60
   5  -6   3  764.82   25.10
  -5   6  -3  760.62   23.10
  -5   6  -3  776.92   24.90
  -5   6  -3  740.63   24.60
  -5   6  -3  761.22   24.40
   5   6   3  790.22   25.00
   5   6   3  823.82   25.30
   5   6   3  801.02   24.30
  -6  -6  -3    8.30    2.10
  -6  -6  -3    8.20    2.20
  -6  -6  -3    6.70    2.00
   6  -6   3    6.40    2.00
   6  -6   3    3.90    2.00
   6  -6   3    5.60    1.80
   6  -6   3    7.60    2.50
  -6  -6  -3    6.30    2.10
   6   6   3    7.10    2.20
  -6   6  -3    5.70    1.80
  -6   6  -3    6.90    2.00
  -6   6  -3    9.20    2.20
  -6   6  -3    7.00    2.10
   6   6   3    6.00    2.20
   6   6   3    2.20    2.40
   7  -6   3   38.00    4.40
  -7  -6  -3   33.80    4.00
  -7  -6  -3   45.10    4.20
   7  -6   3   47.50    4.20
   7  -6   3   38.10    4.00
  -7  -6  -3   45.90    4.10
  -7  -6  -3   38.20    3.70
  -7   6  -3   40.50    4.30
  -7   6  -3   32.10    4.10
   7   6   3   41.30    4.10
   7   6   3   39.20    4.50
   7   6   3   42.90    4.40
  -7   6  -3   36.00    4.10
   8  -6   3   22.50    3.50
  -8  -6  -3   25.40    3.60
  -8  -6  -3   21.60    3.60
  -8  -6  -3   21.70    3.40
   8  -6   3   19.50    4.00
  -8   6  -3   25.40    3.40
   8   6   3   15.30    3.40
   8   6   3   16.00    3.30
   8   6   3   17.90    4.20
  -8   6  -3   24.40    4.70
   9  -6   3  171.58   11.50
  -9  -6  -3  170.08   10.30
  -9  -6  -3  164.78    9.00
  -9  -6  -3  167.58   11.90
   9   6   3  177.68    9.70
  -9   6  -3  190.48   11.90
   9   6   3  171.48   12.30
  10  -6   3  209.18   12.30
 -10  -6  -3  224.08   12.00
 -10   6  -3  216.98   12.00
  10   6   3  208.68   12.30
 -10  -7   3  161.68   10.00
 -10  -7   3  169.88    9.90
  10  -7  -3  173.98   10.80
  10  -7  -3  172.48   10.30
 -10   7   3  179.68   10.40
 -10   7   3  165.68   10.30
  10   7  -3  178.18   10.80
   9  -7  -3  595.34   22.50
  -9  -7   3  620.94   22.20
  -9  -7   3  618.94   22.60
   9  -7  -3  629.44   23.10
  -9   7   3  618.84   22.90
  -9   7   3  586.14   22.30
   9   7  -3  591.14   23.20
  -8  -7   3  244.18   11.60
  -8  -7   3  247.98   11.70
   8  -7  -3  252.97   12.20
   8  -7  -3  281.17   12.60
   8   7  -3  268.37   12.60
  -8   7   3  248.38   11.70
  -8   7   3  257.97   12.10
   7  -7  -3  128.79    7.60
   7  -7  -3  128.19    7.50
  -7  -7   3  110.19    6.90
   7  -7  -3  126.79    6.60
  -7  -7   3  129.29    7.40
   7  -7  -3  121.39    7.30
   7   7  -3  106.59    7.20
  -7   7   3  115.59    7.40
  -7   7   3  128.79    7.30
   7   7  -3  116.69    7.60
  -7   7   3  122.49    7.40
   7   7  -3  118.69    6.30
   6  -7  -3   24.90    3.40
  -6  -7   3   27.00    3.20
  -6  -7   3   31.60    3.60
   6  -7  -3   17.50    3.30
   6  -7  -3   22.30    3.10
   6  -7  -3   18.90    2.90
   6   7  -3   24.30    3.50
   6   7  -3   21.20    2.60
  -6   7   3   22.40    3.30
  -6   7   3   23.00    3.20
   6   7  -3   20.90    3.10
  -6   7   3   24.40    3.50
   5  -7  -3  472.15   16.80
   5  -7  -3  451.95   16.10
  -5  -7   3  444.36   14.90
   5  -7  -3  444.76   15.80
  -5  -7   3  444.46   16.20
   5  -7  -3  446.16   15.50
  -5  -7   3  457.15   15.60
   5   7  -3  456.05   15.00
   5   7  -3  466.75   16.00
   5   7  -3  462.95   16.10
  -5   7   3  471.45   16.00
  -5   7   3  451.05   14.60
   5   7  -3  448.96   16.40
  -5   7   3  458.95   16.00
  -5   7   3  458.35   16.30
  -4  -7   3  340.07   12.40
  -4  -7   3  331.17   12.70
   4  -7  -3  339.97   12.30
   4  -7  -3  338.87   12.10
  -4  -7   3  337.97   11.80
   4  -7  -3  350.96   13.30
   4  -7  -3  324.87   12.40
  -4  -7   3  338.87   12.20
  -4  -7   3  346.07   12.00
   4   7  -3  379.26   13.20
  -4   7   3  347.77   11.60
  -4   7   3  356.26   12.50
   4   7  -3  346.47   12.60
   4   7  -3  345.07   11.50
   4   7  -3  307.07   12.20
   4   7  -3  332.57   10.80
  -4   7   3  355.16   12.80
   4   7  -3  331.37   12.50
  -4   7   3  332.97   12.20
   3  -7  -3 1004.90   32.60
   3  -7  -3 1122.19   32.90
  -3  -7   3 1152.28   33.40
  -3  -7   3 1131.39   32.10
  -3  -7   3 1113.09   32.60
  -3  -7   3 1101.99   32.70
   3  -7  -3 1144.59   32.20
   3  -7  -3 1111.69   33.60
  -3  -7   3 1089.49   32.80
  -3   7   3 1099.39   32.60
   3   7  -3 1103.39   32.60
   3   7  -3 1099.29   33.20
   3   7  -3 1143.89   33.20
   3   7  -3 1140.69   32.00
   3   7  -3 1095.59   33.10
  -3   7   3 1140.09   32.80
  -3   7   3 1140.49   33.20
  -3   7   3 1108.09   32.30
   3   7  -3 1138.49   31.20
   2  -7  -3  504.65   15.00
   2  -7  -3  515.25   16.70
   2  -7  -3  496.35   16.30
   2  -7  -3  500.25   16.10
  -2  -7   3  491.95   16.40
  -2  -7   3  481.45   16.00
  -2  -7   3  488.05   15.70
  -2  -7   3  513.65   16.20
  -2  -7   3  481.45   16.00
  -2   7   3  487.65   15.80
   2   7  -3  469.75   16.10
   2   7  -3  484.65   15.80
  -2   7   3  504.95   16.40
   2   7  -3  484.55   14.80
   2   7  -3  514.55   16.60
   2   7  -3  497.55   16.20
  -2   7   3  487.35   15.80
  -1  -7   3  691.63   21.40
  -1  -7   3  687.33   21.10
   1  -7  -3  723.33   21.10
   1  -7  -3  680.83   21.40
   1  -7  -3  669.93   19.30
   1  -7  -3  676.53   21.30
  -1  -7   3  696.83   21.30
   1  -7  -3  683.53   21.00
  -1  -7   3  698.23   19.90
  -1  -7   3  707.63   22.10
   1   7  -3  682.93   22.30
   1   7  -3  708.73   21.10
  -1   7   3  700.63   21.20
  -1   7   3  665.83   18.90
   1   7  -3  691.03   20.20
   1   7  -3  698.93   21.60
  -1   7   3  678.33   20.80
  -1   7   3  689.53   21.30
  -1   7   3  624.64   20.30
   1   7  -3  686.63   20.80
   0  -7   3    1.10    1.40
   0  -7  -3    4.90    1.70
   0  -7  -3    3.70    1.30
   0  -7   3    2.60    1.00
   0  -7  -3    4.20    1.40
   0  -7   3    2.00    1.20
   0  -7   3    5.30    1.50
   0  -7   3    2.40    0.80
   0  -7  -3    3.80    1.40
   0   7   3    2.30    1.20
   0   7   3    5.10    1.40
   0   7  -3    3.00    1.30
   0   7   3    6.20    1.30
   0   7  -3    3.40    1.00
   0   7   3    4.20    0.90
   0   7  -3    3.00    1.30
   0   7  -3    1.80    1.20
   0   7   3    5.00    1.40
   1  -7   3  520.35   16.50
  -1  -7  -3  522.85   16.70
   1  -7   3  522.95   16.20
   1  -7   3  520.15   17.10
   1  -7   3  513.25   16.20
  -1  -7  -3  510.55   16.10
   1  -7   3  495.85   16.40
  -1   7  -3  517.95   17.00
  -1   7  -3  521.15   16.80
   1   7   3  523.85   16.60
  -1   7  -3  543.25   16.30
   1   7   3  523.25   16.30
  -1   7  -3  492.45   16.10
   1   7   3  513.15   17.00
  -1   7  -3  519.85   16.20
  -1   7  -3  508.95   14.80
   1   7   3  494.55   15.60
   2  -7   3  453.55   14.40
  -2  -7  -3  453.15   14.20
   2  -7   3  471.65   15.10
   2  -7   3  441.26   14.90
   2  -7   3  460.65   15.70
  -2  -7  -3  459.85   15.30
  -2  -7  -3  456.85   15.30
  -2  -7  -3  456.05   14.90
   2  -7   3  424.36   14.80
   2   7   3  454.05   15.60
  -2   7  -3  453.95   15.00
  -2   7  -3  435.76   13.30
  -2   7  -3  465.45   15.30
   2   7   3  459.65   14.70
   2   7   3  472.95   14.80
  -2   7  -3  458.15   15.40
  -2   7  -3  431.66   14.60
  -2   7  -3  441.36   14.40
   3  -7   3  687.43   21.50
   3  -7   3  657.53   21.30
   3  -7   3  708.23   22.20
  -3  -7  -3  686.93   21.60
  -3  -7  -3  663.53   19.70
   3  -7   3  673.03   20.30
   3  -7   3  681.63   21.60
  -3  -7  -3  667.73   21.60
  -3   7  -3  685.93   20.80
   3   7   3  696.03   22.10
   3   7   3  702.93   21.10
  -3   7  -3  667.93   21.70
  -3   7  -3  691.23   21.70
   3   7   3  671.83   21.40
  -3   7  -3  667.03   19.70
  -3   7  -3  685.83   21.70
  -4  -7  -3   17.50    2.90
  -4  -7  -3   21.30    2.60
   4  -7   3   19.40    2.80
   4  -7   3   19.30    2.90
  -4  -7  -3   16.60    2.70
   4  -7   3   21.30    3.20
  -4  -7  -3   21.40    2.60
   4   7   3   20.20    2.80
  -4   7  -3   16.20    2.70
  -4   7  -3   21.80    2.80
   4   7   3   21.00    3.10
  -4   7  -3   25.30    3.00
   4   7   3   19.60    2.70
  -5  -7  -3    9.80    2.50
  -5  -7  -3   13.40    2.70
   5  -7   3   16.70    3.30
   5  -7   3   11.30    2.20
  -5  -7  -3   14.60    3.50
   5  -7   3   13.30    2.80
  -5  -7  -3   12.20    2.40
   5  -7   3   14.80    2.70
  -5   7  -3   13.70    2.70
  -5   7  -3   12.60    2.70
   5   7   3   15.80    3.10
   5   7   3   14.40    2.60
  -5   7  -3   18.20    4.90
   6  -7   3   64.79    4.90
   6  -7   3   75.69    5.70
   6  -7   3   60.09    5.10
  -6  -7  -3   67.39    5.30
  -6  -7  -3   83.69    8.40
  -6  -7  -3   75.69    5.70
   6   7   3   69.89    5.60
   6   7   3   70.79    5.50
  -6   7  -3   67.69    5.30
  -6   7  -3   68.69    5.00
  -6   7  -3   73.79    5.50
  -7  -7  -3  522.65   18.30
   7  -7   3  535.05   19.20
  -7  -7  -3  511.35   18.90
  -7  -7  -3  526.45   19.40
  -7  -7  -3  533.95   18.40
   7  -7   3  519.45   19.90
   7   7   3  521.75   18.80
  -7   7  -3  514.15   18.50
  -7   7  -3  518.25   19.60
   7   7   3  522.95   19.90
   7   7   3  513.15   19.20
   8  -7   3   19.20    3.30
  -8  -7  -3   12.80    3.30
   8  -7   3   20.50    4.10
  -8  -7  -3   19.10    4.00
  -8  -7  -3   17.10    3.10
   8   7   3   10.20    3.20
  -8   7  -3   12.60    4.00
  -8   7  -3   21.10    4.50
   8   7   3   15.10    4.10
   8   7   3   16.00    3.80
   9  -7   3   35.50    5.20
  -9  -7  -3   40.30    4.90
  -9  -7  -3   32.00    4.20
   9   7   3   40.70    5.70
   9   7   3   41.10    5.50
  -9   7  -3   45.80    5.20
 -10  -7  -3   71.99    6.80
  10  -7   3   74.99    7.40
  10   7   3   60.39    7.10
 -10   7  -3   84.19    7.40
 -10  -8   3    2.30    3.20
  10  -8  -3    2.50    2.50
 -10  -8   3    2.70    2.70
  10  -8  -3    2.60    2.80
 -10   8   3    2.10    2.90
 -10   8   3    3.70    3.10
  10   8  -3   -1.10    2.10
   9  -8  -3   65.99    8.40
  -9  -8   3   73.09    6.90
  -9   8   3   72.99    6.80
  -9   8   3   69.59    6.50
   9   8  -3   81.39    6.90
   8  -8  -3  311.77   13.90
  -8  -8   3  316.07   13.90
   8  -8  -3  299.17   14.10
  -8  -8   3  309.97   13.60
   8   8  -3  339.17   14.70
  -8   8   3  305.17   14.10
  -8   8   3  316.07   13.80
   7  -8  -3    4.30    2.50
  -7  -8   3    3.70    2.30
  -7  -8   3    6.00    2.70
   7  -8  -3    9.40    3.00
   7  -8  -3   10.50    3.10
  -7   8   3    3.90    2.50
   7   8  -3    8.80    2.50
  -7   8   3    5.90    2.30
   7   8  -3    7.70    2.70
   6  -8  -3  324.57   13.30
  -6  -8   3  336.27   12.90
   6  -8  -3  330.77   12.60
  -6  -8   3  321.37   13.30
   6  -8  -3  319.77   13.00
   6  -8  -3  329.97   13.90
  -6   8   3  302.07   12.90
   6   8  -3  338.17   13.10
   6   8  -3  310.67   13.40
  -6   8   3  332.57   13.10
  -6   8   3  325.17   13.50
  -5  -8   3    1.80    1.20
   5  -8  -3    1.40    1.70
   5  -8  -3    1.30    1.50
  -5  -8   3    1.60    1.50
   5  -8  -3   -1.50    1.20
  -5  -8   3    2.70    1.80
   5  -8  -3    1.40    1.40
  -5   8   3   -0.40    1.60
   5   8  -3    3.00    1.60
  -5   8   3    0.40    1.50
   5   8  -3    1.80    1.30
   5   8  -3    1.70    1.50
  -5   8   3    0.20    1.20
  -5   8   3    3.60    1.70
   4  -8  -3   14.00    2.50
   4  -8  -3   11.20    2.40
  -4  -8   3   14.40    2.20
   4  -8  -3   14.90    2.90
  -4  -8   3   11.40    2.40
  -4  -8   3   12.20    2.50
   4  -8  -3   16.70    2.50
  -4  -8   3   11.10    2.60
  -4   8   3   18.50    2.70
   4   8  -3   14.30    2.70
  -4   8   3   15.80    2.80
   4   8  -3   13.00    2.50
  -4   8   3   18.00    2.30
   4   8  -3   13.50    1.90
   4   8  -3   17.80    2.80
  -4   8   3   13.30    2.60
  -3  -8   3   79.29    4.20
   3  -8  -3   75.49    5.20
  -3  -8   3   77.29    4.90
   3  -8  -3   87.49    5.10
   3  -8  -3   78.69    4.20
   3  -8  -3   73.89    4.80
  -3  -8   3   75.99    5.10
  -3  -8   3   79.99    4.70
  -3  -8   3   80.99    4.80
  -3   8   3   73.69    4.50
   3   8  -3   76.79    4.90
  -3   8   3   77.99    4.70
  -3   8   3   73.59    4.60
   3   8  -3   76.89    5.10
   3   8  -3   76.99    4.80
   3   8  -3   75.59    3.90
  -3   8   3   71.79    4.90
   3   8  -3   76.09    3.80
  -2  -8   3 2066.79   59.89
  -2  -8   3 2157.98   58.99
   2  -8  -3 2201.38   60.59
   2  -8  -3 2094.29   58.59
   2  -8  -3 2184.98   60.99
  -2  -8   3 2121.89   60.29
   2  -8  -3 2091.19   60.19
  -2  -8   3 2145.89   60.39
  -2  -8   3 2192.48   60.69
   2   8  -3 2156.08   60.49
   2   8  -3 2085.59   60.19
  -2   8   3 2185.98   60.09
   2   8  -3 2208.08   60.99
   2   8  -3 2166.18   58.79
  -2   8   3 2180.38   60.59
   2   8  -3 2025.70   59.69
  -2   8   3 2128.19   60.09
  -1  -8   3  111.19    5.90
  -1  -8   3  112.99    5.70
   1  -8  -3  115.59    5.60
  -1  -8   3  115.59    4.70
  -1  -8   3  109.39    5.00
  -1  -8   3  113.79    5.90
   1  -8  -3  110.49    5.90
   1  -8  -3  120.39    5.80
   1  -8  -3  115.89    6.00
  -1  -8   3  109.89    5.60
   1   8  -3  117.59    5.10
  -1   8   3  103.99    3.90
   1   8  -3  114.49    5.60
  -1   8   3  108.09    5.50
   1   8  -3  114.49    5.50
   1   8  -3  116.19    5.90
  -1   8   3  120.19    6.00
   1   8  -3  114.69    6.10
  -1   8   3  101.29    5.60
   0  -8   3 1027.70   30.70
   0  -8   3 1023.60   30.00
   0  -8   3 1037.10   31.30
   0  -8  -3 1049.59   30.90
   0  -8   3 1014.40   30.60
   0  -8  -3 1067.19   31.30
   0  -8   3 1020.60   29.00
   0  -8   3  999.40   30.60
   0   8  -3 1028.40   31.30
   0   8  -3 1060.29   31.00
   0   8  -3 1075.89   30.50
   0   8   3 1010.90   29.00
   0   8   3 1084.99   30.60
   0   8   3  993.00   30.80
   0   8   3 1068.99   31.30
   0   8  -3 1027.60   30.50
   0   8  -3 1031.40   30.10
  -1  -8  -3    0.90    1.30
   1  -8   3    3.70    1.40
   1  -8   3    0.30    1.10
  -1  -8  -3    1.70    1.30
  -1  -8  -3    0.50    0.90
   1  -8   3    0.90    1.20
   1  -8   3    1.10    1.30
   1  -8   3    0.10    1.30
  -1  -8  -3    2.60    1.40
   1   8   3    4.80    1.30
  -1   8  -3    0.60    1.30
  -1   8  -3    0.50    1.20
  -1   8  -3    1.20    0.90
  -1   8  -3    2.00    1.60
   1   8   3    2.60    1.60
   1   8   3    0.60    1.40
   1   8   3    0.90    1.10
  -1   8  -3    3.20    1.40
  -1   8  -3    2.40    1.20
   2  -8   3   74.69    4.10
   2  -8   3   68.19    4.90
   2  -8   3   71.09    4.50
  -2  -8  -3   55.79    4.00
  -2  -8  -3   66.49    4.40
   2  -8   3   60.79    4.20
  -2  -8  -3   68.19    4.60
  -2  -8  -3   61.49    3.80
   2  -8   3   60.29    4.20
  -2   8  -3   71.39    4.60
  -2   8  -3   72.49    4.40
   2   8   3   66.79    4.20
  -2   8  -3   68.39    3.90
   2   8   3   67.99    4.00
  -2   8  -3   76.59    4.90
   2   8   3   65.19    4.70
   2   8   3   60.29    4.20
  -3  -8  -3   12.10    2.40
   3  -8   3   14.90    2.10
   3  -8   3   15.80    2.70
  -3  -8  -3   13.00    2.20
  -3  -8  -3   19.30    2.70
   3  -8   3   20.40    2.80
   3  -8   3   18.60    3.00
  -3   8  -3   18.40    2.80
  -3   8  -3   15.20    2.60
  -3   8  -3   17.70    2.80
  -3   8  -3   14.30    2.20
   3   8   3   12.80    2.50
   3   8   3   17.10    2.50
   3   8   3   14.60    2.80
   4  -8   3 1948.41   56.69
   4  -8   3 2013.20   60.99
  -4  -8  -3 2115.89   58.69
   4  -8   3 2058.89   58.99
  -4  -8  -3 2016.90   58.59
  -4  -8  -3 2089.49   59.09
   4  -8   3 1938.71   58.39
  -4  -8  -3 2072.89   58.29
  -4   8  -3 2155.88   59.09
   4   8   3 2075.69   58.79
   4   8   3 2118.39   58.39
  -4   8  -3 2027.80   58.79
  -4   8  -3 1987.40   58.69
  -5  -8  -3  159.58    8.00
  -5  -8  -3  152.38    8.10
   5  -8   3  178.38    8.90
  -5  -8  -3  160.98    8.00
  -5  -8  -3  158.38    7.70
   5  -8   3  157.08    8.50
  -5   8  -3  159.58    8.30
  -5   8  -3  158.48    8.80
  -5   8  -3  150.38    8.10
   5   8   3  159.28    8.40
   5   8   3  169.08    8.60
   5   8   3  169.98    8.70
  -6  -8  -3  115.69    6.60
   6  -8   3  112.19    7.20
  -6  -8  -3  119.19    6.90
  -6  -8  -3  112.19    7.10
   6  -8   3  106.69    7.20
  -6  -8  -3  115.19    6.80
  -6   8  -3  115.79    7.20
  -6   8  -3  111.69    6.70
   6   8   3  107.99    7.10
   6   8   3  112.49    7.10
   6   8   3  120.79    6.90
  -7  -8  -3   23.30    4.00
   7  -8   3   33.90    4.70
  -7  -8  -3   30.20    3.80
  -7  -8  -3   25.20    3.90
  -7  -8  -3   27.70    3.50
   7  -8   3   22.30    3.90
   7   8   3   26.20    3.90
   7   8   3   24.10    4.00
  -7   8  -3   18.10    3.40
   7   8   3   24.20    4.30
  -7   8  -3   24.70    4.10
   8  -8   3   49.50    5.20
  -8  -8  -3   49.70    5.40
   8  -8   3   48.90    5.60
  -8  -8  -3   47.40    4.90
  -8  -8  -3   57.89    5.30
   8   8   3   42.80    5.70
   8   8   3   50.89    5.80
  -8   8  -3   55.09    5.80
   9  -8   3   56.89    6.50
  -9  -8  -3   59.99    6.10
   9   8   3   56.39    6.40
   9   8   3   70.19    6.70
  -9   8  -3   60.49    6.40
  -9  -9   3  581.44   22.00
   9  -9  -3  588.44   22.20
  -9  -9   3  561.14   21.50
   9  -9  -3  571.54   22.60
   9   9  -3  588.74   23.00
  -9   9   3  580.94   22.50
  -9   9   3  502.15   27.20
   8  -9  -3   93.99    7.60
   8  -9  -3  102.89    7.50
  -8  -9   3   91.59    6.70
  -8  -9   3  108.69    7.80
   8   9  -3  102.19    8.90
  -8   9   3   97.09    7.10
  -8   9   3   91.39    8.00
  -7  -9   3  241.68   11.20
   7  -9  -3  243.98   12.30
   7  -9  -3  248.68   11.70
  -7  -9   3  267.77   12.30
   7   9  -3  253.37   11.50
   7   9  -3  263.27   12.60
  -7   9   3  264.07   12.60
  -7   9   3  241.38   11.50
  -6  -9   3   -1.30    1.30
   6  -9  -3    0.90    2.20
  -6  -9   3    3.30    1.90
   6  -9  -3    3.80    1.80
   6  -9  -3    0.90    2.20
   6   9  -3    1.80    1.80
  -6   9   3    0.70    2.30
  -6   9   3    3.10    1.80
   6   9  -3   -0.20    1.60
  -6   9   3    1.70    1.70
   5  -9  -3  209.58   10.00
  -5  -9   3  223.38    9.40
   5  -9  -3  233.18   13.50
  -5  -9   3  214.18   10.30
   5  -9  -3  220.88    9.50
   5  -9  -3  204.98   10.50
  -5   9   3  226.38   10.40
  -5   9   3  217.58   10.40
  -5   9   3  210.68    8.90
   5   9  -3  210.88   10.20
   5   9  -3  217.88   10.10
  -5   9   3  218.98   10.00
   4  -9  -3    9.20    2.20
   4  -9  -3    6.40    2.60
  -4  -9   3   12.10    2.40
  -4  -9   3    5.40    2.30
   4  -9  -3   10.60    2.50
  -4  -9   3    6.20    2.20
   4  -9  -3    9.40    2.30
  -4   9   3    9.70    2.60
  -4   9   3    7.20    2.00
   4   9  -3   14.10    2.80
   4   9  -3    7.30    2.70
  -4   9   3    6.60    2.30
  -4   9   3    7.30    2.30
  -3  -9   3  826.72   25.00
   3  -9  -3  821.62   26.20
   3  -9  -3  910.11   30.90
   3  -9  -3  837.92   26.30
  -3  -9   3  823.42   25.80
   3   9  -3  780.32   24.20
   3   9  -3  822.22   26.30
   3   9  -3  822.82   26.60
  -3   9   3  818.62   25.70
  -3   9   3  866.61   26.10
   3   9  -3  811.82   26.10
  -3   9   3  832.22   25.80
  -2  -9   3  235.98    9.90
   2  -9  -3  223.18    9.80
   2  -9  -3  218.38    9.40
   2  -9  -3  224.58    9.50
  -2  -9   3  226.08    8.30
  -2  -9   3  215.18    9.40
  -2  -9   3  210.48    8.20
  -2  -9   3  210.58    9.40
  -2   9   3  228.98    9.30
   2   9  -3  229.28    9.50
   2   9  -3  221.78    8.20
   2   9  -3  210.08    9.70
  -2   9   3  227.18    9.40
  -2   9   3  226.48    9.60
   2   9  -3  232.18    9.40
   1  -9  -3  101.69    5.80
  -1  -9   3   89.29    5.10
   1  -9  -3   85.59    5.00
  -1  -9   3   81.29    4.00
  -1  -9   3   90.09    5.50
   1  -9  -3   81.99    5.30
  -1  -9   3   82.19    5.10
  -1  -9   3   86.39    5.30
   1  -9  -3   80.39    5.00
  -1  -9   3   83.99    4.30
  -1   9   3   90.69    5.10
   1   9  -3   94.89    5.40
   1   9  -3   76.59    5.30
  -1   9   3   77.39    5.00
   1   9  -3   82.79    4.90
  -1   9   3   89.09    5.30
   1   9  -3   81.09    4.40
   0  -9   3  323.07   11.90
   0  -9   3  319.67   12.50
   0  -9  -3  326.07   12.10
   0  -9  -3  338.57   12.60
   0  -9  -3  323.57   12.00
   0  -9   3  330.57   12.10
   0  -9   3  320.67   11.20
   0  -9   3  295.07   11.80
   0  -9   3  316.27   10.30
   0  -9  -3  340.17   12.20
   0   9   3  315.57   12.00
   0   9  -3  315.57   11.40
   0   9  -3  327.57   12.20
   0   9   3  310.77   12.40
   0   9  -3  342.47   12.80
   0   9  -3  347.77   11.80
   0   9   3  327.97   11.80
   0   9   3  299.87   10.20
   1  -9   3 1024.70   33.00
  -1  -9  -3 1083.59   33.40
  -1  -9  -3 1118.09   32.60
   1  -9   3 1094.39   32.20
   1  -9   3 1087.39   32.80
   1  -9   3 1108.69   32.60
   1  -9   3 1111.09   33.70
  -1  -9  -3 1080.99   32.80
  -1  -9  -3 1097.59   32.90
  -1   9  -3 1080.09   33.50
  -1   9  -3 1082.89   32.00
   1   9   3 1119.99   32.70
   1   9   3 1115.59   32.90
   1   9   3 1075.69   33.50
  -1   9  -3 1129.29   33.20
   1   9   3 1081.89   31.40
  -1   9  -3 1109.39   32.50
  -2  -9  -3    3.50    1.90
  -2  -9  -3    5.30    2.10
   2  -9   3    2.20    1.40
   2  -9   3    0.70    1.50
   2  -9   3    1.80    1.30
   2  -9   3    2.90    2.00
  -2  -9  -3    2.30    1.80
  -2  -9  -3    3.70    1.80
  -2   9  -3    8.50    2.20
   2   9   3    3.40    1.50
  -2   9  -3    4.90    1.90
  -2   9  -3    0.40    1.60
   2   9   3    2.80    1.70
   2   9   3    3.80    1.70
   2   9   3    1.30    1.50
  -3  -9  -3  323.67   13.60
  -3  -9  -3  349.96   13.10
   3  -9   3  342.97   13.00
   3  -9   3  351.06   12.10
  -3  -9  -3  333.37   13.10
   3  -9   3  347.77   13.80
   3  -9   3  340.37   15.70
  -3   9  -3  327.07   13.20
   3   9   3  341.07   12.80
   3   9   3  349.67   12.80
   3   9   3  342.97   13.80
  -3   9  -3  343.27   13.20
   3   9   3  354.26   12.70
  -3   9  -3  347.07   13.10
  -3   9  -3  328.57   11.90
  -4  -9  -3   66.99    5.10
   4  -9   3   61.89    5.30
  -4  -9  -3   63.49    5.00
  -4  -9  -3   68.29    5.00
   4  -9   3   58.99    5.00
   4  -9   3   60.09    3.90
   4   9   3   71.39    5.00
  -4   9  -3   69.59    5.20
  -4   9  -3   66.69    5.10
  -4   9  -3   66.29    5.00
   4   9   3   65.79    5.40
   4   9   3   60.79    5.20
   5  -9   3   24.90    3.90
  -5  -9  -3   27.40    3.60
  -5  -9  -3   31.60    3.90
   5  -9   3   23.30    3.70
  -5  -9  -3   26.90    3.40
   5   9   3   23.10    3.40
  -5   9  -3   24.60    3.50
   5   9   3   32.80    4.00
  -5   9  -3   33.60    4.00
   5   9   3   26.70    3.70
   6  -9   3   28.30    4.20
  -6  -9  -3   32.50    4.00
  -6  -9  -3   32.60    4.10
[truncated: 1,047,032 more chars]
