# Supplementary material for: Crystal structure, Hirshfeld surface and crystal void analysis, inter­molecular inter­action energies, DFT calculations and energy frameworks of 2H-benzo[b][1,4]thia­zin-3(4H)-one 1,1-dioxide
Source: Acta Crystallogr E Crystallogr Commun. 2023 Oct 19;79(Pt 11):1037–43. doi: 10.1107/S205698902300868X (PMC10626949; doi:10.1107/S205698902300868X)
Supplement: Supplementary file 2 [file e-79-01037-Isup2.hkl]

data_I                                                                          
_shelx_title ' JTM1553_0m_a.res in P2(1)/n'                                     
_shelx_refln_list_code          4                                               
_shelx_F_calc_maximum       78.47                                               
_exptl_crystal_F_000       408.00                                               
_reflns_d_resolution_high  0.5982                                               
                                                                                
loop_                                                                           
 _space_group_symop_operation_xyz                                               
 'x, y, z'                                                                      
 '-x+1/2, y+1/2, -z+1/2'                                                        
 '-x, -y, -z'                                                                   
 'x-1/2, -y-1/2, z-1/2'                                                         
                                                                                
_cell_length_a     7.2179                                                       
_cell_length_b     9.5043                                                       
_cell_length_c    11.9945                                                       
_cell_angle_alpha  90.000                                                       
_cell_angle_beta   97.584                                                       
_cell_angle_gamma  90.000                                                       
                                                                                
_shelx_F_squared_multiplier     1.000                                           
                                                                                
loop_                                                                           
 _refln_index_h                                                                 
 _refln_index_k                                                                 
 _refln_index_l                                                                 
 _refln_F_squared_calc                                                          
 _refln_F_squared_meas                                                          
 _refln_F_squared_sigma                                                         
 _refln_observed_status                                                         
   2   0   0         23.95         31.63         0.33 o                         
   6   0   0       1712.54       1650.40        16.17 o                         
   8   0   0         76.28         67.16         1.99 o                         
  10   0   0         10.91         12.66         1.31 o                         
   1   1   0        989.64        967.04         4.24 o                         
   2   1   0        903.90        979.55         4.09 o                         
   3   1   0       1185.30       1146.37         6.16 o                         
   4   1   0        123.11        128.73         0.89 o                         
   5   1   0        273.57        306.26         2.05 o                         
   6   1   0         18.37         10.52         0.30 o                         
   7   1   0       1208.24       1158.99         7.57 o                         
   8   1   0         60.52         61.98         1.20 o                         
   9   1   0        759.16        762.44         8.39 o                         
  10   1   0        194.45        201.49         3.12 o                         
  11   1   0          0.65          0.75         0.58 o                         
   1   2   0        207.53        234.75         1.06 o                         
   2   2   0        156.40        179.64         0.86 o                         
   3   2   0         89.89        105.62         0.68 o                         
   4   2   0        103.52         83.72         0.87 o                         
   5   2   0        144.79        160.01         1.22 o                         
   6   2   0        880.55        830.01         5.23 o                         
   7   2   0         53.88         64.64         0.86 o                         
   8   2   0          0.40          2.51         0.35 o                         
   9   2   0          5.26          5.64         0.62 o                         
  10   2   0          1.97          2.42         0.58 o                         
  11   2   0        227.62        227.83         4.31 o                         
   1   3   0        122.48        121.76         0.64 o                         
   2   3   0        986.86        985.54         5.97 o                         
   3   3   0         21.93         40.84         0.38 o                         
   4   3   0         11.91         15.32         0.25 o                         
   5   3   0          1.33          0.95         0.14 o                         
   6   3   0          4.31          6.53         0.29 o                         
   7   3   0        189.27        199.62         1.94 o                         
   8   3   0        114.77        118.66         1.61 o                         
   9   3   0         74.16         75.98         1.63 o                         
  10   3   0         92.88         93.21         2.10 o                         
  11   3   0         64.79         65.36         2.02 o                         
   0   4   0       2007.95       1940.26        14.85 o                         
   1   4   0          4.54         12.17         0.18 o                         
   2   4   0          7.04         11.14         0.17 o                         
   3   4   0         32.62         39.56         0.38 o                         
   4   4   0         50.75         55.08         0.64 o                         
   5   4   0         21.35         27.63         0.41 o                         
   6   4   0        500.22        480.13         3.75 o                         
   7   4   0        104.33        104.83         1.43 o                         
   8   4   0         16.11         19.52         0.65 o                         
   9   4   0          1.70          1.57         0.46 o                         
  10   4   0         40.08         39.38         1.63 o                         
  11   4   0         43.52         42.14         1.83 o                         
   1   5   0        233.59        229.98         1.41 o                         
   2   5   0        776.11        783.76         4.49 o                         
   3   5   0        846.94        827.02         4.96 o                         
   4   5   0         31.14         33.25         0.44 o                         
   5   5   0          0.92          1.48         0.20 o                         
   6   5   0        272.48        277.60         2.39 o                         
   7   5   0        509.15        501.92         4.26 o                         
   8   5   0        274.83        278.52         4.51 o                         
   9   5   0         45.54         45.07         1.31 o                         
  10   5   0         22.79         25.25         1.61 o                         
  11   5   0         19.81         16.66         1.31 o                         
   0   6   0       1009.96       1040.76         7.99 o                         
   1   6   0        635.55        591.31         3.64 o                         
   2   6   0        243.75        251.19         1.78 o                         
   3   6   0        217.68        216.20         1.58 o                         
   4   6   0        636.09        604.95         3.91 o                         
   5   6   0        430.81        440.63         3.27 o                         
   6   6   0        439.58        422.14         3.65 o                         
   7   6   0        172.25        174.30         2.06 o                         
   8   6   0        404.20        406.44         4.99 o                         
   9   6   0          2.40          3.55         0.69 o                         
  10   6   0         76.07         76.82         2.37 o                         
  11   6   0         79.91         81.35         2.86 o                         
   1   7   0        324.98        360.24         2.48 o                         
   2   7   0         98.91         78.63         0.76 o                         
   3   7   0        597.62        611.88         4.04 o                         
   4   7   0        823.96        819.38         5.96 o                         
   5   7   0        291.41        287.60         2.56 o                         
   6   7   0         15.44         15.42         0.55 o                         
   7   7   0        147.09        149.48         2.24 o                         
   8   7   0        645.19        643.04         7.34 o                         
   9   7   0          5.19          4.21         0.82 o                         
  10   7   0         16.96         17.44         2.11 o                         
   0   8   0         97.37        108.28         1.34 o                         
   1   8   0       2104.36       2085.79        12.76 o                         
   2   8   0         50.50         52.09         0.67 o                         
   3   8   0        282.74        288.11         2.27 o                         
   4   8   0        188.68        183.84         1.75 o                         
   5   8   0         11.97         12.06         0.54 o                         
   6   8   0         52.76         53.28         1.03 o                         
   7   8   0        127.06        122.50         2.17 o                         
   8   8   0         75.53         77.48         1.89 o                         
   9   8   0         51.00         53.74         1.84 o                         
  10   8   0          5.28          5.77         1.12 o                         
   1   9   0        151.20        147.49         1.45 o                         
   2   9   0          6.96          5.60         0.31 o                         
   3   9   0          2.51          2.49         0.27 o                         
   4   9   0        103.74        100.15         1.29 o                         
   5   9   0         95.68         94.59         1.35 o                         
   6   9   0         66.19         60.09         1.36 o                         
   7   9   0          3.80          4.30         0.64 o                         
   8   9   0        458.66        457.17         6.64 o                         
   9   9   0         23.70         22.55         1.31 o                         
   0  10   0         32.87         36.83         0.93 o                         
   1  10   0        183.11        185.26         1.92 o                         
   2  10   0         67.33         66.97         0.98 o                         
   3  10   0          6.57          7.83         0.41 o                         
   4  10   0         12.97         12.67         0.66 o                         
   5  10   0        158.96        155.49         2.19 o                         
   6  10   0         15.46         16.41         0.88 o                         
   7  10   0         13.87         15.30         1.01 o                         
   8  10   0          0.51          0.71         0.64 o                         
   9  10   0          4.88          5.98         0.90 o                         
   1  11   0         53.41         50.03         0.94 o                         
   2  11   0        206.97        203.88         2.27 o                         
   3  11   0          8.73          8.95         0.70 o                         
   4  11   0         79.02         77.69         1.63 o                         
   5  11   0          8.35          9.18         0.75 o                         
   6  11   0          0.58          0.94         0.56 o                         
   7  11   0         15.60         16.92         1.27 o                         
   8  11   0        134.63        134.75         2.78 o                         
   0  12   0        109.57        108.08         2.28 o                         
   1  12   0        425.86        433.23         4.68 o                         
   2  12   0         37.00         35.70         1.03 o                         
   3  12   0          1.70          1.92         0.47 o                         
   4  12   0         46.28         45.13         1.28 o                         
   5  12   0        109.68        114.15         2.35 o                         
   6  12   0          2.90          3.00         0.70 o                         
   7  12   0        158.40        153.21         3.22 o                         
   1  13   0         54.38         55.30         1.48 o                         
   2  13   0        251.94        256.59         4.27 o                         
   3  13   0          0.00          1.04         0.54 o                         
   4  13   0        235.22        230.12         5.75 o                         
   5  13   0         40.37         37.98         1.38 o                         
   6  13   0         28.62         27.59         1.39 o                         
   0  14   0          0.26          0.24         0.75 o                         
   1  14   0        101.12        107.46         2.65 o                         
   2  14   0         91.18         89.91         3.34 o                         
   3  14   0         14.11         15.26         1.17 o                         
   4  14   0         20.12         21.87         2.09 o                         
   5  14   0        171.39        171.51         4.37 o                         
   1  15   0         12.54         13.96         1.35 o                         
   2  15   0         60.66         57.48         1.88 o                         
   3  15   0        142.37        137.68         3.91 o                         
 -11   0   1         10.93         10.62         1.24 o                         
  -9   0   1          2.32          6.88         0.88 o                         
  -7   0   1       1979.02       1730.28        16.07 o                         
  -5   0   1       2870.49       2887.81        26.01 o                         
   3   0   1         27.84         16.39         0.27 o                         
   5   0   1       2337.28       2370.78        22.74 o                         
   7   0   1         85.29         86.22         1.71 o                         
   9   0   1        123.36        116.63         2.98 o                         
  11   0   1        622.39        624.16        10.57 o                         
 -12   1   1         65.83         64.45         4.95 o                         
 -11   1   1         21.18         21.81         1.31 o                         
 -10   1   1        811.42        811.93         9.00 o                         
  -9   1   1         16.25         17.07         0.83 o                         
  -8   1   1         68.40         82.67         1.39 o                         
  -7   1   1         52.87         46.66         0.67 o                         
  -6   1   1        270.84        205.84         1.58 o                         
  -5   1   1        241.98        245.65         1.74 o                         
  -4   1   1         35.90         16.03         0.25 o                         
  -3   1   1       2458.58       2591.73        12.27 o                         
  -2   1   1       3764.93       3536.12        94.23 o                         
  -1   1   1       1029.86       1026.98         4.46 o                         
   1   1   1         37.16         35.81         0.23 o                         
   3   1   1         26.69         37.80         0.33 o                         
   4   1   1        533.77        551.85         3.36 o                         
   5   1   1         47.03         42.24         0.52 o                         
   6   1   1        820.58        722.37         4.86 o                         
   7   1   1         57.73         43.49         0.71 o                         
   8   1   1        450.70        447.77         4.95 o                         
   9   1   1        123.14        126.13         2.22 o                         
  10   1   1        201.61        197.05         3.10 o                         
  11   1   1         34.25         38.83         1.61 o                         
 -11   2   1        129.00        131.49         3.19 o                         
 -10   2   1        169.40        172.87         2.94 o                         
  -9   2   1          3.92          4.98         0.57 o                         
  -8   2   1          8.41         10.35         0.58 o                         
  -7   2   1        264.35        239.13         1.95 o                         
  -6   2   1          6.19         16.64         0.36 o                         
  -5   2   1        460.64        456.14         2.99 o                         
  -4   2   1        419.92        451.71         2.75 o                         
  -3   2   1        674.98        751.92         3.94 o                         
  -2   2   1          6.38         10.84         0.13 o                         
   0   2   1          0.24          3.36         0.08 o                         
   1   2   1          1.11          4.33         0.09 o                         
   2   2   1       2025.14       2073.08         9.62 o                         
   3   2   1        925.64       1048.98         5.33 o                         
   4   2   1       1402.69       1475.66         8.24 o                         
   5   2   1       1461.86       1457.06         9.23 o                         
   6   2   1        378.04        333.79         2.35 o                         
   7   2   1        160.19        141.16         1.47 o                         
   8   2   1         29.49         27.30         0.69 o                         
   9   2   1          3.09          2.83         0.48 o                         
  10   2   1         13.72         15.04         0.90 o                         
  11   2   1        149.71        147.79         3.13 o                         
 -11   3   1         22.85         23.94         1.29 o                         
 -10   3   1        159.02        168.30         3.26 o                         
  -9   3   1        136.20        141.29         2.66 o                         
  -8   3   1        385.19        382.60         4.31 o                         
  -7   3   1          0.72          1.11         0.21 o                         
  -6   3   1        203.27        173.44         1.44 o                         
  -5   3   1         38.40         40.80         0.53 o                         
  -4   3   1        143.77        152.18         1.09 o                         
  -3   3   1       1269.13       1340.02         6.98 o                         
  -2   3   1        285.06        242.62         1.21 o                         
  -1   3   1        183.33        201.56         0.94 o                         
   0   3   1       3183.81       3278.24        62.07 o                         
   1   3   1        159.13        149.00         0.75 o                         
   2   3   1         40.80         21.79         0.22 o                         
   3   3   1         29.55         26.39         0.29 o                         
   4   3   1         53.49         74.29         0.75 o                         
   5   3   1         10.79         12.25         0.28 o                         
   6   3   1         66.27         58.00         0.78 o                         
   7   3   1         83.95         70.14         0.97 o                         
   8   3   1         13.39         17.35         0.60 o                         
   9   3   1         30.76         26.71         1.00 o                         
  10   3   1         37.84         36.66         1.33 o                         
  11   3   1          7.19          9.20         0.99 o                         
 -11   4   1        110.86        113.50         2.70 o                         
 -10   4   1          0.32          0.93         0.57 o                         
  -9   4   1         12.31         15.69         0.80 o                         
  -8   4   1          8.65         10.60         0.59 o                         
  -7   4   1         62.26         58.00         0.93 o                         
  -6   4   1          3.95          3.16         0.25 o                         
  -5   4   1        827.90        783.64         4.93 o                         
  -4   4   1        416.29        414.91         2.53 o                         
  -3   4   1          1.81          2.62         0.13 o                         
  -2   4   1         60.81         57.93         0.49 o                         
  -1   4   1         78.31         73.55         0.49 o                         
   0   4   1        302.23        370.17         1.88 o                         
   1   4   1        581.03        585.41         3.79 o                         
   2   4   1        146.56        141.77         0.89 o                         
   3   4   1        103.01        129.12         0.90 o                         
   4   4   1        421.65        437.80         2.79 o                         
   5   4   1       1299.15       1246.47         8.01 o                         
   6   4   1        155.02        158.99         1.52 o                         
   7   4   1         39.96         40.67         0.74 o                         
   8   4   1          1.19          2.13         0.35 o                         
   9   4   1          2.85          3.43         0.58 o                         
  10   4   1         82.35         81.91         2.47 o                         
  11   4   1        123.06        121.55         3.15 o                         
 -11   5   1          0.25          0.95         0.74 o                         
 -10   5   1         88.60         88.08         2.49 o                         
  -9   5   1        107.32        103.15         1.99 o                         
  -8   5   1        321.12        326.63         3.68 o                         
  -7   5   1         52.80         52.71         0.97 o                         
  -6   5   1          0.61          1.26         0.20 o                         
  -5   5   1         66.65         69.24         0.72 o                         
  -4   5   1        527.66        516.52         3.26 o                         
  -3   5   1        682.76        665.80         4.05 o                         
  -2   5   1       1002.19        992.96         5.81 o                         
  -1   5   1         30.18         33.95         0.36 o                         
   0   5   1        492.96        488.37         2.59 o                         
   1   5   1        306.67        362.03         2.23 o                         
   2   5   1       1008.80        971.19         5.17 o                         
   3   5   1        730.66        770.03         4.55 o                         
   4   5   1          0.10          0.57         0.13 o                         
   5   5   1        369.62        354.05         2.60 o                         
   6   5   1         73.48         71.87         0.92 o                         
   7   5   1          0.04          0.49         0.24 o                         
   8   5   1        155.62        156.33         2.08 o                         
   9   5   1        112.57        113.74         2.30 o                         
  10   5   1          4.65          5.67         0.87 o                         
  11   5   1          0.68          1.10         0.78 o                         
 -11   6   1         72.73         69.97         3.60 o                         
 -10   6   1         60.31         61.22         2.12 o                         
  -9   6   1          0.17          1.76         0.55 o                         
  -8   6   1          9.75         11.12         0.68 o                         
  -7   6   1        230.75        222.10         2.69 o                         
  -6   6   1        183.98        196.61         1.87 o                         
  -5   6   1        157.08        138.19         1.27 o                         
  -4   6   1          3.12          3.39         0.20 o                         
  -3   6   1         97.31        111.99         0.96 o                         
  -2   6   1       1451.66       1425.69         8.29 o                         
  -1   6   1       1181.35       1234.83         6.94 o                         
   0   6   1        154.86        149.80         1.03 o                         
   1   6   1        346.86        346.01         2.45 o                         
   2   6   1          1.35          0.53         0.12 o                         
   3   6   1         19.04         20.66         0.35 o                         
   4   6   1        250.86        246.12         1.85 o                         
   5   6   1       3599.97       3491.54        22.31 o                         
   6   6   1        683.22        669.68         5.61 o                         
   7   6   1         75.93         76.68         1.19 o                         
   8   6   1          6.18          7.93         0.63 o                         
   9   6   1         18.82         18.21         1.03 o                         
  10   6   1         64.56         64.33         2.47 o                         
 -10   7   1         36.53         33.19         2.45 o                         
  -9   7   1        528.26        525.90         6.82 o                         
  -8   7   1         51.78         52.22         1.39 o                         
  -7   7   1         84.07         86.50         1.71 o                         
  -6   7   1         20.73         24.07         0.61 o                         
  -5   7   1        244.43        236.54         2.11 o                         
  -4   7   1        633.31        624.82         4.40 o                         
  -3   7   1       1974.42       1970.01        12.08 o                         
  -2   7   1        510.46        513.40         3.42 o                         
  -1   7   1          0.70          0.75         0.15 o                         
   0   7   1          4.65          8.09         0.23 o                         
   1   7   1        303.15        273.93         1.92 o                         
   2   7   1        478.96        494.36         3.39 o                         
   3   7   1       1636.31       1575.73         9.75 o                         
   4   7   1        234.26        237.41         2.24 o                         
   5   7   1         46.85         45.87         0.77 o                         
   6   7   1          1.45          2.06         0.33 o                         
   7   7   1        172.08        175.34         2.14 o                         
   8   7   1        224.21        227.34         3.30 o                         
   9   7   1        229.18        229.96         9.42 o                         
  10   7   1          0.22          1.02         0.75 o                         
 -10   8   1         29.72         26.36         1.53 o                         
  -9   8   1          4.66          4.45         0.75 o                         
  -8   8   1          3.43          4.02         0.61 o                         
  -7   8   1         16.35         15.39         0.81 o                         
  -6   8   1       2145.04       2106.24        17.01 o                         
  -5   8   1         28.13         27.28         0.68 o                         
  -4   8   1          1.56          1.93         0.24 o                         
  -3   8   1         78.80         80.97         0.91 o                         
  -2   8   1        246.05        216.54         1.68 o                         
  -1   8   1        128.89        142.22         1.17 o                         
   0   8   1        449.80        450.07         3.07 o                         
   1   8   1          4.68          6.34         0.27 o                         
   2   8   1        278.39        280.08         2.14 o                         
   3   8   1         61.36         62.29         0.76 o                         
   4   8   1        104.19         97.12         1.24 o                         
   5   8   1        256.40        247.32         2.63 o                         
   6   8   1         81.22         88.97         1.44 o                         
   7   8   1        163.97        161.98         2.44 o                         
   8   8   1          3.64          4.32         0.66 o                         
   9   8   1         11.64          9.89         1.12 o                         
  10   8   1        161.89        155.91         4.16 o                         
  -9   9   1        390.81        386.51         5.99 o                         
  -8   9   1         48.68         51.02         1.62 o                         
  -7   9   1          9.59         10.59         0.84 o                         
  -6   9   1          0.72          0.50         0.33 o                         
  -5   9   1        313.34        312.36         3.20 o                         
  -4   9   1        184.33        183.36         1.80 o                         
  -3   9   1        655.86        637.04         4.83 o                         
  -2   9   1         15.67         17.76         0.50 o                         
  -1   9   1          3.16          3.34         0.25 o                         
   0   9   1         19.36         16.23         0.40 o                         
   1   9   1         39.33         31.35         0.54 o                         
   2   9   1          0.06          0.34         0.19 o                         
   3   9   1        985.64        972.96         7.36 o                         
   4   9   1         31.73         34.98         0.96 o                         
   5   9   1         31.18         30.19         0.82 o                         
   6   9   1         19.42         19.17         0.77 o                         
   7   9   1         37.71         37.75         1.30 o                         
   8   9   1         18.14         18.35         1.20 o                         
   9   9   1        115.90        117.12         2.86 o                         
  -9  10   1          9.09          9.38         1.03 o                         
  -8  10   1          0.38          0.41         0.60 o                         
  -7  10   1         41.11         41.02         1.41 o                         
  -6  10   1        228.56        226.66         3.55 o                         
  -5  10   1         51.49         50.54         1.27 o                         
  -4  10   1          7.98          8.64         0.51 o                         
  -3  10   1          3.48          3.72         0.35 o                         
  -2  10   1        136.88        131.27         1.50 o                         
  -1  10   1         12.99         16.89         0.55 o                         
   0  10   1        387.65        389.34         3.27 o                         
   1  10   1         14.26         16.51         0.57 o                         
   2  10   1          7.10          7.09         0.42 o                         
   3  10   1          0.18          0.74         0.27 o                         
   4  10   1         11.87         13.78         0.56 o                         
   5  10   1        155.68        152.19         2.09 o                         
   6  10   1        221.15        215.95         3.73 o                         
   7  10   1        109.54        105.85         2.30 o                         
   8  10   1          5.53          6.82         0.86 o                         
   9  10   1         12.00         13.49         1.29 o                         
  -8  11   1         16.82         17.10         1.23 o                         
  -7  11   1          8.06         10.75         1.33 o                         
  -6  11   1         74.25         71.67         1.99 o                         
  -5  11   1          1.42          1.84         0.47 o                         
  -4  11   1         29.65         27.94         0.98 o                         
  -3  11   1        209.44        209.80         2.66 o                         
  -2  11   1         33.23         36.46         0.80 o                         
  -1  11   1          1.76          2.42         0.31 o                         
   0  11   1         64.14         63.32         1.00 o                         
   1  11   1         29.84         26.63         0.77 o                         
   2  11   1          1.74          1.67         0.33 o                         
   3  11   1        266.80        263.68         3.00 o                         
   4  11   1          0.01          0.47         0.38 o                         
   5  11   1         42.42         41.10         1.18 o                         
   6  11   1         34.89         36.32         1.22 o                         
   7  11   1         64.20         66.39         1.88 o                         
   8  11   1          0.42          0.77         0.61 o                         
  -7  12   1         76.05         78.85         2.75 o                         
  -6  12   1        284.39        280.05         4.71 o                         
  -5  12   1          2.66          3.94         0.61 o                         
  -4  12   1          0.90          0.99         0.43 o                         
  -3  12   1        109.45        105.42         2.09 o                         
  -2  12   1        115.29        115.12         1.90 o                         
  -1  12   1         32.98         35.28         1.03 o                         
   0  12   1        285.29        292.38         3.64 o                         
   1  12   1        145.32        148.07         2.54 o                         
   2  12   1         41.77         41.92         1.06 o                         
   3  12   1         19.54         20.14         0.80 o                         
   4  12   1        193.61        190.15         2.95 o                         
   5  12   1          7.14          7.72         0.80 o                         
   6  12   1        205.59        206.24         3.98 o                         
   7  12   1         34.41         34.71         1.54 o                         
  -6  13   1         17.31         18.06         1.35 o                         
  -5  13   1         65.74         66.48         2.18 o                         
  -4  13   1         91.24         86.99         2.85 o                         
  -3  13   1        245.20        249.01         4.20 o                         
  -2  13   1          0.72          1.02         0.55 o                         
  -1  13   1          8.65         12.27         0.89 o                         
   0  13   1        127.43        126.68         2.27 o                         
   1  13   1        577.12        561.06         6.19 o                         
   2  13   1         24.61         26.37         1.04 o                         
   3  13   1        148.06        148.57         2.74 o                         
   4  13   1          0.57          0.45         0.56 o                         
   5  13   1          9.33          8.49         1.00 o                         
   6  13   1         18.85         19.19         1.36 o                         
  -5  14   1         16.07         16.98         1.56 o                         
  -4  14   1         29.63         28.15         1.53 o                         
  -3  14   1          5.43          5.71         0.86 o                         
  -2  14   1         76.67         78.37         2.69 o                         
  -1  14   1         12.58         12.89         1.03 o                         
   0  14   1         99.12        106.68         2.60 o                         
   1  14   1         14.44         16.47         1.25 o                         
   2  14   1         29.95         29.28         1.48 o                         
   3  14   1         12.78         14.75         1.08 o                         
   4  14   1        167.01        165.79         3.72 o                         
   5  14   1         61.59         57.51         2.38 o                         
  -3  15   1         93.04         87.63         2.38 o                         
  -2  15   1        131.27        129.68         2.91 o                         
  -1  15   1        207.84        205.74         3.63 o                         
   0  15   1          7.60          7.97         0.89 o                         
   1  15   1         26.13         29.39         1.55 o                         
   2  15   1         68.28         68.35         2.10 o                         
   3  15   1          0.59          2.02         0.79 o                         
 -12   0   2        500.10        493.96        19.97 o                         
 -10   0   2        217.31        208.67         4.47 o                         
  -8   0   2         96.12        107.15         2.04 o                         
  -6   0   2       1215.46       1129.70         9.61 o                         
  -4   0   2        417.44        444.65         3.73 o                         
  -2   0   2        339.28        282.15         2.02 o                         
   2   0   2       1600.98       1632.11         9.79 o                         
   4   0   2       2373.19       2368.97        19.31 o                         
   6   0   2       1245.45       1270.40        11.88 o                         
   8   0   2         42.25         35.11         1.30 o                         
  10   0   2       1002.75       1008.74        15.49 o                         
 -12   1   2          4.85          4.29         0.92 o                         
 -11   1   2         12.16         13.26         1.15 o                         
 -10   1   2        174.55        178.44         2.84 o                         
  -9   1   2        604.73        611.29         6.93 o                         
  -8   1   2         70.99         68.83         1.11 o                         
  -7   1   2        478.73        476.07         3.52 o                         
  -6   1   2         52.39         62.99         0.73 o                         
  -5   1   2        725.21        745.06         4.77 o                         
  -4   1   2        211.42        264.42         1.58 o                         
  -3   1   2       1583.47       1460.02         7.37 o                         
  -2   1   2          3.16          5.10         0.10 o                         
  -1   1   2         35.75         40.90         0.27 o                         
   0   1   2        492.58        521.11         2.54 o                         
   2   1   2       1599.07       1616.79         7.35 o                         
   3   1   2        216.85        206.63         1.47 o                         
   4   1   2         97.61         83.64         0.65 o                         
   5   1   2          0.34          0.60         0.12 o                         
   6   1   2         76.43         65.03         0.82 o                         
   7   1   2        842.96        832.16         6.36 o                         
   8   1   2         92.03         91.32         1.29 o                         
   9   1   2          0.16          0.88         0.47 o                         
  10   1   2         16.90         18.35         1.06 o                         
  11   1   2          9.72          9.64         0.87 o                         
 -11   2   2         14.56         14.99         1.13 o                         
 -10   2   2         38.62         41.54         1.52 o                         
  -9   2   2         21.33         22.04         0.86 o                         
  -8   2   2        101.12         95.45         1.45 o                         
  -7   2   2        126.81        133.98         1.35 o                         
  -6   2   2       1013.72        968.72         6.18 o                         
  -5   2   2        245.45        244.86         1.75 o                         
  -4   2   2        825.78        912.00         5.19 o                         
  -3   2   2         49.52         54.14         0.41 o                         
  -2   2   2        509.94        617.20         2.80 o                         
   1   2   2         30.67         35.74         0.23 o                         
   2   2   2        238.57        252.59         1.35 o                         
   3   2   2        261.52        228.34         1.49 o                         
   4   2   2        109.38         94.41         0.79 o                         
   5   2   2        173.22        170.41         1.37 o                         
   6   2   2        257.93        257.03         2.23 o                         
   7   2   2         76.48         66.87         0.97 o                         
   8   2   2          3.31          4.97         0.40 o                         
   9   2   2          2.85          4.34         0.55 o                         
  10   2   2        366.70        375.24         4.90 o                         
  11   2   2          0.02         -0.40         0.56 o                         
 -11   3   2         50.51         51.09         1.77 o                         
 -10   3   2          7.28          8.41         0.92 o                         
  -9   3   2        341.11        341.54         4.07 o                         
  -8   3   2         72.79         71.18         1.25 o                         
  -7   3   2        653.95        606.60         4.63 o                         
  -6   3   2        311.25        310.89         2.34 o                         
  -5   3   2         88.54         92.16         0.89 o                         
  -4   3   2        675.60        748.61         4.32 o                         
  -3   3   2        656.92        679.31         3.59 o                         
  -2   3   2         18.35         21.07         0.22 o                         
  -1   3   2         20.71         22.86         0.19 o                         
   1   3   2        193.98        257.50         1.35 o                         
   2   3   2        685.10        679.46         3.43 o                         
   3   3   2        159.03        160.58         1.09 o                         
   4   3   2         34.28         33.68         0.43 o                         
   5   3   2        441.66        454.09         3.17 o                         
   6   3   2        114.75        103.02         1.15 o                         
   7   3   2        485.36        471.84         3.91 o                         
   8   3   2        564.30        581.43         4.96 o                         
   9   3   2         48.71         46.12         1.22 o                         
  10   3   2        118.62        120.10         2.38 o                         
  11   3   2         29.25         28.16         1.41 o                         
 -11   4   2         79.08         76.56         2.20 o                         
 -10   4   2         36.31         36.15         1.45 o                         
  -9   4   2         84.79         83.69         1.73 o                         
  -8   4   2         98.47         99.03         1.88 o                         
  -7   4   2         22.80         29.18         0.67 o                         
  -6   4   2        276.46        262.68         2.20 o                         
  -5   4   2         23.35         17.76         0.34 o                         
  -4   4   2        123.34         98.08         0.82 o                         
  -3   4   2        320.48        320.43         1.97 o                         
  -2   4   2        437.99        426.40         2.89 o                         
  -1   4   2        396.51        379.90         2.08 o                         
   0   4   2       3474.74       3370.83        27.47 o                         
   1   4   2        171.91        211.05         1.23 o                         
   2   4   2        270.03        288.82         1.76 o                         
   3   4   2        419.26        441.47         2.48 o                         
   4   4   2        952.27        884.79         5.74 o                         
   5   4   2        229.64        220.89         1.82 o                         
   6   4   2        303.08        285.99         2.45 o                         
   7   4   2          0.24          1.01         0.24 o                         
   8   4   2         88.13         97.21         1.42 o                         
   9   4   2         83.24         82.41         1.56 o                         
  10   4   2          4.26          4.22         0.83 o                         
  11   4   2         13.04         15.07         1.49 o                         
 -11   5   2         54.10         53.65         2.07 o                         
 -10   5   2          0.32          0.50         0.61 o                         
  -9   5   2        227.49        231.47         3.35 o                         
  -8   5   2         22.71         26.27         0.96 o                         
  -7   5   2         98.70         91.30         1.35 o                         
  -6   5   2         89.89         86.21         1.23 o                         
  -5   5   2       1351.74       1332.42         8.34 o                         
  -4   5   2        302.87        306.29         2.07 o                         
  -3   5   2        220.11        207.41         1.43 o                         
  -2   5   2        179.45        214.20         1.54 o                         
  -1   5   2       1087.86       1199.83         6.20 o                         
   0   5   2         78.55        102.85         0.74 o                         
   1   5   2          3.88          9.34         0.21 o                         
   2   5   2          0.07          3.02         0.14 o                         
   3   5   2        491.00        496.08         3.11 o                         
   4   5   2         21.25         20.12         0.38 o                         
   5   5   2          7.51          9.64         0.34 o                         
   6   5   2          0.03          0.55         0.22 o                         
   7   5   2        340.12        355.13         3.15 o                         
   8   5   2        533.46        521.55         4.76 o                         
   9   5   2         71.39         72.26         1.78 o                         
  10   5   2         82.04         88.00         2.68 o                         
  11   5   2        200.75        203.04         4.89 o                         
 -11   6   2          6.42          5.30         0.96 o                         
 -10   6   2         29.18         31.17         1.57 o                         
  -9   6   2          1.02          1.98         0.53 o                         
  -8   6   2         19.29         19.89         0.90 o                         
  -7   6   2        321.58        322.80         3.61 o                         
  -6   6   2         51.94         49.97         0.81 o                         
  -5   6   2         57.37         53.11         0.69 o                         
  -4   6   2          5.62          6.96         0.28 o                         
  -3   6   2          0.03          0.34         0.13 o                         
  -2   6   2       2393.11       2429.73        14.36 o                         
  -1   6   2        730.60        733.02         4.23 o                         
   0   6   2       1589.27       1604.13         9.09 o                         
   1   6   2        415.88        422.12         2.89 o                         
   2   6   2        931.07       1000.10         6.43 o                         
   3   6   2        210.65        208.00         1.57 o                         
   4   6   2        749.95        718.07         4.95 o                         
   5   6   2         90.13         89.61         0.99 o                         
   6   6   2        401.60        387.19         3.21 o                         
   7   6   2         20.57         19.67         0.68 o                         
   8   6   2          2.16          2.11         0.45 o                         
   9   6   2        128.41        131.86         2.79 o                         
  10   6   2         54.30         55.39         2.34 o                         
 -10   7   2         31.03         29.76         1.45 o                         
  -9   7   2        174.14        177.98         3.83 o                         
  -8   7   2        415.68        416.64         5.22 o                         
  -7   7   2         75.14         69.24         1.25 o                         
  -6   7   2         53.41         56.27         0.90 o                         
  -5   7   2         25.62         26.50         0.54 o                         
  -4   7   2        909.00        890.21         5.89 o                         
  -3   7   2         99.39         89.99         0.94 o                         
  -2   7   2        173.58        166.43         1.46 o                         
  -1   7   2         11.55         10.69         0.29 o                         
   0   7   2        190.44        172.40         1.28 o                         
   1   7   2         58.63         68.77         0.76 o                         
   2   7   2       1591.56       1561.45        10.18 o                         
   3   7   2        161.72        166.17         1.54 o                         
   4   7   2          0.34          0.55         0.19 o                         
   5   7   2        214.39        209.73         2.74 o                         
   6   7   2         29.49         29.48         0.74 o                         
   7   7   2        207.49        201.11         2.52 o                         
   8   7   2        367.19        369.56         4.46 o                         
   9   7   2         27.12         27.60         1.36 o                         
  10   7   2          9.99          8.77         1.18 o                         
 -10   8   2         41.35         41.81         2.39 o                         
  -9   8   2         78.99         80.67         2.18 o                         
  -8   8   2         23.26         25.24         1.08 o                         
  -7   8   2        416.51        426.35         5.20 o                         
  -6   8   2         37.81         43.69         1.05 o                         
  -5   8   2        335.33        342.32         3.12 o                         
  -4   8   2          0.62          1.04         0.20 o                         
  -3   8   2          9.16          8.12         0.36 o                         
  -2   8   2        186.50        197.58         1.78 o                         
  -1   8   2        641.14        618.99         4.17 o                         
   0   8   2         32.05         37.54         0.54 o                         
   1   8   2        246.11        241.15         1.95 o                         
   2   8   2          0.63          0.66         0.17 o                         
   3   8   2        150.38        140.30         1.33 o                         
   4   8   2        315.11        309.80         3.13 o                         
   5   8   2        639.13        619.14         8.81 o                         
   6   8   2         25.15         26.14         0.97 o                         
   7   8   2        133.26        133.07         1.94 o                         
   8   8   2          3.02          3.91         0.63 o                         
   9   8   2        107.46        100.52         2.59 o                         
  10   8   2          8.28          7.50         1.17 o                         
  -9   9   2          0.75          1.48         0.69 o                         
  -8   9   2        293.02        282.83         4.04 o                         
  -7   9   2         69.58         68.81         1.61 o                         
  -6   9   2          0.01          0.53         0.34 o                         
  -5   9   2          0.12          0.83         0.29 o                         
  -4   9   2        660.37        656.01         5.37 o                         
  -3   9   2        255.59        256.95         2.35 o                         
  -2   9   2        170.23        171.03         1.72 o                         
  -1   9   2         34.24         38.81         0.63 o                         
   0   9   2        169.26        156.48         1.42 o                         
   1   9   2         53.22         47.70         0.69 o                         
   2   9   2        699.38        670.59         5.03 o                         
   3   9   2         34.50         35.35         0.76 o                         
   4   9   2        193.37        194.33         2.22 o                         
   5   9   2         37.19         38.30         1.06 o                         
   6   9   2         15.54         16.98         0.74 o                         
   7   9   2          2.82          2.94         0.49 o                         
   8   9   2        175.73        181.06         4.62 o                         
   9   9   2          7.22          7.09         0.95 o                         
  -9  10   2          5.96          4.86         0.89 o                         
  -8  10   2         81.98         84.11         2.89 o                         
  -7  10   2        372.97        367.58         5.14 o                         
  -6  10   2          1.24          1.96         0.44 o                         
  -5  10   2         27.98         29.78         0.88 o                         
  -4  10   2          0.00          0.38         0.27 o                         
  -3  10   2         38.97         42.07         0.91 o                         
  -2  10   2          0.31          0.55         0.25 o                         
  -1  10   2        310.99        313.67         3.05 o                         
   0  10   2          9.74         13.10         0.55 o                         
   1  10   2        609.76        609.09         4.86 o                         
   2  10   2        112.73        114.54         1.42 o                         
   3  10   2         54.38         52.35         1.17 o                         
   4  10   2        141.88        141.06         1.97 o                         
   5  10   2          0.75          1.56         0.39 o                         
   6  10   2         19.35         19.12         0.87 o                         
   7  10   2          9.66          9.00         0.85 o                         
   8  10   2         57.61         59.98         1.78 o                         
   9  10   2         31.67         30.62         1.51 o                         
  -8  11   2        103.68        105.57         2.68 o                         
  -7  11   2         18.65         20.12         1.18 o                         
  -6  11   2         33.59         29.75         1.33 o                         
  -5  11   2         62.00         63.04         1.65 o                         
  -4  11   2        138.67        143.39         2.12 o                         
  -3  11   2        174.93        174.97         2.16 o                         
  -2  11   2          6.56          5.82         0.42 o                         
  -1  11   2         64.42         68.56         1.16 o                         
   0  11   2         72.26         67.43         1.14 o                         
   1  11   2          0.99          3.04         0.40 o                         
   2  11   2        130.54        127.78         2.12 o                         
   3  11   2         60.51         62.72         1.27 o                         
   4  11   2        110.82        110.01         1.71 o                         
   5  11   2          1.88          2.00         0.44 o                         
   6  11   2         24.31         22.53         1.03 o                         
   7  11   2          0.32         -0.07         0.55 o                         
   8  11   2        263.99        255.95         4.20 o                         
  -7  12   2         37.48         38.25         1.57 o                         
  -6  12   2          3.96          5.24         0.88 o                         
  -5  12   2         52.41         52.24         1.54 o                         
  -4  12   2          0.06         -0.44         0.44 o                         
  -3  12   2          0.26          0.18         0.38 o                         
  -2  12   2        110.61        112.08         1.74 o                         
  -1  12   2        379.96        382.55         4.04 o                         
   0  12   2          5.79          7.57         0.53 o                         
   1  12   2          0.26          1.19         0.35 o                         
   2  12   2         33.52         33.86         0.96 o                         
   3  12   2        125.13        123.97         1.97 o                         
   4  12   2          1.29          0.70         0.43 o                         
   5  12   2        226.24        226.60         5.44 o                         
   6  12   2          0.02          0.46         0.53 o                         
   7  12   2          9.82         11.78         1.09 o                         
  -6  13   2         66.51         68.45         2.27 o                         
  -5  13   2         16.44         16.33         1.25 o                         
  -4  13   2        310.60        300.16         5.87 o                         
  -3  13   2         43.96         44.89         1.44 o                         
  -2  13   2          8.55         10.72         0.89 o                         
  -1  13   2          0.07          0.35         0.45 o                         
   0  13   2          4.44          4.27         0.55 o                         
   1  13   2          3.50          4.33         0.55 o                         
   2  13   2        298.07        292.80         3.77 o                         
   3  13   2          1.89          1.43         0.48 o                         
   4  13   2         14.51         15.26         1.06 o                         
   5  13   2          9.92         12.20         1.08 o                         
   6  13   2         52.98         53.28         2.22 o                         
  -5  14   2         45.29         44.23         2.14 o                         
  -4  14   2         12.11         11.47         1.10 o                         
  -3  14   2          4.57          5.60         0.92 o                         
  -2  14   2          0.60          1.23         0.78 o                         
  -1  14   2        550.49        546.00         7.27 o                         
   0  14   2        172.73        171.22         3.97 o                         
   1  14   2          2.94          3.70         1.01 o                         
   2  14   2          5.03          4.91         0.74 o                         
   3  14   2         68.99         69.47         3.51 o                         
   4  14   2          1.66          2.38         0.69 o                         
   5  14   2        161.80        157.37         3.31 o                         
  -3  15   2         54.84         51.94         1.84 o                         
  -2  15   2         28.15         30.64         1.81 o                         
  -1  15   2          2.18          0.81         0.65 o                         
   0  15   2          7.72          7.90         0.93 o                         
   1  15   2        125.65        128.73         3.20 o                         
   2  15   2         49.40         48.25         1.99 o                         
   3  15   2         41.43         40.87         1.85 o                         
 -11   0   3        107.08        106.43         3.64 o                         
  -9   0   3         14.58         15.23         1.13 o                         
  -7   0   3        412.17        400.42         4.56 o                         
  -5   0   3        201.03        204.67         2.07 o                         
  -3   0   3        169.39        182.82         1.83 o                         
   1   0   3        347.37        385.30         2.67 o                         
   3   0   3       1302.99       1347.05         9.43 o                         
   5   0   3       2767.77       2709.06        23.19 o                         
   7   0   3        257.08        241.72         3.38 o                         
   9   0   3        212.31        216.16         4.05 o                         
  11   0   3        312.85        302.22         6.13 o                         
 -12   1   3         33.93         30.80         1.81 o                         
 -11   1   3          9.21          9.74         1.12 o                         
 -10   1   3        740.01        739.10         8.89 o                         
  -9   1   3          4.37          5.36         0.54 o                         
  -8   1   3        137.00        139.42         1.62 o                         
  -7   1   3         25.59         28.53         0.58 o                         
  -6   1   3        126.51        151.28         1.29 o                         
  -5   1   3         91.01         86.99         0.79 o                         
  -4   1   3       1605.68       1537.47         8.24 o                         
  -3   1   3        554.15        594.39         3.38 o                         
  -2   1   3        544.88        547.12         3.03 o                         
  -1   1   3        861.92        919.08         4.25 o                         
   0   1   3        616.46        639.15         3.08 o                         
   1   1   3       2250.98       2312.38        14.52 o                         
   2   1   3        735.62        677.28         3.59 o                         
   3   1   3        379.64        432.15         2.49 o                         
   4   1   3        310.12        288.12         2.06 o                         
   5   1   3         65.83         68.82         0.75 o                         
   6   1   3        109.51        118.58         1.35 o                         
   7   1   3        192.47        185.75         2.14 o                         
   8   1   3         73.33         71.04         1.14 o                         
   9   1   3          1.26          2.54         0.45 o                         
  10   1   3          0.58          0.63         0.52 o                         
  11   1   3          0.81          1.04         0.70 o                         
 -11   2   3          5.82          5.02         0.79 o                         
 -10   2   3         18.60         21.46         1.15 o                         
  -9   2   3          5.00          9.67         0.64 o                         
  -8   2   3        494.73        465.69         3.93 o                         
  -7   2   3        474.83        423.19         3.39 o                         
  -6   2   3          1.02          3.88         0.24 o                         
  -5   2   3       1129.45       1090.12         6.81 o                         
  -4   2   3        325.03        374.45         2.25 o                         
  -3   2   3        346.66        384.39         2.10 o                         
  -2   2   3       2705.10       2778.17        22.29 o                         
  -1   2   3         38.68         25.80         0.19 o                         
   0   2   3        147.18        149.25         0.80 o                         
   1   2   3        247.52        261.53         1.29 o                         
   2   2   3        113.88        126.01         0.86 o                         
   3   2   3        149.97        135.70         1.07 o                         
   4   2   3        217.03        201.85         1.50 o                         
   5   2   3       2493.46       2468.28        16.81 o                         
   6   2   3        244.99        237.03         2.25 o                         
   7   2   3         57.46         49.21         0.90 o                         
   8   2   3          5.23          6.24         0.46 o                         
   9   2   3        201.86        189.36         2.39 o                         
  10   2   3         67.41         68.08         1.71 o                         
  11   2   3        331.82        327.15         4.58 o                         
 -11   3   3        143.94        149.35         3.48 o                         
 -10   3   3        652.73        655.30         8.78 o                         
  -9   3   3         38.27         41.49         1.25 o                         
  -8   3   3          3.23          4.51         0.40 o                         
  -7   3   3         18.72         12.50         0.45 o                         
  -6   3   3         11.22         19.53         0.39 o                         
  -5   3   3          3.13          3.38         0.19 o                         
  -4   3   3        210.49        172.13         1.26 o                         
  -3   3   3       1586.59       1621.10         8.31 o                         
  -2   3   3       2999.85       3062.74        16.70 o                         
  -1   3   3         52.71         70.55         0.52 o                         
   0   3   3        164.91        145.53         0.84 o                         
   1   3   3          0.06          2.91         0.10 o                         
   2   3   3       2677.08       2721.05        14.02 o                         
   3   3   3        443.49        449.20         2.59 o                         
   4   3   3         32.23         33.43         0.47 o                         
   5   3   3       1340.89       1287.26         9.02 o                         
   6   3   3          0.69          0.80         0.20 o                         
   7   3   3         54.32         60.77         0.95 o                         
   8   3   3         35.58         35.44         0.83 o                         
   9   3   3        114.95        120.67         1.91 o                         
  10   3   3         62.69         62.81         1.85 o                         
  11   3   3          2.05          2.82         0.90 o                         
 -11   4   3         18.72         19.48         1.25 o                         
 -10   4   3        211.87        214.56         3.54 o                         
  -9   4   3         24.61         25.18         0.99 o                         
  -8   4   3          7.31          7.28         0.56 o                         
  -7   4   3        524.94        497.56         4.32 o                         
  -6   4   3          1.63          0.36         0.18 o                         
  -5   4   3         68.07         70.88         0.73 o                         
  -4   4   3          4.63          4.20         0.19 o                         
  -3   4   3       1114.96       1144.29         6.59 o                         
  -2   4   3        919.74        997.54         5.72 o                         
  -1   4   3       2691.49       2792.57        15.94 o                         
   0   4   3        394.60        437.78         2.34 o                         
   1   4   3        439.75        478.14         3.09 o                         
   2   4   3        770.16        796.81         4.26 o                         
   3   4   3        306.02        340.54         1.98 o                         
   4   4   3         20.93         17.82         0.33 o                         
   5   4   3       2267.93       2211.45        15.67 o                         
   6   4   3        339.79        312.24         2.65 o                         
   7   4   3         82.22         76.65         1.07 o                         
   8   4   3          3.68          4.62         0.40 o                         
   9   4   3        147.13        144.11         2.19 o                         
  10   4   3          1.61          2.76         0.75 o                         
  11   4   3         97.98         92.88         2.96 o                         
 -11   5   3          0.75          1.36         0.79 o                         
 -10   5   3        506.17        509.51         7.40 o                         
  -9   5   3        320.86        330.54         4.36 o                         
  -8   5   3         40.14         35.86         1.03 o                         
  -7   5   3         38.99         41.25         0.97 o                         
  -6   5   3         99.28         82.51         0.98 o                         
  -5   5   3        305.94        292.26         2.27 o                         
  -4   5   3       1506.10       1497.02         9.47 o                         
  -3   5   3        592.75        593.55         4.20 o                         
  -2   5   3        587.98        572.67         3.50 o                         
  -1   5   3        223.17        265.96         2.16 o                         
   0   5   3         75.25        118.60         0.81 o                         
   1   5   3          7.96          3.73         0.14 o                         
   2   5   3       1719.01       1688.96        11.27 o                         
   3   5   3         44.18         32.94         0.50 o                         
   4   5   3        336.10        334.69         3.53 o                         
   5   5   3         49.52         47.89         0.79 o                         
   6   5   3        536.54        512.39         4.35 o                         
   7   5   3          0.74          2.93         0.31 o                         
   8   5   3        119.98        119.08         1.71 o                         
   9   5   3         15.26         15.84         0.99 o                         
  10   5   3          8.46          7.62         1.02 o                         
 -11   6   3         75.08         78.61         2.82 o                         
 -10   6   3          3.17          3.70         0.70 o                         
  -9   6   3          0.46          0.44         0.45 o                         
  -8   6   3         34.25         38.70         1.15 o                         
  -7   6   3        330.68        311.91         3.36 o                         
  -6   6   3        348.09        358.05         3.32 o                         
  -5   6   3         60.23         61.13         0.80 o                         
  -4   6   3        155.35        162.17         1.43 o                         
  -3   6   3        611.33        591.96         3.99 o                         
  -2   6   3        391.94        371.41         2.53 o                         
  -1   6   3        880.84        921.54         5.61 o                         
   0   6   3         38.42         50.15         0.50 o                         
   1   6   3         49.28         51.58         0.54 o                         
   2   6   3        108.61        116.73         1.13 o                         
   3   6   3        142.95        127.17         1.16 o                         
   4   6   3        779.45        758.81         5.53 o                         
   5   6   3        482.50        473.40         3.86 o                         
   6   6   3          2.61          4.03         0.33 o                         
   7   6   3         24.55         24.63         0.70 o                         
   8   6   3         11.96         13.13         0.71 o                         
   9   6   3        105.12        105.85         2.48 o                         
  10   6   3        135.24        131.52         3.71 o                         
 -10   7   3        109.21        104.95         2.39 o                         
  -9   7   3        370.78        372.45         5.24 o                         
  -8   7   3        156.96        157.25         2.79 o                         
  -7   7   3         76.63         74.25         1.27 o                         
  -6   7   3         14.89         14.29         0.56 o                         
  -5   7   3        276.25        278.61         2.49 o                         
  -4   7   3        221.92        208.72         1.72 o                         
  -3   7   3        710.28        682.38         4.58 o                         
  -2   7   3        293.97        302.34         2.37 o                         
  -1   7   3        438.80        420.16         2.85 o                         
   0   7   3          1.92          2.21         0.17 o                         
   1   7   3        339.37        315.28         2.42 o                         
   2   7   3        275.28        276.84         2.14 o                         
   3   7   3        419.44        416.27         3.24 o                         
   4   7   3         13.05         12.39         0.48 o                         
   5   7   3          7.97          8.33         0.47 o                         
   6   7   3         47.61         42.84         1.01 o                         
   7   7   3        316.72        319.16         3.52 o                         
   8   7   3          9.32         10.25         0.71 o                         
   9   7   3         24.10         23.94         1.26 o                         
  10   7   3         42.06         44.99         2.37 o                         
 -10   8   3          0.64          1.19         0.62 o                         
  -9   8   3         44.22         44.83         1.92 o                         
  -8   8   3        192.52        192.03         3.24 o                         
  -7   8   3          4.42          4.04         0.53 o                         
  -6   8   3        192.42        198.77         2.43 o                         
  -5   8   3          0.32          0.77         0.24 o                         
  -4   8   3          7.58          8.95         0.38 o                         
  -3   8   3         47.78         47.21         0.67 o                         
  -2   8   3       1350.19       1309.63         8.91 o                         
  -1   8   3         61.56         68.90         0.76 o                         
   0   8   3        630.99        634.01         4.53 o                         
   1   8   3          0.68          0.96         0.17 o                         
   2   8   3         39.66         40.92         0.67 o                         
   3   8   3          9.18          9.81         0.41 o                         
   4   8   3       1278.64       1253.14         9.96 o                         
   5   8   3         97.83         98.50         1.47 o                         
   6   8   3         71.02         69.64         1.29 o                         
   7   8   3         14.11         15.73         0.72 o                         
   8   8   3         29.91         30.95         1.18 o                         
   9   8   3         38.44         37.31         1.75 o                         
  -9   9   3        351.88        349.71         5.28 o                         
  -8   9   3         63.61         60.07         1.75 o                         
  -7   9   3        150.92        154.59         2.58 o                         
  -6   9   3          0.05          0.84         0.35 o                         
  -5   9   3        129.25        132.72         1.79 o                         
  -4   9   3          5.49          5.45         0.40 o                         
  -3   9   3        494.21        507.30         4.61 o                         
  -2   9   3        138.43        136.20         1.45 o                         
  -1   9   3         58.54         52.25         0.77 o                         
   0   9   3        198.82        197.60         1.70 o                         
   1   9   3        696.38        669.47         4.86 o                         
   2   9   3          0.70          1.86         0.26 o                         
   3   9   3        212.66        209.07         2.07 o                         
   4   9   3         36.83         39.75         0.88 o                         
   5   9   3         16.84         16.91         0.71 o                         
   6   9   3         20.55         20.93         0.77 o                         
   7   9   3        237.26        235.64         2.93 o                         
   8   9   3         16.24         18.77         1.20 o                         
   9   9   3         24.87         26.84         1.44 o                         
  -9  10   3          1.62          1.42         0.76 o                         
  -8  10   3          7.55         10.63         1.04 o                         
  -7  10   3         13.68         15.10         0.94 o                         
  -6  10   3        792.46        799.69         8.30 o                         
  -5  10   3         19.80         19.36         0.70 o                         
  -4  10   3         45.02         45.43         0.95 o                         
  -3  10   3        172.09        169.73         2.11 o                         
  -2  10   3        132.72        130.05         1.74 o                         
  -1  10   3          3.08          5.75         0.41 o                         
   0  10   3          1.21          1.98         0.30 o                         
   1  10   3         96.05         98.59         1.23 o                         
   2  10   3         68.75         69.82         1.12 o                         
   3  10   3        176.06        176.47         2.13 o                         
   4  10   3        494.75        481.53         4.81 o                         
   5  10   3         47.75         47.61         1.09 o                         
   6  10   3         40.81         42.82         1.15 o                         
   7  10   3         23.84         25.07         1.18 o                         
   8  10   3         26.45         24.53         1.35 o                         
  -8  11   3         34.54         37.02         1.72 o                         
  -7  11   3         26.41         26.48         1.32 o                         
  -6  11   3        199.20        196.25         3.47 o                         
  -5  11   3          0.55          1.00         0.43 o                         
  -4  11   3          6.38          6.32         0.51 o                         
  -3  11   3        166.53        171.77         2.22 o                         
  -2  11   3         51.27         50.40         1.21 o                         
  -1  11   3         39.08         40.95         1.09 o                         
   0  11   3        230.03        238.07         2.76 o                         
   1  11   3        543.98        529.91         4.96 o                         
   2  11   3          0.11          0.92         0.35 o                         
   3  11   3        139.81        141.68         1.89 o                         
   4  11   3        139.94        134.55         1.96 o                         
   5  11   3          1.04          0.89         0.37 o                         
   6  11   3         15.08         14.14         0.86 o                         
   7  11   3          1.68          3.25         0.71 o                         
   8  11   3          2.24          2.15         0.71 o                         
  -7  12   3          0.03          1.09         0.77 o                         
  -6  12   3        171.20        179.68         5.06 o                         
  -5  12   3         62.44         58.60         2.14 o                         
  -4  12   3          3.78          4.14         0.58 o                         
  -3  12   3          9.24          9.95         0.62 o                         
  -2  12   3        152.97        154.44         2.12 o                         
  -1  12   3         48.16         45.43         1.04 o                         
   0  12   3         35.11         39.54         0.98 o                         
   1  12   3         14.19         14.34         0.66 o                         
   2  12   3          0.06          0.48         0.36 o                         
   3  12   3        433.41        415.57         4.61 o                         
   4  12   3         27.31         28.20         1.04 o                         
   5  12   3         11.99         13.17         0.95 o                         
   6  12   3        182.83        179.05         3.90 o                         
   7  12   3          0.80          0.47         1.00 o                         
  -6  13   3          0.23          0.45         0.69 o                         
  -5  13   3         70.72         75.61         2.32 o                         
  -4  13   3          5.66          5.23         0.79 o                         
  -3  13   3        203.29        206.71         3.41 o                         
  -2  13   3          0.31          0.90         0.45 o                         
  -1  13   3          9.28         10.63         0.90 o                         
   0  13   3          2.29          2.70         0.48 o                         
   1  13   3        145.45        147.66         2.27 o                         
   2  13   3         35.09         33.18         1.08 o                         
   3  13   3         62.44         63.92         1.75 o                         
   4  13   3          8.33          9.43         0.89 o                         
   5  13   3        175.29        166.25         3.37 o                         
   6  13   3         10.27          7.07         1.09 o                         
  -5  14   3          0.51          0.85         0.71 o                         
  -4  14   3         41.36         39.85         1.75 o                         
  -3  14   3          2.64          2.89         0.67 o                         
  -2  14   3        173.51        163.83         3.69 o                         
  -1  14   3        112.39        112.58         3.01 o                         
   0  14   3        124.68        122.53         2.76 o                         
   1  14   3          0.01          0.48         0.53 o                         
   2  14   3         18.43         20.19         1.09 o                         
   3  14   3          1.22          0.88         0.65 o                         
   4  14   3         82.30         86.07         2.34 o                         
   5  14   3         67.91         70.33         2.28 o                         
  -3  15   3         74.41         73.52         2.16 o                         
  -2  15   3         35.76         32.82         1.49 o                         
  -1  15   3          5.19          6.56         0.77 o                         
   0  15   3         30.24         32.08         1.50 o                         
   1  15   3        152.12        149.54         3.19 o                         
   2  15   3         63.90         66.36         2.67 o                         
   3  15   3         47.29         44.53         2.45 o                         
 -12   0   4        375.40        375.89        10.44 o                         
 -10   0   4          9.27         12.27         1.41 o                         
  -8   0   4        315.66        305.32         3.80 o                         
  -6   0   4       2210.91       2184.52        19.97 o                         
  -4   0   4        889.51        946.87         7.95 o                         
  -2   0   4        502.66        442.14         3.88 o                         
   0   0   4        754.06        722.32         5.49 o                         
   2   0   4       2700.91       2847.12        21.94 o                         
   4   0   4       1905.72       1850.29        16.23 o                         
   6   0   4         69.87         71.80         1.44 o                         
   8   0   4          4.09          3.25         0.83 o                         
  10   0   4        626.99        644.86        12.05 o                         
 -12   1   4         13.38         16.09         1.84 o                         
 -11   1   4        205.01        202.26         4.22 o                         
 -10   1   4          6.53          6.48         0.78 o                         
  -9   1   4        155.96        152.68         2.09 o                         
  -8   1   4         19.67         18.79         0.53 o                         
  -7   1   4         18.42         14.57         0.44 o                         
  -6   1   4         86.16         85.68         0.96 o                         
  -5   1   4       2469.82       2458.49        14.91 o                         
  -4   1   4        654.14        626.68         3.80 o                         
  -3   1   4        485.94        510.40         2.68 o                         
  -2   1   4        354.52        354.54         1.80 o                         
  -1   1   4       1253.51       1395.28         6.53 o                         
   0   1   4        576.39        645.06         3.29 o                         
   2   1   4         24.18         22.85         0.23 o                         
   3   1   4        461.57        440.11         2.44 o                         
   4   1   4        934.21        861.19         5.67 o                         
   5   1   4        292.75        268.36         2.22 o                         
   6   1   4          1.85          3.67         0.28 o                         
   7   1   4        996.33       1010.99         9.08 o                         
   8   1   4        130.63        137.81         1.87 o                         
   9   1   4         59.27         65.17         1.30 o                         
  10   1   4          6.57          7.57         0.86 o                         
  11   1   4        125.58        115.01         2.38 o                         
 -11   2   4         43.44         43.17         1.84 o                         
 -10   2   4          0.41         -0.22         0.65 o                         
  -9   2   4          0.13          0.14         0.36 o                         
  -8   2   4         74.29         79.16         1.10 o                         
  -7   2   4         86.47         90.74         1.10 o                         
  -6   2   4        111.23        113.33         1.12 o                         
  -5   2   4        716.91        679.39         4.51 o                         
  -4   2   4          8.35          6.70         0.17 o                         
  -3   2   4        108.73        129.70         0.93 o                         
  -2   2   4        737.92        705.62         3.68 o                         
  -1   2   4        484.54        502.30         2.47 o                         
   0   2   4        137.41        112.15         0.69 o                         
   1   2   4         80.20         94.24         0.59 o                         
   2   2   4       1600.48       1775.81         9.58 o                         
   3   2   4        768.70        828.60         5.89 o                         
   4   2   4       1755.28       1692.84        10.38 o                         
   5   2   4        338.50        340.59         3.04 o                         
   6   2   4         42.62         44.99         0.81 o                         
   7   2   4         82.10         82.88         1.21 o                         
   8   2   4          5.04          7.41         0.50 o                         
   9   2   4        177.10        172.06         2.16 o                         
  10   2   4        427.10        416.44         5.95 o                         
  11   2   4          9.91         11.58         1.10 o                         
 -11   3   4         20.61         23.04         1.32 o                         
 -10   3   4        198.06        203.74         5.02 o                         
  -9   3   4        116.84        115.54         2.10 o                         
  -8   3   4         45.05         45.08         1.05 o                         
  -7   3   4        223.16        206.03         1.93 o                         
  -6   3   4        169.87        154.70         1.46 o                         
  -5   3   4       2252.80       2131.43        13.34 o                         
  -4   3   4        678.30        707.90         3.86 o                         
  -3   3   4         60.69         48.33         0.44 o                         
  -2   3   4       1845.36       2017.61        11.57 o                         
  -1   3   4        434.16        503.63         2.66 o                         
   0   3   4        576.57        601.04         3.28 o                         
   1   3   4         87.71         67.44         0.52 o                         
   2   3   4         22.52         14.38         0.20 o                         
   3   3   4        170.86        188.15         1.53 o                         
   4   3   4        125.22        122.66         1.06 o                         
   5   3   4         17.88         17.33         0.43 o                         
   6   3   4         70.85         64.39         0.89 o                         
   7   3   4        547.03        543.84         4.48 o                         
   8   3   4        140.53        142.28         1.78 o                         
   9   3   4          2.04          2.46         0.49 o                         
  10   3   4         27.80         29.43         1.46 o                         
  11   3   4         33.14         28.34         1.56 o                         
 -11   4   4         18.00         20.07         1.23 o                         
 -10   4   4         41.48         40.01         1.33 o                         
  -9   4   4          0.20          0.29         0.43 o                         
  -8   4   4         57.54         52.37         1.09 o                         
  -7   4   4        176.58        182.76         2.01 o                         
  -6   4   4          1.33          2.39         0.25 o                         
  -5   4   4         19.89         21.61         0.39 o                         
  -4   4   4        106.22        112.98         0.92 o                         
  -3   4   4        449.87        468.77         2.81 o                         
  -2   4   4         30.52         25.14         0.28 o                         
  -1   4   4       1708.83       1818.93        11.72 o                         
   0   4   4       2691.57       2851.68        17.08 o                         
   1   4   4       1414.99       1514.76         8.82 o                         
   2   4   4        708.91        748.72         4.94 o                         
   3   4   4          1.90          1.18         0.12 o                         
   4   4   4        582.92        557.06         4.28 o                         
   5   4   4         28.84         28.40         0.56 o                         
   6   4   4         21.40         21.97         0.53 o                         
   7   4   4         85.37         78.87         1.18 o                         
   8   4   4        120.89        120.01         1.62 o                         
   9   4   4        144.28        152.02         2.46 o                         
  10   4   4        441.75        443.20         7.44 o                         
  11   4   4          0.86         -1.10         1.10 o                         
 -11   5   4        174.53        169.10         3.43 o                         
 -10   5   4         68.86         69.90         2.11 o                         
  -9   5   4        349.42        355.44         4.61 o                         
  -8   5   4        321.60        314.56         3.46 o                         
  -7   5   4        102.48         90.41         1.44 o                         
  -6   5   4          2.52          3.58         0.30 o                         
  -5   5   4        503.00        474.91         3.43 o                         
  -4   5   4        879.98        933.61         6.07 o                         
  -3   5   4        549.29        555.89         3.54 o                         
  -2   5   4         20.50         23.20         0.36 o                         
  -1   5   4       1750.30       1781.06        10.53 o                         
   0   5   4       1182.16       1306.50         8.22 o                         
   1   5   4        320.06        277.84         2.86 o                         
   2   5   4        679.84        654.23         4.00 o                         
   3   5   4         60.31         71.97         0.70 o                         
   4   5   4          2.49          3.45         0.23 o                         
   5   5   4         56.45         51.37         0.77 o                         
   6   5   4          1.35          0.83         0.23 o                         
   7   5   4        267.62        256.20         2.95 o                         
   8   5   4        187.49        191.98         2.50 o                         
   9   5   4         68.15         70.21         1.71 o                         
  10   5   4          9.63         10.77         1.14 o                         
 -11   6   4         33.40         33.18         1.66 o                         
 -10   6   4          3.77          4.91         0.74 o                         
  -9   6   4          4.24          4.77         0.64 o                         
  -8   6   4        188.96        181.65         2.65 o                         
  -7   6   4        235.18        250.64         2.72 o                         
  -6   6   4          1.86          1.97         0.28 o                         
  -5   6   4         30.09         30.88         0.58 o                         
  -4   6   4        178.30        182.39         1.67 o                         
  -3   6   4         38.53         32.93         0.50 o                         
  -2   6   4        437.58        441.92         2.96 o                         
  -1   6   4        722.76        718.90         4.37 o                         
   0   6   4        953.51       1039.20         6.17 o                         
   1   6   4          0.00          0.22         0.13 o                         
   2   6   4         48.17         46.79         0.57 o                         
   3   6   4        381.95        371.08         2.83 o                         
   4   6   4        861.13        846.03         6.36 o                         
   5   6   4        167.14        162.97         1.77 o                         
   6   6   4         38.68         37.81         0.87 o                         
   7   6   4         46.94         46.50         0.99 o                         
   8   6   4        208.91        207.57         2.79 o                         
   9   6   4          7.97          9.56         0.85 o                         
  10   6   4         45.39         41.48         1.83 o                         
 -10   7   4        103.75        110.59         2.46 o                         
  -9   7   4        228.11        225.89         3.74 o                         
  -8   7   4          0.41          0.62         0.43 o                         
  -7   7   4         59.60         59.75         1.35 o                         
  -6   7   4        119.87        118.38         1.50 o                         
  -5   7   4        507.54        488.65         3.86 o                         
  -4   7   4        590.35        604.90         4.43 o                         
  -3   7   4        715.81        696.92         4.95 o                         
  -2   7   4          0.17          0.25         0.14 o                         
  -1   7   4          1.71          4.92         0.25 o                         
   0   7   4        287.68        251.58         1.90 o                         
   1   7   4         17.97         18.35         0.40 o                         
   2   7   4        950.83        909.23         6.52 o                         
   3   7   4          8.62          8.93         0.38 o                         
   4   7   4          5.15          7.73         0.41 o                         
   5   7   4         28.56         23.36         0.62 o                         
   6   7   4        149.53        152.70         1.88 o                         
   7   7   4         19.54         19.77         0.75 o                         
   8   7   4        386.85        385.94         4.42 o                         
   9   7   4         37.46         36.79         1.53 o                         
  10   7   4        180.60        176.77         4.50 o                         
 -10   8   4         23.34         21.84         1.25 o                         
  -9   8   4         26.19         28.47         3.12 o                         
  -8   8   4         15.91         16.07         1.00 o                         
  -7   8   4        630.26        624.09         6.04 o                         
  -6   8   4          0.03          0.85         0.33 o                         
  -5   8   4          4.23          4.75         0.34 o                         
  -4   8   4          7.75         12.32         0.42 o                         
  -3   8   4        509.19        488.38         3.79 o                         
  -2   8   4        110.85        111.75         1.22 o                         
  -1   8   4        258.32        252.79         2.09 o                         
   0   8   4        209.25        215.23         1.77 o                         
   1   8   4         12.45         12.70         0.38 o                         
   2   8   4         13.57         14.98         0.42 o                         
   3   8   4       1052.85        995.81         7.71 o                         
   4   8   4         26.98         29.21         0.69 o                         
   5   8   4         53.00         54.08         0.96 o                         
   6   8   4         19.39         18.35         0.70 o                         
   7   8   4         36.45         37.52         1.01 o                         
   8   8   4          0.01         -0.34         0.48 o                         
   9   8   4        141.87        145.47         3.14 o                         
  -9   9   4        123.65        124.93         2.62 o                         
  -8   9   4          9.82          9.00         0.94 o                         
  -7   9   4          6.61          6.16         0.58 o                         
  -6   9   4        156.88        157.94         2.13 o                         
  -5   9   4         24.38         23.56         0.74 o                         
  -4   9   4        356.09        354.27         3.34 o                         
  -3   9   4         68.19         66.34         0.98 o                         
  -2   9   4          0.44          0.74         0.23 o                         
  -1   9   4          4.00          5.37         0.32 o                         
   0   9   4        162.24        146.20         1.54 o                         
   1   9   4         61.34         58.41         0.84 o                         
   2   9   4        679.22        684.76         5.54 o                         
   3   9   4        377.55        359.82         3.17 o                         
   4   9   4          2.99          3.44         0.37 o                         
   5   9   4          0.76          0.24         0.32 o                         
   6   9   4         80.03         75.65         1.42 o                         
   7   9   4         22.76         23.33         0.88 o                         
   8   9   4        238.46        240.29         3.70 o                         
   9   9   4          4.40          6.42         0.98 o                         
  -9  10   4         46.31         48.63         2.31 o                         
  -8  10   4          0.02         -0.67         0.87 o                         
  -7  10   4         47.98         48.64         1.45 o                         
  -6  10   4         18.76         18.82         0.80 o                         
  -5  10   4         69.14         71.81         1.42 o                         
  -4  10   4         11.41         10.58         0.55 o                         
  -3  10   4          0.05          0.34         0.30 o                         
  -2  10   4        112.84        114.99         1.73 o                         
  -1  10   4        288.76        289.56         2.97 o                         
   0  10   4         72.33         67.75         1.04 o                         
   1  10   4         50.78         53.68         0.99 o                         
   2  10   4         66.13         67.67         1.04 o                         
   3  10   4        344.83        334.56         3.37 o                         
   4  10   4         18.76         20.48         0.74 o                         
   5  10   4        236.16        233.80         2.86 o                         
   6  10   4          6.43          7.74         0.64 o                         
   7  10   4          3.02          3.03         0.59 o                         
   8  10   4          0.06         -0.22         0.60 o                         
  -8  11   4         78.17         78.13         2.81 o                         
  -7  11   4         76.49         79.24         2.41 o                         
  -6  11   4         73.73         80.73         1.96 o                         
  -5  11   4         22.21         22.18         0.93 o                         
  -4  11   4        657.32        651.13         6.25 o                         
  -3  11   4         21.99         23.66         0.77 o                         
  -2  11   4         15.27         17.71         0.71 o                         
  -1  11   4         28.21         27.46         0.80 o                         
   0  11   4          6.81          7.38         0.49 o                         
   1  11   4         23.00         24.27         0.72 o                         
   2  11   4        190.61        190.15         2.51 o                         
   3  11   4          6.19          6.89         0.56 o                         
   4  11   4         68.29         70.95         1.36 o                         
   5  11   4          0.20         -0.18         0.37 o                         
   6  11   4         22.43         22.55         1.24 o                         
   7  11   4          5.51          5.23         0.69 o                         
  -7  12   4        195.79        191.55         4.17 o                         
  -6  12   4          3.89          6.88         0.88 o                         
  -5  12   4          5.18          7.53         0.87 o                         
  -4  12   4          4.74          6.62         0.60 o                         
  -3  12   4          3.52          3.44         0.46 o                         
  -2  12   4          7.98          8.95         0.62 o                         
  -1  12   4        395.42        393.36         4.15 o                         
   0  12   4        256.54        248.68         2.94 o                         
   1  12   4         83.01         81.66         1.52 o                         
   2  12   4         63.87         62.36         1.33 o                         
   3  12   4        179.22        185.93         2.76 o                         
   4  12   4        174.45        171.24         2.66 o                         
   5  12   4         59.65         61.54         1.83 o                         
   6  12   4          2.03          2.34         0.68 o                         
   7  12   4          1.10          2.04         0.68 o                         
  -6  13   4          1.42          2.28         0.74 o                         
  -5  13   4         16.77         20.27         1.32 o                         
  -4  13   4        371.62        376.39         5.82 o                         
  -3  13   4        122.56        117.38         2.12 o                         
  -2  13   4         11.39         10.98         0.69 o                         
  -1  13   4          0.39          1.78         0.51 o                         
   0  13   4        229.86        232.13         3.14 o                         
   1  13   4         12.87         13.53         0.81 o                         
   2  13   4        109.60        112.35         1.97 o                         
   3  13   4          8.33          7.53         0.73 o                         
   4  13   4          8.22         11.38         1.04 o                         
   5  13   4         35.56         35.49         1.48 o                         
   6  13   4         70.84         66.86         2.06 o                         
  -5  14   4         11.26         11.79         1.05 o                         
  -4  14   4         31.91         33.95         2.14 o                         
  -3  14   4         29.53         29.39         1.52 o                         
  -2  14   4         79.03         79.18         2.00 o                         
  -1  14   4        270.89        273.34         5.02 o                         
   0  14   4          2.49          4.86         0.72 o                         
   1  14   4          4.76          3.93         0.68 o                         
   2  14   4          5.98          7.60         0.90 o                         
   3  14   4         87.67         89.36         2.20 o                         
   4  14   4         35.31         31.67         1.48 o                         
  -3  15   4          0.15         -0.62         0.62 o                         
  -2  15   4          1.01          0.66         0.66 o                         
  -1  15   4         28.02         27.29         1.94 o                         
   0  15   4         19.32         22.13         1.30 o                         
   1  15   4        102.90        101.94         2.65 o                         
   2  15   4         18.91         18.12         1.36 o                         
 -11   0   5         60.23         66.04         3.55 o                         
  -9   0   5        258.14        257.41         3.92 o                         
  -7   0   5        360.98        356.97         4.46 o                         
  -5   0   5         60.68         55.77         0.95 o                         
  -3   0   5       1879.31       1931.36        19.19 o                         
  -1   0   5          6.71         17.88         0.28 o                         
   1   0   5       4049.43       4258.67        80.12 o                         
   3   0   5        379.47        344.38         3.03 o                         
   5   0   5       3632.10       3507.42        35.82 o                         
   7   0   5        119.25        113.81         2.12 o                         
   9   0   5        491.80        466.10         7.24 o                         
  11   0   5        167.72        164.40         4.20 o                         
 -11   1   5         32.78         31.51         1.61 o                         
 -10   1   5        483.05        475.00         6.89 o                         
  -9   1   5         49.14         50.48         1.09 o                         
  -8   1   5          3.77          7.74         0.42 o                         
  -7   1   5         17.47         21.23         0.52 o                         
  -6   1   5       1257.35       1280.47         9.02 o                         
  -5   1   5         39.40         33.97         0.48 o                         
  -4   1   5       1985.18       1928.91        12.46 o                         
  -3   1   5        534.69        575.49         3.12 o                         
  -2   1   5       2009.73       2239.44        12.00 o                         
  -1   1   5        489.59        510.62         2.91 o                         
   0   1   5       4486.88       4263.65        50.78 o                         
   1   1   5        307.80        357.10         2.13 o                         
   2   1   5       2559.88       2666.16        14.90 o                         
   3   1   5         29.07         25.22         0.39 o                         
   4   1   5         97.43        111.67         0.96 o                         
   5   1   5        697.65        678.31         5.36 o                         
   6   1   5        277.70        285.77         2.57 o                         
   7   1   5         14.76         16.44         0.63 o                         
   8   1   5          0.07          0.47         0.30 o                         
   9   1   5          3.09          4.63         0.50 o                         
  10   1   5          2.80          3.82         0.66 o                         
  11   1   5          1.47          2.22         0.80 o                         
 -11   2   5         98.41         98.70         2.93 o                         
 -10   2   5          0.97          1.76         0.51 o                         
  -9   2   5          7.65          9.59         0.66 o                         
  -8   2   5          0.72          0.85         0.27 o                         
  -7   2   5        452.53        459.40         3.66 o                         
  -6   2   5         14.58         17.13         0.44 o                         
  -5   2   5         90.71         85.04         0.91 o                         
  -4   2   5         22.96         19.05         0.27 o                         
  -3   2   5        144.34        142.01         1.17 o                         
  -2   2   5       1960.41       2046.91        11.00 o                         
  -1   2   5        881.30        871.13         4.66 o                         
   0   2   5         40.87         41.37         0.38 o                         
   1   2   5        406.43        489.69         2.74 o                         
   2   2   5        531.36        559.06         3.44 o                         
   3   2   5          0.13          0.38         0.11 o                         
   4   2   5         47.31         42.00         0.57 o                         
   5   2   5       1339.21       1295.45         9.72 o                         
   6   2   5        122.64        119.26         1.41 o                         
   7   2   5        126.81        127.48         1.65 o                         
   8   2   5        166.48        174.43         2.03 o                         
   9   2   5        270.92        276.99         2.93 o                         
  10   2   5         12.09         13.88         0.97 o                         
  11   2   5         61.17         57.80         2.09 o                         
 -11   3   5         14.58         15.86         1.33 o                         
 -10   3   5        513.81        509.98         6.18 o                         
  -9   3   5        160.34        164.76         2.35 o                         
  -8   3   5          0.68          2.10         0.35 o                         
  -7   3   5        220.42        224.92         2.36 o                         
  -6   3   5          6.35          5.75         0.30 o                         
  -5   3   5        116.23        104.65         1.01 o                         
  -4   3   5        820.57        782.38         5.35 o                         
  -3   3   5          0.93          1.69         0.12 o                         
  -2   3   5        505.57        551.27         3.24 o                         
  -1   3   5        195.21        220.99         1.36 o                         
   0   3   5        180.42        150.54         1.01 o                         
   1   3   5         19.14         20.03         0.27 o                         
   2   3   5        288.61        268.82         1.72 o                         
   3   3   5        208.60        224.45         1.60 o                         
   4   3   5         73.03         65.78         0.83 o                         
   5   3   5          0.14          0.05         0.17 o                         
   6   3   5        248.72        249.13         2.33 o                         
   7   3   5        148.29        149.31         1.79 o                         
   8   3   5         48.10         47.45         0.95 o                         
   9   3   5          0.48          1.33         0.40 o                         
  10   3   5          6.27          7.47         0.84 o                         
 -11   4   5          7.77          8.42         1.45 o                         
 -10   4   5         21.82         22.18         1.10 o                         
  -9   4   5         37.10         32.40         1.05 o                         
  -8   4   5        281.78        274.29         3.14 o                         
  -7   4   5        353.60        332.09         3.34 o                         
  -6   4   5        251.81        262.08         2.46 o                         
  -5   4   5        135.59        141.71         1.41 o                         
  -4   4   5        129.42        117.45         1.07 o                         
  -3   4   5        107.66        106.12         0.97 o                         
  -2   4   5        566.03        551.82         5.76 o                         
  -1   4   5         65.71         56.31         0.45 o                         
   0   4   5        127.89        129.90         0.92 o                         
   1   4   5        189.48        191.77         1.32 o                         
   2   4   5         88.23         80.48         0.67 o                         
   3   4   5        391.30        368.11         2.65 o                         
   4   4   5        321.35        322.99         2.69 o                         
   5   4   5        136.14        138.94         1.45 o                         
   6   4   5         15.17         12.79         0.46 o                         
   7   4   5        196.04        189.58         2.08 o                         
   8   4   5          3.22          4.43         0.45 o                         
   9   4   5        249.66        249.11         3.26 o                         
  10   4   5         47.70         46.82         1.76 o                         
 -11   5   5        158.10        159.16         3.31 o                         
 -10   5   5        510.35        495.63         6.22 o                         
  -9   5   5         95.69        100.35         2.02 o                         
  -8   5   5         28.33         29.01         0.85 o                         
  -7   5   5          0.74          2.28         0.33 o                         
  -6   5   5        381.03        383.94         3.27 o                         
  -5   5   5          3.29          5.96         0.33 o                         
  -4   5   5         88.84         67.84         0.80 o                         
  -3   5   5        666.92        662.21         4.40 o                         
  -2   5   5         14.55         18.80         0.30 o                         
  -1   5   5        201.87        174.63         1.16 o                         
   0   5   5        498.67        528.10         3.17 o                         
   1   5   5        271.74        263.34         1.82 o                         
   2   5   5        712.19        746.16         5.12 o                         
   3   5   5        332.34        322.24         2.54 o                         
   4   5   5         76.23         77.59         0.96 o                         
   5   5   5          3.48          4.46         0.33 o                         
   6   5   5        275.15        267.10         2.64 o                         
   7   5   5        241.08        240.28         2.64 o                         
   8   5   5         15.58         15.34         0.72 o                         
   9   5   5         91.82         88.99         2.01 o                         
  10   5   5          5.18          7.34         1.06 o                         
 -11   6   5         55.24         54.52         2.16 o                         
 -10   6   5         19.30         21.70         1.16 o                         
  -9   6   5          0.53          1.04         0.62 o                         
  -8   6   5        507.24        506.80         5.10 o                         
  -7   6   5        354.18        353.58         4.48 o                         
  -6   6   5          0.03          0.44         0.23 o                         
  -5   6   5          0.01          0.46         0.21 o                         
  -4   6   5         28.21         27.18         0.53 o                         
  -3   6   5        885.02        867.25         6.05 o                         
  -2   6   5       1660.51       1718.91        11.12 o                         
  -1   6   5       1253.48       1282.81         7.74 o                         
   0   6   5         19.10         19.78         0.36 o                         
   1   6   5        437.90        441.61         3.24 o                         
   2   6   5        114.62        135.41         1.27 o                         
   3   6   5        326.77        314.76         3.23 o                         
   4   6   5        479.62        480.21         4.05 o                         
   5   6   5         24.11         24.09         0.78 o                         
   6   6   5         75.62         70.60         1.12 o                         
   7   6   5         39.68         40.81         0.93 o                         
   8   6   5         91.81         98.10         1.79 o                         
   9   6   5        498.00        512.10         7.89 o                         
  10   6   5         95.20         97.63         2.78 o                         
 -10   7   5        514.58        517.60         6.91 o                         
  -9   7   5        137.26        133.64         3.46 o                         
  -8   7   5          0.11          1.36         0.45 o                         
  -7   7   5        180.10        182.96         2.35 o                         
  -6   7   5         50.17         49.32         0.90 o                         
  -5   7   5        351.71        363.88         3.18 o                         
  -4   7   5        279.35        283.33         2.42 o                         
  -3   7   5        178.04        194.97         1.77 o                         
  -2   7   5         14.16         17.37         0.38 o                         
  -1   7   5         33.46         17.56         0.40 o                         
   0   7   5         81.48         69.21         0.81 o                         
   1   7   5       1793.60       1762.27        12.16 o                         
   2   7   5        705.79        728.27         5.51 o                         
   3   7   5         47.51         53.58         0.81 o                         
   4   7   5          3.31          5.42         0.40 o                         
   5   7   5        215.12        210.76         2.30 o                         
   6   7   5        207.54        204.15         2.43 o                         
   7   7   5        114.06        120.55         1.81 o                         
   8   7   5         66.41         66.64         1.47 o                         
   9   7   5         15.79         18.01         1.22 o                         
 -10   8   5          0.24          0.26         0.64 o                         
  -9   8   5          1.19          1.08         0.69 o                         
  -8   8   5        172.01        173.63         2.85 o                         
  -7   8   5        118.21        117.29         1.80 o                         
  -6   8   5         19.71         23.11         0.69 o                         
  -5   8   5         12.72         12.82         0.52 o                         
  -4   8   5          6.18          5.57         0.34 o                         
  -3   8   5        114.99        103.37         1.20 o                         
  -2   8   5        763.63        766.71         5.83 o                         
  -1   8   5         34.47         44.94         0.72 o                         
   0   8   5       1098.80       1110.27         7.89 o                         
   1   8   5         88.43         85.43         1.02 o                         
   2   8   5          1.76          1.05         0.22 o                         
   3   8   5         62.48         55.07         0.93 o                         
   4   8   5       1072.36       1031.15         8.41 o                         
   5   8   5         15.47         15.86         0.57 o                         
   6   8   5         17.86         18.61         0.71 o                         
   7   8   5          3.72          4.56         0.56 o                         
   8   8   5        109.33        105.41         2.04 o                         
   9   8   5        124.97        131.12         2.76 o                         
  -9   9   5         34.17         30.81         1.36 o                         
  -8   9   5         24.02         22.68         1.49 o                         
  -7   9   5         36.49         37.37         1.06 o                         
  -6   9   5          4.35          4.14         0.44 o                         
  -5   9   5        367.91        362.76         3.87 o                         
  -4   9   5         79.31         86.03         1.21 o                         
  -3   9   5        173.34        179.05         1.91 o                         
  -2   9   5        251.30        253.29         2.79 o                         
  -1   9   5         13.16         17.17         0.51 o                         
   0   9   5        107.81        100.10         1.21 o                         
   1   9   5        821.88        800.60         6.54 o                         
   2   9   5         71.24         73.01         1.15 o                         
   3   9   5         27.01         24.28         0.62 o                         
   4   9   5         22.62         20.38         0.66 o                         
   5   9   5         72.06         70.07         1.33 o                         
   6   9   5         84.60         84.51         1.54 o                         
   7   9   5         47.58         48.57         1.49 o                         
   8   9   5         20.48         19.14         1.01 o                         
  -9  10   5          1.47         -0.07         0.71 o                         
  -8  10   5        128.88        130.36         2.90 o                         
  -7  10   5         12.05         13.51         0.89 o                         
  -6  10   5         11.21         13.30         0.73 o                         
  -5  10   5          2.01          1.29         0.40 o                         
  -4  10   5          0.44          0.48         0.29 o                         
  -3  10   5         15.71         13.49         0.58 o                         
  -2  10   5        360.36        356.54         3.73 o                         
  -1  10   5        281.16        262.17         2.65 o                         
   0  10   5          2.96          4.50         0.36 o                         
   1  10   5          0.02          0.33         0.22 o                         
   2  10   5          3.03          3.00         0.34 o                         
   3  10   5         35.46         34.91         0.92 o                         
   4  10   5        375.44        361.06         3.87 o                         
   5  10   5         19.78         18.67         0.80 o                         
   6  10   5         55.20         57.04         1.35 o                         
   7  10   5          7.08          6.56         0.70 o                         
   8  10   5         14.95         13.41         1.25 o                         
  -8  11   5         17.17         17.69         1.96 o                         
  -7  11   5          8.01          8.09         1.00 o                         
  -6  11   5         15.74         16.30         0.99 o                         
  -5  11   5        193.70        195.68         2.87 o                         
  -4  11   5         37.06         32.22         0.99 o                         
  -3  11   5        254.02        249.77         2.94 o                         
  -2  11   5          3.98          4.74         0.48 o                         
  -1  11   5          5.02          5.36         0.47 o                         
   0  11   5          9.40          8.74         0.59 o                         
   1  11   5        339.45        347.92         3.53 o                         
   2  11   5         22.29         22.85         0.76 o                         
   3  11   5         16.59         18.17         0.77 o                         
   4  11   5        146.76        141.23         2.10 o                         
   5  11   5          2.60          3.13         0.50 o                         
   6  11   5         19.00         17.65         0.99 o                         
   7  11   5        176.39        171.37         3.01 o                         
  -7  12   5        103.14        102.62         3.26 o                         
  -6  12   5        190.90        190.65         3.46 o                         
  -5  12   5          0.31          1.39         0.59 o                         
  -4  12   5         25.34         24.24         0.95 o                         
  -3  12   5         49.18         51.70         1.44 o                         
  -2  12   5        354.97        350.88         4.04 o                         
  -1  12   5         47.78         47.22         1.10 o                         
   0  12   5         13.29         13.97         0.68 o                         
   1  12   5         53.23         54.51         1.32 o                         
   2  12   5         49.22         50.12         1.22 o                         
   3  12   5          7.33          9.11         0.71 o                         
   4  12   5        409.09        408.23         5.30 o                         
   5  12   5          1.80          1.59         0.51 o                         
   6  12   5         23.82         24.99         1.14 o                         
  -6  13   5        162.61        155.75         3.28 o                         
  -5  13   5        166.45        169.79         3.42 o                         
  -4  13   5          0.82          1.55         0.58 o                         
  -3  13   5         24.10         25.18         1.01 o                         
  -2  13   5         74.43         72.95         1.46 o                         
  -1  13   5         21.51         24.08         0.92 o                         
   0  13   5          1.21          1.16         0.47 o                         
   1  13   5        383.23        386.95         4.69 o                         
   2  13   5         13.70         13.09         1.07 o                         
   3  13   5         70.02         71.63         1.83 o                         
   4  13   5          0.80          1.38         0.53 o                         
   5  13   5         44.15         47.14         1.53 o                         
  -5  14   5         43.63         40.54         1.65 o                         
  -4  14   5         63.19         65.94         2.05 o                         
  -3  14   5         11.01         13.11         1.45 o                         
  -2  14   5        200.82        201.20         3.52 o                         
  -1  14   5         83.16         78.99         1.82 o                         
   0  14   5         40.62         39.70         1.25 o                         
   1  14   5          0.10          1.94         0.60 o                         
   2  14   5        135.40        133.68         2.53 o                         
   3  14   5         28.13         27.54         1.30 o                         
   4  14   5         10.59         11.54         0.99 o                         
  -2  15   5         10.22          9.94         1.18 o                         
  -1  15   5         21.91         20.53         1.30 o                         
   0  15   5         65.05         69.05         2.66 o                         
   1  15   5         33.39         36.25         1.48 o                         
   2  15   5          6.82          8.32         1.29 o                         
 -10   0   6          6.25          6.32         1.61 o                         
  -8   0   6        281.87        292.76         3.71 o                         
  -6   0   6        732.36        698.11         7.32 o                         
  -4   0   6         59.33         61.97         0.81 o                         
  -2   0   6       2970.04       3017.22        26.87 o                         
   0   0   6        187.38        150.33         1.97 o                         
   2   0   6       3963.67       4183.29        39.42 o                         
   4   0   6       2787.68       2688.19        24.27 o                         
   6   0   6        212.28        215.41         3.09 o                         
   8   0   6        123.81        122.41         2.31 o                         
  10   0   6        108.95        106.91         2.92 o                         
 -11   1   6        399.04        407.24         7.73 o                         
 -10   1   6          2.90          4.79         0.72 o                         
  -9   1   6          6.27          9.48         0.59 o                         
  -8   1   6          0.51          0.79         0.28 o                         
  -7   1   6          0.05          0.61         0.22 o                         
  -6   1   6         85.56         81.14         0.98 o                         
  -5   1   6       6158.12       5921.35        39.64 o                         
  -4   1   6          0.31          0.29         0.10 o                         
  -3   1   6        430.41        423.01         2.61 o                         
  -2   1   6        388.49        445.11         2.72 o                         
  -1   1   6        343.55        313.08         2.01 o                         
   0   1   6        686.67        779.72         4.81 o                         
   1   1   6       1039.84       1016.46         6.56 o                         
   2   1   6          0.67          1.79         0.10 o                         
   3   1   6         73.41         80.97         0.69 o                         
   4   1   6         68.79         64.57         0.71 o                         
   5   1   6         46.64         50.53         0.77 o                         
   6   1   6         99.26         92.04         1.32 o                         
   7   1   6       1002.17       1006.96         8.37 o                         
   8   1   6         76.32         81.10         1.39 o                         
   9   1   6          1.18          1.90         0.39 o                         
  10   1   6         11.94         13.45         0.94 o                         
 -11   2   6          4.08          5.99         1.08 o                         
 -10   2   6         13.35         13.75         0.96 o                         
  -9   2   6        101.78        102.13         1.92 o                         
  -8   2   6        147.99        150.47         1.78 o                         
  -7   2   6        302.83        303.76         2.76 o                         
  -6   2   6        304.11        312.96         2.60 o                         
  -5   2   6         36.24         37.86         0.57 o                         
  -4   2   6          0.17          0.61         0.12 o                         
  -3   2   6         55.38         52.45         0.52 o                         
  -2   2   6        202.47        190.41         1.22 o                         
  -1   2   6        207.64        224.63         1.57 o                         
   0   2   6        607.98        619.46         4.00 o                         
   1   2   6         56.75         84.34         0.73 o                         
   2   2   6        417.20        423.24         2.60 o                         
   3   2   6        122.35        124.02         0.95 o                         
   4   2   6        822.62        825.46         5.95 o                         
   5   2   6        668.05        658.81         5.09 o                         
   6   2   6        123.76        129.17         1.78 o                         
   7   2   6         18.21         19.52         0.67 o                         
   8   2   6        107.43        101.86         1.48 o                         
   9   2   6        134.04        135.80         1.93 o                         
  10   2   6        226.53        230.05         3.97 o                         
 -11   3   6        216.46        213.30         4.40 o                         
 -10   3   6          8.74         11.24         0.91 o                         
  -9   3   6        108.81        106.57         1.72 o                         
  -8   3   6          4.96          5.18         0.43 o                         
  -7   3   6         11.10         10.17         0.53 o                         
  -6   3   6          1.79          2.28         0.28 o                         
  -5   3   6       1040.16        998.78         7.11 o                         
  -4   3   6        206.70        206.53         1.70 o                         
  -3   3   6        290.89        311.76         2.06 o                         
  -2   3   6          2.45          3.03         0.13 o                         
  -1   3   6         79.55         91.16         0.67 o                         
   0   3   6         35.42         53.86         0.49 o                         
   1   3   6       1870.64       1828.89        11.04 o                         
   2   3   6        583.31        545.43         3.24 o                         
   3   3   6        338.45        319.44         2.34 o                         
   4   3   6         44.70         46.99         0.81 o                         
   5   3   6          9.29          8.27         0.35 o                         
   6   3   6        100.47        105.59         1.46 o                         
   7   3   6        236.49        236.88         2.46 o                         
   8   3   6          0.12          0.54         0.33 o                         
   9   3   6          1.28          1.12         0.42 o                         
  10   3   6         14.27         15.16         1.02 o                         
 -11   4   6         11.15         11.81         1.16 o                         
 -10   4   6          4.18          5.66         0.77 o                         
  -9   4   6         17.61         19.93         0.81 o                         
  -8   4   6        186.77        189.93         2.31 o                         
  -7   4   6        222.22        237.18         2.45 o                         
  -6   4   6        170.02        176.53         2.13 o                         
  -5   4   6          8.74          8.63         0.36 o                         
  -4   4   6         16.65         10.55         0.31 o                         
  -3   4   6        411.43        413.13         2.78 o                         
  -2   4   6        214.18        206.24         1.89 o                         
  -1   4   6          3.93          1.18         0.10 o                         
   0   4   6         17.33         14.86         0.23 o                         
   1   4   6        156.49        161.52         1.13 o                         
   2   4   6         36.53         36.43         0.42 o                         
   3   4   6        211.29        219.76         1.80 o                         
   4   4   6        201.28        200.12         1.85 o                         
   5   4   6          0.90          2.03         0.25 o                         
   6   4   6          2.88          4.41         0.39 o                         
   7   4   6         59.48         58.70         1.09 o                         
   8   4   6         40.08         42.65         1.12 o                         
   9   4   6        238.01        235.76         3.25 o                         
  10   4   6        172.70        168.77         2.99 o                         
 -11   5   6         65.14         65.65         2.10 o                         
 -10   5   6         98.26         99.69         2.16 o                         
  -9   5   6          1.46          1.93         0.48 o                         
  -8   5   6          8.32          9.41         0.57 o                         
  -7   5   6          3.09          4.59         0.46 o                         
  -6   5   6         19.94         22.91         0.69 o                         
  -5   5   6        797.19        771.22         5.88 o                         
  -4   5   6        179.30        207.69         1.89 o                         
  -3   5   6        141.12        131.52         1.19 o                         
  -2   5   6         50.66         49.97         0.59 o                         
  -1   5   6        213.01        182.86         1.28 o                         
   0   5   6        619.56        606.80         3.71 o                         
   1   5   6        797.63        779.60         5.66 o                         
   2   5   6        687.54        685.08         4.79 o                         
   3   5   6         89.70         73.09         1.01 o                         
   4   5   6          9.73          6.31         0.35 o                         
   5   5   6        225.11        219.14         2.39 o                         
   6   5   6        193.91        188.10         2.25 o                         
   7   5   6        327.04        329.94         3.33 o                         
   8   5   6        102.07        101.08         1.67 o                         
   9   5   6         35.65         35.82         1.30 o                         
  10   5   6          1.92          2.60         0.68 o                         
 -10   6   6         86.28         84.82         2.14 o                         
  -9   6   6        125.11        123.53         2.19 o                         
  -8   6   6        351.84        346.46         3.82 o                         
  -7   6   6        180.42        191.60         2.20 o                         
  -6   6   6         22.02         24.69         0.63 o                         
  -5   6   6          0.05          0.31         0.21 o                         
  -4   6   6        355.08        328.79         2.70 o                         
  -3   6   6        230.82        230.68         2.28 o                         
  -2   6   6          7.40          5.13         0.26 o                         
  -1   6   6        173.08        197.05         1.60 o                         
   0   6   6          2.02          2.81         0.23 o                         
   1   6   6         35.23         39.58         0.60 o                         
   2   6   6        879.60        849.50         6.11 o                         
   3   6   6       1261.82       1169.41         8.57 o                         
   4   6   6         40.73         47.59         0.83 o                         
   5   6   6         18.20         16.39         0.56 o                         
   6   6   6        236.66        242.84         2.74 o                         
   7   6   6         14.64         17.36         0.68 o                         
   8   6   6         91.96         90.62         1.67 o                         
   9   6   6        315.58        310.94         6.62 o                         
  10   6   6        371.80        387.69        15.59 o                         
 -10   7   6         14.83         15.92         1.09 o                         
  -9   7   6         20.80         23.95         1.17 o                         
  -8   7   6         19.34         19.54         0.84 o                         
  -7   7   6        110.94        119.61         1.79 o                         
  -6   7   6        412.64        415.59         3.72 o                         
  -5   7   6         63.74         62.12         0.95 o                         
  -4   7   6        642.47        668.28         5.02 o                         
  -3   7   6         55.90         70.68         0.92 o                         
  -2   7   6        818.69        780.79         5.68 o                         
  -1   7   6       1848.12       1826.18        13.47 o                         
   0   7   6         59.66         48.42         0.69 o                         
   1   7   6        486.57        505.03         3.86 o                         
   2   7   6         74.62         86.34         1.05 o                         
   3   7   6        417.85        397.98         3.47 o                         
   4   7   6         85.31         87.83         1.32 o                         
   5   7   6         46.08         43.43         0.86 o                         
   6   7   6        128.45        120.59         1.60 o                         
   7   7   6        249.82        251.63         2.94 o                         
   8   7   6        152.38        153.65         2.78 o                         
   9   7   6         17.59         19.25         1.08 o                         
 -10   8   6          2.95          3.50         0.72 o                         
  -9   8   6        124.17        126.47         2.86 o                         
  -8   8   6         66.28         61.42         1.52 o                         
  -7   8   6          0.10          0.55         0.36 o                         
  -6   8   6         22.83         25.50         0.77 o                         
  -5   8   6         38.10         39.51         0.77 o                         
  -4   8   6         16.80         12.59         0.46 o                         
  -3   8   6         68.29         76.99         1.02 o                         
  -2   8   6         60.16         61.16         0.93 o                         
  -1   8   6        679.22        692.85         5.75 o                         
   0   8   6          2.71          5.76         0.33 o                         
   1   8   6         62.03         58.46         0.82 o                         
   2   8   6         54.88         51.32         0.81 o                         
   3   8   6        978.07        949.22         7.75 o                         
   4   8   6         49.44         48.32         0.90 o                         
   5   8   6         41.76         43.04         0.93 o                         
   6   8   6         22.48         26.80         0.83 o                         
   7   8   6         37.66         41.15         1.16 o                         
   8   8   6         88.57         91.77         2.30 o                         
   9   8   6          3.71          3.83         0.75 o                         
  -9   9   6         64.71         64.54         1.88 o                         
  -8   9   6         45.67         45.48         1.36 o                         
  -7   9   6         12.99         14.50         0.78 o                         
  -6   9   6        258.55        260.21         3.10 o                         
  -5   9   6        135.68        127.42         1.67 o                         
  -4   9   6        727.57        701.05         5.77 o                         
  -3   9   6        119.77        127.22         1.78 o                         
  -2   9   6         22.12         18.46         0.68 o                         
  -1   9   6         45.34         46.68         0.92 o                         
   0   9   6          0.69          1.38         0.28 o                         
   1   9   6         20.40         20.78         0.56 o                         
   2   9   6         17.83         18.39         0.54 o                         
   3   9   6         57.60         60.62         1.05 o                         
   4   9   6         32.30         29.98         0.84 o                         
   5   9   6          2.54          2.94         0.41 o                         
   6   9   6         53.21         51.99         1.21 o                         
   7   9   6          3.68          4.25         0.58 o                         
   8   9   6         91.67         87.93         1.81 o                         
  -9  10   6         11.43         11.23         1.14 o                         
  -8  10   6          4.73          7.91         1.07 o                         
  -7  10   6        129.31        123.67         2.78 o                         
  -6  10   6          0.15          1.00         0.44 o                         
  -5  10   6         22.82         24.08         0.87 o                         
  -4  10   6        132.28        123.28         1.93 o                         
  -3  10   6        112.94        115.89         1.63 o                         
  -2  10   6          8.22         10.05         0.56 o                         
  -1  10   6        218.48        218.49         2.37 o                         
   0  10   6          2.36          3.19         0.34 o                         
   1  10   6         28.01         30.92         0.72 o                         
   2  10   6          0.89          0.94         0.29 o                         
   3  10   6        360.36        345.52         3.56 o                         
   4  10   6         14.69         16.20         0.64 o                         
   5  10   6         68.40         70.70         1.47 o                         
   6  10   6          0.01         -0.09         0.46 o                         
   7  10   6          0.30          0.66         0.51 o                         
   8  10   6         19.26         19.08         1.17 o                         
  -8  11   6          1.12          0.64         0.73 o                         
  -7  11   6         23.22         23.44         1.34 o                         
  -6  11   6         99.16         98.14         2.22 o                         
  -5  11   6          4.83          5.31         0.58 o                         
  -4  11   6        208.36        209.56         2.81 o                         
  -3  11   6         34.24         34.44         0.94 o                         
  -2  11   6          1.25          1.99         0.39 o                         
  -1  11   6         49.80         50.37         1.28 o                         
   0  11   6        210.51        207.94         2.44 o                         
   1  11   6         43.37         40.69         0.93 o                         
   2  11   6        223.16        224.77         2.73 o                         
   3  11   6         21.08         19.11         0.82 o                         
   4  11   6          3.77          3.92         0.55 o                         
   5  11   6          7.12          8.22         0.75 o                         
   6  11   6        129.69        129.72         2.11 o                         
   7  11   6          1.98          2.86         0.60 o                         
  -7  12   6         46.87         47.56         2.02 o                         
  -6  12   6         52.21         53.72         1.71 o                         
  -5  12   6         42.49         43.43         1.34 o                         
  -4  12   6         20.44         21.76         0.91 o                         
  -3  12   6        208.66        212.52         2.72 o                         
  -2  12   6          3.96          4.70         0.54 o                         
  -1  12   6        146.41        150.44         2.13 o                         
   0  12   6          6.68          9.70         0.86 o                         
   1  12   6         68.29         66.28         1.38 o                         
   2  12   6         47.96         49.14         1.47 o                         
   3  12   6        295.08        294.24         3.87 o                         
   4  12   6          0.31          0.58         0.54 o                         
   5  12   6        101.07         97.22         1.89 o                         
   6  12   6         14.27         13.73         0.90 o                         
  -6  13   6         79.62         81.12         2.31 o                         
  -5  13   6         29.40         30.76         1.26 o                         
  -4  13   6        210.84        206.29         3.76 o                         
  -3  13   6          6.76          8.84         0.80 o                         
  -2  13   6         34.00         34.34         1.16 o                         
  -1  13   6          0.36          0.46         0.41 o                         
   0  13   6        197.97        201.95         3.00 o                         
   1  13   6         22.69         23.39         1.21 o                         
   2  13   6         20.23         21.75         1.07 o                         
   3  13   6          0.24          0.41         0.48 o                         
   4  13   6         12.72         12.45         1.27 o                         
   5  13   6          5.04          4.99         0.75 o                         
  -4  14   6          0.73          0.38         0.59 o                         
  -3  14   6         35.49         36.29         1.27 o                         
  -2  14   6          4.24          3.70         0.60 o                         
  -1  14   6         47.80         49.41         1.48 o                         
   0  14   6         17.57         17.57         1.03 o                         
   1  14   6          2.57          2.50         0.62 o                         
   2  14   6          0.34          0.05         0.52 o                         
   3  14   6        202.85        205.06         3.40 o                         
  -2  15   6          9.63          8.21         1.59 o                         
  -1  15   6          7.10          9.78         1.14 o                         
   0  15   6        177.98        169.16         3.48 o                         
   1  15   6          9.48         12.77         2.01 o                         
 -11   0   7          5.47          5.44         1.53 o                         
  -9   0   7          6.49          7.17         0.66 o                         
  -7   0   7        577.93        584.58         6.44 o                         
  -5   0   7        874.02        872.34         8.87 o                         
  -3   0   7       1844.52       1799.01        14.06 o                         
  -1   0   7        149.74        143.97         1.80 o                         
   1   0   7       2461.66       2619.01        24.86 o                         
   3   0   7         12.52         15.84         0.40 o                         
   5   0   7          7.21          6.51         0.54 o                         
   7   0   7        726.65        729.06         8.56 o                         
   9   0   7        216.93        216.18         4.22 o                         
 -11   1   7          2.50          3.69         1.03 o                         
 -10   1   7        280.79        273.93         3.89 o                         
  -9   1   7          0.16          0.65         0.32 o                         
  -8   1   7        259.88        269.61         2.71 o                         
  -7   1   7        303.40        291.38         2.76 o                         
  -6   1   7        424.46        427.03         3.39 o                         
  -5   1   7         32.74         33.87         0.57 o                         
  -4   1   7          0.83          1.41         0.14 o                         
  -3   1   7        133.96        146.48         1.07 o                         
  -2   1   7         31.07         44.40         0.44 o                         
  -1   1   7        214.72        230.17         1.59 o                         
   0   1   7       2119.22       2119.09        13.45 o                         
   1   1   7        333.64        373.25         2.57 o                         
   2   1   7        193.83        196.97         1.36 o                         
   3   1   7        272.47        265.74         1.88 o                         
   4   1   7        418.05        451.60         3.46 o                         
   5   1   7        190.35        171.63         1.71 o                         
   6   1   7       1261.86       1245.51        10.43 o                         
   7   1   7          6.07          6.86         0.45 o                         
   8   1   7         10.48         11.46         0.62 o                         
   9   1   7         14.56         14.32         0.73 o                         
  10   1   7          0.86          1.10         0.51 o                         
 -11   2   7         51.71         50.38         1.99 o                         
 -10   2   7         36.10         34.07         1.25 o                         
  -9   2   7         86.09         88.55         1.48 o                         
  -8   2   7        128.60        133.15         1.89 o                         
  -7   2   7        328.92        330.31         3.08 o                         
  -6   2   7         19.46         23.06         0.57 o                         
  -5   2   7         83.23         90.03         1.15 o                         
  -4   2   7         12.84         16.39         0.35 o                         
  -3   2   7        931.72        944.78         5.61 o                         
  -2   2   7         52.72         55.62         0.54 o                         
  -1   2   7        320.77        279.20         2.06 o                         
   0   2   7        104.14        113.77         0.94 o                         
   1   2   7        605.18        664.13         4.53 o                         
   2   2   7         16.72         16.44         0.24 o                         
   3   2   7        134.86        127.43         1.06 o                         
   4   2   7        527.61        533.02         4.02 o                         
   5   2   7        359.54        347.31         3.07 o                         
   6   2   7         24.01         21.87         0.68 o                         
   7   2   7         96.36         96.93         1.53 o                         
   8   2   7         61.57         61.19         1.19 o                         
   9   2   7        167.73        162.26         2.35 o                         
  10   2   7          8.91          9.70         0.84 o                         
 -11   3   7          4.99          4.97         0.89 o                         
 -10   3   7        211.62        205.85         3.70 o                         
  -9   3   7         79.31         79.76         1.42 o                         
  -8   3   7          0.66          0.57         0.30 o                         
  -7   3   7         80.52         81.89         1.27 o                         
  -6   3   7       1302.39       1275.44        10.09 o                         
  -5   3   7         26.67         31.56         0.56 o                         
  -4   3   7        537.66        515.88         3.87 o                         
  -3   3   7        124.70        115.22         0.93 o                         
  -2   3   7        546.29        622.83         3.96 o                         
  -1   3   7       1178.19       1170.29         6.67 o                         
   0   3   7       1842.44       1890.69        11.74 o                         
   1   3   7        205.70        204.17         1.46 o                         
   2   3   7        777.32        767.87         4.49 o                         
   3   3   7          0.00          1.18         0.15 o                         
   4   3   7         77.25         68.60         0.93 o                         
   5   3   7          0.44          0.80         0.25 o                         
   6   3   7        530.70        540.14         4.60 o                         
   7   3   7          2.10          2.60         0.36 o                         
   8   3   7          6.78          7.85         0.59 o                         
   9   3   7          0.12          0.43         0.45 o                         
  10   3   7         39.21         40.17         1.36 o                         
 -11   4   7          0.49          0.58         0.93 o                         
 -10   4   7          8.42         10.62         1.08 o                         
  -9   4   7         95.57         96.93         1.68 o                         
  -8   4   7        192.17        198.01         2.22 o                         
  -7   4   7        451.18        463.08         4.08 o                         
  -6   4   7          1.57          2.71         0.34 o                         
  -5   4   7         23.57         28.86         0.74 o                         
  -4   4   7         77.15         77.53         0.98 o                         
  -3   4   7        122.61        102.62         0.96 o                         
  -2   4   7        355.24        366.03         2.54 o                         
  -1   4   7        507.44        484.71         3.74 o                         
   0   4   7         57.63         63.27         0.62 o                         
   1   4   7         22.63         24.01         0.37 o                         
   2   4   7          1.03          3.21         0.19 o                         
   3   4   7        192.69        194.76         1.80 o                         
   4   4   7        125.64        119.51         1.35 o                         
   5   4   7         97.85         93.56         1.45 o                         
   6   4   7          0.10          0.30         0.24 o                         
   7   4   7         52.66         52.20         1.10 o                         
   8   4   7        177.25        178.58         2.37 o                         
   9   4   7        416.49        419.29         5.21 o                         
  10   4   7        129.28        128.41         2.42 o                         
 -11   5   7          4.78          5.85         0.79 o                         
 -10   5   7        173.87        170.13         3.01 o                         
  -9   5   7         64.53         66.06         1.39 o                         
  -8   5   7         75.57         81.06         1.40 o                         
  -7   5   7        185.32        195.92         2.22 o                         
  -6   5   7        302.31        290.76         2.80 o                         
  -5   5   7        114.57        119.59         1.35 o                         
  -4   5   7        132.22        161.47         1.64 o                         
  -3   5   7         18.06         26.58         0.52 o                         
  -2   5   7        121.06        101.59         1.03 o                         
  -1   5   7         55.21         56.97         0.61 o                         
   0   5   7       2702.93       2567.58        16.84 o                         
   1   5   7        546.52        534.25         3.70 o                         
   2   5   7         45.06         32.69         0.48 o                         
   3   5   7          4.68          5.98         0.31 o                         
   4   5   7         20.29         27.83         0.62 o                         
   5   5   7         49.68         49.81         0.90 o                         
   6   5   7        169.92        180.85         2.23 o                         
   7   5   7         83.52         86.25         1.47 o                         
   8   5   7          0.02          0.43         0.38 o                         
   9   5   7         66.14         70.23         1.65 o                         
  10   5   7         22.88         25.93         3.85 o                         
 -10   6   7         12.46         13.38         0.94 o                         
  -9   6   7         24.33         25.76         1.11 o                         
  -8   6   7        215.55        211.28         2.69 o                         
  -7   6   7        107.34        111.81         1.57 o                         
  -6   6   7          0.27          0.12         0.25 o                         
  -5   6   7         10.60          9.78         0.45 o                         
  -4   6   7          0.46          1.06         0.20 o                         
  -3   6   7        154.48        137.17         1.37 o                         
  -2   6   7        650.88        625.97         4.77 o                         
  -1   6   7        765.14        745.44         6.24 o                         
   0   6   7        835.55        791.62         5.69 o                         
   1   6   7         20.36         20.84         0.46 o                         
   2   6   7        123.44        133.29         1.39 o                         
   3   6   7        465.51        426.90         3.66 o                         
   4   6   7        351.69        330.52         3.17 o                         
   5   6   7          0.59          0.54         0.29 o                         
   6   6   7          5.60          6.02         0.47 o                         
   7   6   7        390.07        378.34         3.80 o                         
   8   6   7        136.02        127.09         2.29 o                         
   9   6   7        315.34        308.76         4.17 o                         
 -10   7   7          0.25         -0.17         0.56 o                         
  -9   7   7          7.79          8.74         0.79 o                         
  -8   7   7        135.85        137.64         2.18 o                         
  -7   7   7        165.53        164.84         2.04 o                         
  -6   7   7        400.89        389.99         3.46 o                         
  -5   7   7         55.35         53.29         0.88 o                         
  -4   7   7          5.51          8.85         0.45 o                         
  -3   7   7          0.49          1.61         0.22 o                         
  -2   7   7          4.78          3.61         0.29 o                         
  -1   7   7         93.60         99.77         1.82 o                         
   0   7   7       1208.68       1185.53         8.38 o                         
   1   7   7        480.15        483.05         3.73 o                         
   2   7   7         24.33         29.52         0.64 o                         
   3   7   7         42.01         34.30         0.87 o                         
   4   7   7         44.11         50.82         0.94 o                         
   5   7   7        379.38        368.83         3.57 o                         
   6   7   7          2.78          3.56         0.42 o                         
   7   7   7         84.02         83.11         1.44 o                         
   8   7   7          4.58          5.69         0.77 o                         
   9   7   7          6.51          7.90         0.81 o                         
 -10   8   7         65.68         63.46         5.26 o                         
  -9   8   7          1.66          1.59         0.64 o                         
  -8   8   7        561.95        546.29         5.93 o                         
  -7   8   7         84.03         79.69         1.47 o                         
  -6   8   7          5.63          6.15         0.46 o                         
  -5   8   7         72.94         67.54         1.04 o                         
  -4   8   7        384.83        383.65         3.74 o                         
  -3   8   7          5.23          5.40         0.43 o                         
  -2   8   7       1297.55       1317.74        11.84 o                         
  -1   8   7          9.17          8.22         0.42 o                         
   0   8   7         33.10         28.97         0.64 o                         
   1   8   7         29.46         31.97         0.69 o                         
   2   8   7         33.13         34.71         0.71 o                         
   3   8   7         56.71         52.78         0.96 o                         
   4   8   7         35.43         36.90         0.83 o                         
   5   8   7          2.98          3.60         0.39 o                         
   6   8   7          1.38          1.76         0.41 o                         
   7   8   7         12.92         11.82         0.83 o                         
   8   8   7        165.18        157.57         2.65 o                         
  -9   9   7         16.34         14.76         1.55 o                         
  -8   9   7          0.04          0.91         0.57 o                         
  -7   9   7         40.04         37.84         1.27 o                         
  -6   9   7          4.10          4.31         0.49 o                         
  -5   9   7        245.48        252.46         2.95 o                         
  -4   9   7        122.45        122.88         1.69 o                         
  -3   9   7         33.11         36.21         0.77 o                         
  -2   9   7         37.83         39.19         1.00 o                         
  -1   9   7          0.06          0.71         0.26 o                         
   0   9   7          1.93          1.96         0.30 o                         
   1   9   7        584.18        593.27         4.80 o                         
   2   9   7        643.53        642.34         5.19 o                         
   3   9   7          0.69          0.89         0.30 o                         
   4   9   7          0.27          0.55         0.28 o                         
   5   9   7        213.78        205.97         2.42 o                         
   6   9   7         47.66         46.84         1.22 o                         
   7   9   7        132.49        139.44         2.37 o                         
   8   9   7         35.01         32.21         1.23 o                         
  -8  10   7        200.27        201.08         3.59 o                         
  -7  10   7         36.83         35.47         1.38 o                         
  -6  10   7          5.37          5.58         0.63 o                         
  -5  10   7         43.61         44.74         1.16 o                         
  -4  10   7          7.92         10.57         0.64 o                         
  -3  10   7         26.03         26.91         0.75 o                         
  -2  10   7        901.67        906.88         7.57 o                         
  -1  10   7        120.66        118.91         1.52 o                         
   0  10   7         18.48         18.81         0.64 o                         
   1  10   7          0.04          0.57         0.32 o                         
   2  10   7         41.46         40.85         0.94 o                         
   3  10   7         23.76         22.34         0.73 o                         
   4  10   7        305.12        306.12         3.19 o                         
   5  10   7          3.08          3.68         0.52 o                         
   6  10   7         40.72         39.85         1.96 o                         
   7  10   7          3.40          4.56         0.63 o                         
  -8  11   7         13.88         13.24         1.27 o                         
  -7  11   7         19.49         21.85         1.20 o                         
  -6  11   7         26.28         27.20         1.11 o                         
  -5  11   7        312.10        313.07         3.82 o                         
  -4  11   7         20.13         19.50         0.84 o                         
  -3  11   7          9.50          9.97         0.65 o                         
  -2  11   7          4.45          6.36         0.55 o                         
  -1  11   7          2.80          2.84         0.40 o                         
   0  11   7         13.01         15.11         0.61 o                         
   1  11   7        266.30        264.16         2.94 o                         
   2  11   7        158.33        154.86         2.17 o                         
   3  11   7          2.43          3.11         0.47 o                         
   4  11   7         37.57         38.08         1.13 o                         
   5  11   7        143.78        141.01         2.84 o                         
   6  11   7         11.04         12.66         0.85 o                         
  -7  12   7          0.03          0.21         0.70 o                         
  -6  12   7          0.01          1.09         0.56 o                         
  -5  12   7          8.96         10.44         0.95 o                         
  -4  12   7        101.67        108.09         2.05 o                         
  -3  12   7          0.28          0.66         0.43 o                         
  -2  12   7        136.63        142.80         2.21 o                         
  -1  12   7         31.10         30.80         0.95 o                         
   0  12   7          0.06          0.32         0.33 o                         
   1  12   7         36.72         37.79         1.15 o                         
   2  12   7         98.56        101.92         2.08 o                         
   3  12   7          4.12          4.12         0.69 o                         
   4  12   7         86.37         83.53         1.80 o                         
   5  12   7          0.03          1.19         0.53 o                         
   6  12   7          1.89          1.96         0.62 o                         
  -5  13   7         14.79         15.79         0.97 o                         
  -4  13   7         10.88         12.51         0.81 o                         
  -3  13   7          0.78          1.15         0.62 o                         
  -2  13   7         44.37         44.49         1.23 o                         
  -1  13   7        226.26        223.31         3.38 o                         
   0  13   7         58.80         58.86         1.44 o                         
   1  13   7        180.29        180.80         4.83 o                         
   2  13   7          0.88          1.71         0.51 o                         
   3  13   7         88.24         86.01         1.98 o                         
   4  13   7         83.95         80.70         1.95 o                         
  -4  14   7        106.39        104.50         2.30 o                         
  -3  14   7         32.04         33.14         1.17 o                         
  -2  14   7         12.14         13.81         0.93 o                         
  -1  14   7          2.56          1.90         0.59 o                         
   0  14   7         18.73         17.83         1.01 o                         
   1  14   7         14.11         16.75         1.00 o                         
   2  14   7         14.60         13.62         0.98 o                         
   3  14   7         45.30         41.83         1.43 o                         
 -10   0   8        271.42        267.99         6.37 o                         
  -8   0   8        269.08        278.80         4.01 o                         
  -6   0   8          4.04          6.19         0.47 o                         
  -4   0   8        314.49        300.36         3.41 o                         
  -2   0   8          6.08          9.90         0.28 o                         
   0   0   8          2.87          8.06         0.45 o                         
   2   0   8        186.61        183.97         2.03 o                         
   4   0   8         49.57         49.31         0.98 o                         
   6   0   8        198.73        211.24         3.38 o                         
   8   0   8        308.77        303.95         4.41 o                         
  10   0   8         24.14         26.22         1.80 o                         
 -11   1   8        242.44        242.46         4.95 o                         
 -10   1   8          3.27          5.64         0.81 o                         
  -9   1   8         20.69         23.06         0.76 o                         
  -8   1   8         19.48         20.49         0.68 o                         
  -7   1   8         18.73         19.06         0.59 o                         
  -6   1   8        335.91        331.34         3.37 o                         
  -5   1   8       1305.54       1279.51         8.99 o                         
  -4   1   8         83.05         85.76         0.91 o                         
  -3   1   8        387.17        381.82         2.62 o                         
  -2   1   8         72.95         62.97         0.54 o                         
  -1   1   8       1098.66       1168.64         7.57 o                         
   0   1   8        146.34        151.21         1.20 o                         
   1   1   8        478.52        462.55         3.48 o                         
   2   1   8          1.07          0.87         0.15 o                         
   3   1   8        115.15        140.04         1.17 o                         
   4   1   8        114.65        117.90         1.33 o                         
   5   1   8       1120.45       1107.76         8.55 o                         
   6   1   8         20.24         22.52         0.63 o                         
   7   1   8         80.64         81.03         1.26 o                         
   8   1   8          3.88          5.18         0.52 o                         
   9   1   8          0.07          0.21         0.40 o                         
  10   1   8         10.02          9.58         0.88 o                         
 -11   2   8         20.48         24.65         1.50 o                         
 -10   2   8         33.77         32.93         1.27 o                         
  -9   2   8         47.44         50.19         1.08 o                         
  -8   2   8        599.38        616.13         5.28 o                         
  -7   2   8         78.65         74.56         1.16 o                         
  -6   2   8         64.82         63.86         0.93 o                         
  -5   2   8         71.03         63.27         0.90 o                         
  -4   2   8        254.08        224.77         1.91 o                         
  -3   2   8        698.81        735.19         4.70 o                         
  -2   2   8        898.64        871.48         5.42 o                         
  -1   2   8         41.56         46.56         0.50 o                         
   0   2   8        494.56        475.71         3.26 o                         
   1   2   8        422.63        433.05         3.18 o                         
   2   2   8        351.14        363.24         2.33 o                         
   3   2   8        645.53        639.42         4.39 o                         
   4   2   8        223.07        230.81         2.17 o                         
   5   2   8         65.15         67.00         1.78 o                         
   6   2   8         42.08         51.38         1.02 o                         
   7   2   8          0.06          0.45         0.32 o                         
   8   2   8        121.23        123.51         1.80 o                         
   9   2   8         19.77         20.89         1.01 o                         
  10   2   8         18.98         19.67         1.04 o                         
 -11   3   8        251.69        244.46         4.07 o                         
 -10   3   8          0.01         -0.20         0.46 o                         
  -9   3   8         50.03         51.71         1.22 o                         
  -8   3   8         80.79         78.92         1.30 o                         
  -7   3   8         14.37         14.35         0.60 o                         
  -6   3   8        502.53        508.79         4.85 o                         
  -5   3   8       1938.60       1962.17        15.07 o                         
  -4   3   8          3.07          0.65         0.18 o                         
  -3   3   8          1.04          0.90         0.15 o                         
  -2   3   8         34.06         29.49         0.39 o                         
  -1   3   8        976.01        891.76         5.61 o                         
   0   3   8        272.82        277.82         2.09 o                         
   1   3   8        843.75        816.23         4.86 o                         
   2   3   8         23.92         26.41         0.40 o                         
   3   3   8         26.45          9.96         0.33 o                         
   4   3   8        275.43        253.80         2.43 o                         
   5   3   8        362.61        359.26         4.13 o                         
   6   3   8         59.64         59.99         1.07 o                         
   7   3   8        834.84        833.17         7.16 o                         
   8   3   8          0.23          0.64         0.37 o                         
   9   3   8         12.88         16.06         0.87 o                         
  10   3   8         95.14         95.56         1.99 o                         
 -11   4   8         11.87         11.74         1.03 o                         
 -10   4   8        144.66        150.82         2.94 o                         
  -9   4   8        128.47        133.19         1.96 o                         
  -8   4   8        320.95        323.36         3.18 o                         
  -7   4   8         98.39        100.75         1.40 o                         
  -6   4   8        236.91        242.42         2.77 o                         
  -5   4   8        316.04        287.05         2.57 o                         
  -4   4   8         85.83         78.22         0.98 o                         
  -3   4   8        193.16        214.40         1.78 o                         
  -2   4   8        283.43        272.86         2.11 o                         
  -1   4   8         91.73         84.99         0.74 o                         
   0   4   8        119.94        108.24         0.93 o                         
   1   4   8        129.09        135.46         1.10 o                         
   2   4   8        896.37        810.22         5.30 o                         
   3   4   8       1754.10       1642.80        12.20 o                         
   4   4   8        465.51        484.64         4.05 o                         
   5   4   8        150.66        143.88         1.66 o                         
   6   4   8        310.08        326.32         3.25 o                         
   7   4   8          0.19          1.24         0.37 o                         
   8   4   8         28.02         28.12         0.93 o                         
   9   4   8         60.52         61.43         1.41 o                         
 -10   5   8          0.19         -0.38         0.50 o                         
  -9   5   8          2.03          2.24         0.48 o                         
  -8   5   8         14.29         17.39         0.65 o                         
  -7   5   8        558.50        573.62         5.12 o                         
  -6   5   8        114.44        119.65         1.55 o                         
  -5   5   8        332.49        332.61         3.22 o                         
  -4   5   8        379.24        364.19         3.06 o                         
  -3   5   8        209.77        166.64         1.60 o                         
  -2   5   8         22.38         19.27         0.37 o                         
  -1   5   8        700.69        661.08         4.52 o                         
   0   5   8         45.92         49.71         0.61 o                         
   1   5   8        322.97        342.29         2.53 o                         
   2   5   8         15.75         21.59         0.50 o                         
   3   5   8         59.84         44.41         0.82 o                         
   4   5   8          1.90          2.25         0.30 o                         
   5   5   8         17.75         16.11         0.58 o                         
   6   5   8         49.58         45.23         0.96 o                         
   7   5   8        242.75        248.64         2.92 o                         
   8   5   8         19.46         18.60         0.90 o                         
   9   5   8         83.89         87.47         1.88 o                         
 -10   6   8         41.56         43.33         1.56 o                         
  -9   6   8        147.83        151.08         2.50 o                         
  -8   6   8         21.70         21.80         0.80 o                         
  -7   6   8          0.87          2.18         0.34 o                         
  -6   6   8         24.76         27.68         0.74 o                         
  -5   6   8         37.13         34.46         0.69 o                         
  -4   6   8         35.65         31.00         0.63 o                         
  -3   6   8        266.60        292.50         2.45 o                         
  -2   6   8        174.16        179.27         1.72 o                         
  -1   6   8          4.69          4.35         0.28 o                         
   0   6   8        314.67        314.86         2.64 o                         
   1   6   8          7.43          7.28         0.32 o                         
   2   6   8        398.00        365.92         3.16 o                         
   3   6   8        465.75        460.30         6.13 o                         
   4   6   8         10.76         11.16         0.49 o                         
   5   6   8         24.59         22.22         0.68 o                         
   6   6   8        263.06        263.70         2.85 o                         
   7   6   8          5.88          6.88         0.57 o                         
   8   6   8         17.72         18.32         0.86 o                         
   9   6   8         90.57         89.96         1.97 o                         
 -10   7   8         15.05         14.86         1.05 o                         
  -9   7   8          0.27          0.95         0.47 o                         
  -8   7   8          2.44          2.89         0.51 o                         
  -7   7   8        134.91        137.46         1.79 o                         
  -6   7   8        147.05        150.04         1.96 o                         
  -5   7   8        216.92        197.56         2.03 o                         
  -4   7   8         93.46         84.71         1.17 o                         
  -3   7   8         55.74         46.77         0.88 o                         
  -2   7   8        363.02        353.81         3.13 o                         
  -1   7   8         10.81          9.65         0.41 o                         
   0   7   8        272.08        280.31         2.49 o                         
   1   7   8         11.83         11.50         0.39 o                         
   2   7   8          4.85          6.25         0.40 o                         
   3   7   8         13.56         14.82         0.55 o                         
   4   7   8        288.05        290.33         2.93 o                         
   5   7   8         43.10         43.73         0.94 o                         
   6   7   8        191.41        192.83         2.33 o                         
   7   7   8         37.10         34.53         1.03 o                         
   8   7   8          8.96         10.11         0.83 o                         
  -9   8   8        299.24        294.86         4.39 o                         
  -8   8   8        104.79         99.93         2.00 o                         
  -7   8   8         15.86         18.75         0.81 o                         
  -6   8   8         49.90         50.81         1.04 o                         
  -5   8   8         93.58         89.97         1.58 o                         
  -4   8   8          7.69          8.53         0.57 o                         
  -3   8   8        450.32        447.86         3.90 o                         
  -2   8   8          1.86          2.28         0.29 o                         
  -1   8   8          0.05          0.27         0.27 o                         
   0   8   8         16.29         15.64         0.50 o                         
   1   8   8         18.90         19.15         0.55 o                         
   2   8   8         22.90         26.26         0.73 o                         
   3   8   8        411.70        409.34         3.81 o                         
   4   8   8         32.14         33.36         0.78 o                         
   5   8   8         37.00         35.67         0.89 o                         
   6   8   8         46.00         41.94         1.03 o                         
   7   8   8          5.91          7.04         0.80 o                         
   8   8   8          5.79          6.66         0.74 o                         
  -9   9   8          0.29          1.34         0.74 o                         
  -8   9   8          0.02         -0.67         0.67 o                         
  -7   9   8         30.79         32.42         1.25 o                         
  -6   9   8        162.99        167.39         2.43 o                         
  -5   9   8         18.73         21.20         0.71 o                         
  -4   9   8        213.70        223.40         2.47 o                         
  -3   9   8        165.90        171.90         2.34 o                         
  -2   9   8        386.14        373.34         3.85 o                         
  -1   9   8        576.12        576.99         4.93 o                         
   0   9   8        441.06        432.89         3.98 o                         
   1   9   8        165.10        169.95         1.98 o                         
   2   9   8        106.46        108.63         1.50 o                         
   3   9   8         72.92         68.66         1.17 o                         
   4   9   8        157.99        157.00         1.98 o                         
   5   9   8          0.02          0.27         0.34 o                         
   6   9   8        326.85        314.12         4.43 o                         
   7   9   8         67.32         62.26         1.49 o                         
  -8  10   8        152.78        147.25         2.97 o                         
  -7  10   8         29.85         29.14         1.53 o                         
  -6  10   8          1.21          2.12         0.52 o                         
  -5  10   8        153.16        155.11         2.23 o                         
  -4  10   8          0.74          1.12         0.34 o                         
  -3  10   8        301.16        306.92         3.28 o                         
  -2  10   8          0.60          1.34         0.32 o                         
  -1  10   8        424.68        427.91         3.86 o                         
   0  10   8         39.54         37.50         0.82 o                         
   1  10   8          0.03          0.22         0.27 o                         
   2  10   8          0.35          0.90         0.33 o                         
   3  10   8        297.99        303.24         3.17 o                         
   4  10   8         10.62         12.58         0.65 o                         
   5  10   8          5.85          6.19         0.71 o                         
   6  10   8          5.63          8.77         0.75 o                         
   7  10   8         12.25         14.09         0.94 o                         
  -7  11   8          0.08          0.16         0.54 o                         
  -6  11   8         55.12         61.33         1.84 o                         
  -5  11   8         12.32         14.31         0.90 o                         
  -4  11   8        185.83        182.57         2.62 o                         
  -3  11   8          1.81          1.25         0.44 o                         
  -2  11   8         55.20         58.28         1.23 o                         
  -1  11   8         56.91         57.17         1.08 o                         
   0  11   8        132.10        133.68         1.80 o                         
   1  11   8          8.44          7.79         0.56 o                         
   2  11   8          0.16          0.04         0.34 o                         
   3  11   8          6.42          7.07         0.60 o                         
   4  11   8         18.54         17.24         1.23 o                         
   5  11   8        153.79        152.94         2.53 o                         
   6  11   8        294.65        293.37         4.02 o                         
  -6  12   8         45.69         46.71         1.52 o                         
  -5  12   8          1.11          0.95         0.53 o                         
  -4  12   8          0.04          0.89         0.54 o                         
  -3  12   8         90.85         91.43         1.87 o                         
  -2  12   8         11.85         11.24         0.70 o                         
  -1  12   8         12.35         14.41         0.74 o                         
   0  12   8          0.37          0.43         0.36 o                         
   1  12   8          3.23          3.39         0.53 o                         
   2  12   8         22.05         21.09         1.01 o                         
   3  12   8        270.27        272.11         3.71 o                         
   4  12   8        121.63        123.69         2.41 o                         
   5  12   8         66.12         69.06         1.72 o                         
  -5  13   8         84.05         84.88         1.92 o                         
  -4  13   8          6.91          6.83         0.68 o                         
  -3  13   8          0.14          0.88         0.46 o                         
  -2  13   8         44.95         47.22         1.33 o                         
  -1  13   8          6.77          6.33         0.72 o                         
   0  13   8        139.89        141.31         2.55 o                         
   1  13   8         16.29         15.24         0.95 o                         
   2  13   8          0.69          1.92         0.56 o                         
   3  13   8          0.61          0.71         0.53 o                         
   4  13   8          1.96          2.05         0.57 o                         
  -3  14   8         81.04         80.02         1.74 o                         
  -2  14   8         28.12         27.52         1.15 o                         
  -1  14   8          7.31          7.27         0.78 o                         
   0  14   8         19.10         19.13         1.04 o                         
   1  14   8        121.72        116.31         2.37 o                         
   2  14   8         43.73         44.40         1.44 o                         
 -11   0   9         26.39         24.18         2.70 o                         
  -9   0   9        323.22        328.54         5.07 o                         
  -7   0   9        148.90        154.49         2.54 o                         
  -5   0   9         23.35         20.74         0.65 o                         
  -3   0   9        201.35        195.45         1.97 o                         
  -1   0   9        358.58        340.96         3.87 o                         
   1   0   9        169.95        178.11         2.25 o                         
   3   0   9        140.81        151.36         2.46 o                         
   5   0   9         10.97         13.53         0.74 o                         
   7   0   9        252.53        246.61         3.70 o                         
   9   0   9         30.51         31.29         1.59 o                         
 -11   1   9          7.82         10.33         1.17 o                         
 -10   1   9         96.30         92.67         1.81 o                         
  -9   1   9         43.36         43.45         1.03 o                         
  -8   1   9         61.82         63.64         1.17 o                         
  -7   1   9          3.70          2.72         0.33 o                         
  -6   1   9        614.31        603.62         5.38 o                         
  -5   1   9         52.81         47.45         0.75 o                         
  -4   1   9         96.28         93.25         1.00 o                         
  -3   1   9         82.03         81.67         0.78 o                         
  -2   1   9        334.18        321.46         2.08 o                         
  -1   1   9        197.88        199.50         1.63 o                         
   0   1   9       1741.79       1748.75        11.92 o                         
   1   1   9         35.71         40.00         0.56 o                         
   2   1   9        160.32        195.01         1.41 o                         
   3   1   9         18.86         23.67         0.45 o                         
   4   1   9         85.23         96.87         1.27 o                         
   5   1   9         89.48         86.22         1.19 o                         
   6   1   9        584.54        591.63         5.05 o                         
   7   1   9          0.12          0.25         0.32 o                         
   8   1   9          6.35          7.26         0.57 o                         
   9   1   9         55.26         57.00         1.32 o                         
 -11   2   9        107.51        110.15         2.74 o                         
 -10   2   9          0.05          0.81         0.52 o                         
  -9   2   9        131.45        134.22         1.88 o                         
  -8   2   9         28.81         29.39         0.81 o                         
  -7   2   9        653.18        662.44         5.52 o                         
  -6   2   9        229.46        240.88         2.66 o                         
  -5   2   9         95.71         93.25         1.27 o                         
  -4   2   9         75.35         94.62         1.06 o                         
  -3   2   9        740.37        678.46         4.61 o                         
  -2   2   9         25.76         22.77         0.36 o                         
  -1   2   9        445.71        450.14         3.24 o                         
   0   2   9        787.74        782.06         5.22 o                         
   1   2   9         82.66         79.31         0.89 o                         
   2   2   9         65.67         59.16         0.59 o                         
   3   2   9         47.42         46.01         0.61 o                         
   4   2   9          3.31          4.70         0.32 o                         
   5   2   9          0.09          0.34         0.26 o                         
   6   2   9         15.24         18.15         0.70 o                         
   7   2   9        345.31        338.18         3.76 o                         
   8   2   9          5.17          5.71         0.52 o                         
   9   2   9        289.55        298.10         3.50 o                         
 -11   3   9         19.41         20.27         1.24 o                         
 -10   3   9         88.55         87.86         2.03 o                         
  -9   3   9         11.44         11.83         0.71 o                         
  -8   3   9        164.24        173.16         2.23 o                         
  -7   3   9        321.01        332.09         3.28 o                         
  -6   3   9        416.54        417.22         4.06 o                         
  -5   3   9         79.89         77.13         1.13 o                         
  -4   3   9        101.55         74.38         1.01 o                         
  -3   3   9        120.71        144.85         1.29 o                         
  -2   3   9         14.16         12.39         0.27 o                         
  -1   3   9         46.00         41.51         0.51 o                         
   0   3   9       3145.78       2989.82        20.17 o                         
   1   3   9        443.88        449.25         3.05 o                         
   2   3   9         82.68         66.89         0.77 o                         
   3   3   9        219.19        213.93         2.12 o                         
   4   3   9        553.41        589.36         7.11 o                         
   5   3   9         49.45         50.31         0.97 o                         
   6   3   9        718.00        724.54         6.26 o                         
   7   3   9          9.62         12.28         0.66 o                         
   8   3   9          0.09          0.42         0.41 o                         
   9   3   9        147.12        146.77         2.22 o                         
 -10   4   9          4.65          3.60         0.70 o                         
  -9   4   9        148.89        149.46         2.23 o                         
  -8   4   9        116.65        117.94         1.63 o                         
  -7   4   9         73.26         78.14         1.22 o                         
  -6   4   9         16.14         16.51         0.59 o                         
  -5   4   9          0.04          0.44         0.26 o                         
  -4   4   9         83.55        118.97         1.30 o                         
  -3   4   9       1413.77       1358.15        10.87 o                         
  -2   4   9        380.51        362.69         2.73 o                         
  -1   4   9        214.67        198.79         1.53 o                         
   0   4   9        619.02        600.39         4.38 o                         
   1   4   9        357.95        367.91         2.66 o                         
   2   4   9         19.59         24.66         0.44 o                         
   3   4   9        146.22        126.12         1.36 o                         
   4   4   9        394.09        385.96         3.53 o                         
   5   4   9        149.74        141.24         1.75 o                         
   6   4   9         89.90         90.20         1.46 o                         
   7   4   9        131.54        136.19         1.97 o                         
   8   4   9         32.28         29.61         1.16 o                         
   9   4   9        104.91        103.65         1.87 o                         
 -10   5   9         54.43         59.94         1.63 o                         
  -9   5   9         38.95         40.49         1.28 o                         
  -8   5   9         81.69         82.26         1.34 o                         
  -7   5   9        279.47        273.94         2.88 o                         
  -6   5   9        646.41        637.39         5.33 o                         
  -5   5   9         54.78         48.45         0.90 o                         
  -4   5   9         15.11         11.43         0.42 o                         
  -3   5   9        247.44        253.19         2.17 o                         
  -2   5   9         73.64         82.34         0.97 o                         
  -1   5   9         65.69         79.86         0.85 o                         
   0   5   9        832.11        814.46         5.63 o                         
   1   5   9        480.17        469.58         3.36 o                         
   2   5   9          1.55          1.09         0.22 o                         
   3   5   9          1.07          3.04         0.38 o                         
   4   5   9        443.57        448.50         3.94 o                         
   5   5   9        128.33        131.64         1.70 o                         
   6   5   9        206.55        204.64         2.42 o                         
   7   5   9          3.28          4.01         0.48 o                         
   8   5   9         30.24         31.82         1.03 o                         
   9   5   9          0.71          0.81         0.50 o                         
 -10   6   9          0.33         -0.15         0.56 o                         
  -9   6   9        165.26        161.54         2.46 o                         
  -8   6   9        263.94        266.88         2.96 o                         
  -7   6   9         55.75         53.59         1.06 o                         
  -6   6   9          1.15          1.49         0.31 o                         
  -5   6   9         16.98         17.43         0.55 o                         
  -4   6   9        114.19        115.11         1.38 o                         
  -3   6   9        157.74        149.63         1.56 o                         
  -2   6   9        237.52        227.14         2.16 o                         
  -1   6   9         75.37         77.66         1.02 o                         
   0   6   9         16.60         18.53         0.48 o                         
   1   6   9         61.03         61.94         0.84 o                         
   2   6   9        153.06        156.12         2.36 o                         
   3   6   9         14.59         17.41         0.53 o                         
   4   6   9          0.31          0.66         0.24 o                         
   5   6   9         16.39         15.77         0.64 o                         
   6   6   9          0.02          0.51         0.32 o                         
   7   6   9          0.06          0.87         0.41 o                         
   8   6   9        257.38        257.47         3.18 o                         
 -10   7   9          1.99          1.15         1.18 o                         
  -9   7   9          0.76          2.25         0.55 o                         
  -8   7   9         24.24         23.70         1.00 o                         
  -7   7   9        178.87        177.26         2.11 o                         
  -6   7   9         62.36         61.86         1.13 o                         
  -5   7   9         32.62         36.32         0.79 o                         
  -4   7   9         18.04         22.16         0.62 o                         
  -3   7   9         87.57         80.69         1.18 o                         
  -2   7   9         49.71         45.94         0.85 o                         
  -1   7   9        512.06        508.14         5.36 o                         
   0   7   9        204.39        207.64         2.43 o                         
   1   7   9          1.37          1.40         0.31 o                         
   2   7   9         45.68         44.82         0.84 o                         
   3   7   9         49.64         53.74         0.93 o                         
   4   7   9         60.65         57.63         1.02 o                         
   5   7   9        152.83        150.37         2.02 o                         
   6   7   9         50.43         53.03         1.13 o                         
   7   7   9          5.60          6.78         0.66 o                         
   8   7   9          0.74          2.25         0.65 o                         
  -9   8   9         39.20         41.31         1.56 o                         
  -8   8   9         93.40         97.38         2.14 o                         
  -7   8   9         73.16         73.96         1.48 o                         
  -6   8   9        116.15        117.36         1.76 o                         
  -5   8   9         52.56         55.21         1.07 o                         
  -4   8   9         90.73         93.25         1.37 o                         
  -3   8   9        213.03        210.88         2.23 o                         
  -2   8   9        114.77        115.78         1.72 o                         
  -1   8   9          1.84          2.61         0.32 o                         
   0   8   9         65.51         63.42         1.00 o                         
   1   8   9          3.46          3.49         0.35 o                         
   2   8   9        493.64        498.52         4.46 o                         
   3   8   9         39.19         40.12         0.96 o                         
   4   8   9         17.78         18.44         0.69 o                         
   5   8   9         16.49         17.04         0.75 o                         
   6   8   9         44.29         44.73         1.19 o                         
   7   8   9          2.55          2.99         0.59 o                         
   8   8   9        297.20        285.67         3.98 o                         
  -8   9   9         42.36         41.61         1.55 o                         
  -7   9   9        155.92        155.24         2.73 o                         
  -6   9   9        130.92        132.06         2.03 o                         
  -5   9   9         27.20         29.57         0.83 o                         
  -4   9   9         19.73         20.90         0.70 o                         
  -3   9   9         68.89         68.16         1.17 o                         
  -2   9   9          0.52          0.61         0.30 o                         
  -1   9   9        607.09        591.23         5.22 o                         
   0   9   9         63.81         63.71         1.10 o                         
   1   9   9         41.37         41.85         0.93 o                         
   2   9   9         66.58         69.65         1.23 o                         
   3   9   9         36.92         35.65         0.90 o                         
   4   9   9        130.37        135.76         1.83 o                         
   5   9   9        372.58        367.35         4.08 o                         
   6   9   9          3.72          4.39         0.57 o                         
   7   9   9          9.86         10.51         0.97 o                         
  -8  10   9        186.52        177.04         3.11 o                         
  -7  10   9         30.09         30.39         1.26 o                         
  -6  10   9         26.72         28.58         1.27 o                         
  -5  10   9          1.18          1.33         0.40 o                         
  -4  10   9        343.25        339.97         3.47 o                         
  -3  10   9          8.46          9.45         0.61 o                         
  -2  10   9        255.21        255.23         2.74 o                         
  -1  10   9         17.24         16.86         0.61 o                         
   0  10   9         20.83         23.12         0.71 o                         
   1  10   9          2.84          3.43         0.42 o                         
   2  10   9        123.59        125.57         1.82 o                         
   3  10   9         28.82         27.30         0.86 o                         
   4  10   9          0.03          0.11         0.36 o                         
   5  10   9          0.37          1.03         0.52 o                         
   6  10   9          0.17          1.06         0.64 o                         
  -7  11   9         77.24         80.76         2.00 o                         
  -6  11   9        132.19        135.02         2.58 o                         
  -5  11   9          5.90          7.46         0.79 o                         
  -4  11   9          0.08          0.47         0.42 o                         
  -3  11   9          0.01          0.25         0.39 o                         
  -2  11   9        558.93        539.32         6.22 o                         
  -1  11   9        195.66        191.94         2.21 o                         
   0  11   9          8.54          7.59         0.52 o                         
   1  11   9        443.23        440.85         4.43 o                         
   2  11   9          4.82          4.10         0.49 o                         
   3  11   9          6.25          7.82         0.82 o                         
   4  11   9         59.36         60.76         1.62 o                         
   5  11   9        217.19        219.12         3.48 o                         
   6  11   9          8.16          8.24         0.90 o                         
  -6  12   9         29.21         29.59         1.28 o                         
  -5  12   9          5.20          4.90         0.71 o                         
  -4  12   9        116.85        124.08         2.15 o                         
  -3  12   9         59.85         63.55         1.93 o                         
  -2  12   9        141.34        137.41         2.72 o                         
  -1  12   9         55.63         47.59         1.62 o                         
   0  12   9         69.36         66.86         2.09 o                         
   1  12   9         31.04         29.76         1.26 o                         
   2  12   9          7.24          9.90         0.74 o                         
   3  12   9         52.46         52.99         1.45 o                         
   4  12   9         38.66         38.31         1.29 o                         
  -4  13   9          0.79          0.92         0.51 o                         
  -3  13   9          0.07          0.70         0.49 o                         
  -2  13   9         55.30         57.59         1.51 o                         
  -1  13   9          3.87          5.91         0.77 o                         
   0  13   9         26.48         29.01         1.18 o                         
   1  13   9         99.37        101.93         2.15 o                         
   2  13   9         14.38         13.36         0.95 o                         
   3  13   9         55.96         53.08         1.57 o                         
  -2  14   9         13.17         13.56         0.95 o                         
  -1  14   9         15.21         16.48         1.16 o                         
   0  14   9         50.18         45.40         1.46 o                         
   1  14   9         42.79         44.51         4.40 o                         
 -10   0  10        310.46        300.07         5.19 o                         
  -8   0  10        426.98        437.31         6.20 o                         
  -6   0  10          0.85          1.46         0.40 o                         
  -4   0  10       1293.51       1225.05        12.19 o                         
  -2   0  10        200.96        194.31         1.93 o                         
   0   0  10         44.60         42.93         1.11 o                         
   2   0  10        650.13        644.58         5.61 o                         
   4   0  10         92.66         86.25         1.63 o                         
   6   0  10        138.94        141.90         2.70 o                         
   8   0  10         58.18         61.58         2.13 o                         
 -11   1  10        119.49        120.10         2.75 o                         
 -10   1  10         13.94         15.38         0.92 o                         
  -9   1  10        115.34        116.03         1.82 o                         
  -8   1  10          9.91         10.81         0.58 o                         
  -7   1  10        119.63        118.13         1.62 o                         
  -6   1  10          0.01          0.23         0.23 o                         
  -5   1  10         40.00         47.02         0.76 o                         
  -4   1  10         14.81         12.67         0.41 o                         
  -3   1  10        290.12        278.39         2.10 o                         
  -2   1  10          1.41          1.72         0.16 o                         
  -1   1  10       1539.14       1515.93        10.75 o                         
   0   1  10         14.60         14.83         0.31 o                         
   1   1  10         11.65          8.18         0.28 o                         
   2   1  10        286.80        273.27         2.01 o                         
   3   1  10          7.63          1.47         0.21 o                         
   4   1  10          0.24          0.99         0.24 o                         
   5   1  10        898.34        897.44         7.43 o                         
   6   1  10        121.98        122.13         1.67 o                         
   7   1  10         51.08         52.86         1.15 o                         
   8   1  10         12.21         14.01         0.92 o                         
   9   1  10         16.90         15.70         0.89 o                         
 -11   2  10         20.14         22.83         1.68 o                         
 -10   2  10        603.62        593.61         7.19 o                         
  -9   2  10          3.81          5.81         0.52 o                         
  -8   2  10        236.00        240.05         2.69 o                         
  -7   2  10        168.71        181.53         2.14 o                         
  -6   2  10        134.02        132.63         1.59 o                         
  -5   2  10          0.25          0.32         0.20 o                         
  -4   2  10        495.57        484.12         3.99 o                         
  -3   2  10         13.08          9.58         0.29 o                         
  -2   2  10         65.93         64.88         0.77 o                         
  -1   2  10        620.06        601.86         4.26 o                         
   0   2  10         21.49         22.13         0.39 o                         
   1   2  10         60.31         49.94         0.67 o                         
   2   2  10       1166.25       1084.26         6.98 o                         
   3   2  10         92.44         80.97         1.04 o                         
   4   2  10          2.01          2.61         0.29 o                         
   5   2  10          1.34          0.98         0.29 o                         
   6   2  10        189.92        199.96         2.62 o                         
   7   2  10         64.27         64.81         1.34 o                         
   8   2  10         62.11         61.71         1.64 o                         
   9   2  10         16.29         18.86         0.92 o                         
 -10   3  10          8.53         10.14         0.81 o                         
  -9   3  10          0.01         -0.37         0.37 o                         
  -8   3  10         36.49         38.64         1.00 o                         
  -7   3  10         79.20         83.62         1.32 o                         
  -6   3  10        169.72        173.55         1.99 o                         
  -5   3  10        467.37        459.45         4.71 o                         
  -4   3  10         95.68         80.84         1.29 o                         
  -3   3  10        325.27        298.60         2.37 o                         
  -2   3  10        172.71        175.78         1.49 o                         
  -1   3  10       1119.77       1104.46         7.76 o                         
   0   3  10         29.31         33.00         0.56 o                         
   1   3  10          9.41         10.10         0.39 o                         
   2   3  10         97.44         90.80         1.07 o                         
   3   3  10         12.60         17.44         0.52 o                         
   4   3  10        457.15        467.23         5.01 o                         
   5   3  10        690.41        665.89         6.26 o                         
   6   3  10          3.98          5.78         0.48 o                         
   7   3  10         29.51         29.83         0.91 o                         
   8   3  10         21.12         23.12         0.90 o                         
   9   3  10         90.36         91.18         1.71 o                         
 -10   4  10        154.31        152.32         2.50 o                         
  -9   4  10        303.09        301.84         3.49 o                         
  -8   4  10        131.76        127.09         1.81 o                         
  -7   4  10        219.47        222.89         2.50 o                         
  -6   4  10        179.28        179.17         2.06 o                         
  -5   4  10         18.36         17.33         0.54 o                         
  -4   4  10         47.69         51.98         0.80 o                         
  -3   4  10        565.99        589.60         4.42 o                         
  -2   4  10        400.98        408.49         3.05 o                         
  -1   4  10        165.37        162.69         1.37 o                         
   0   4  10         26.08         28.28         0.44 o                         
   1   4  10          6.76          9.53         0.27 o                         
   2   4  10        324.19        315.25         2.58 o                         
   3   4  10        477.84        490.21         3.99 o                         
   4   4  10         39.88         39.92         0.85 o                         
   5   4  10         22.45         22.43         0.68 o                         
   6   4  10         89.04         92.89         1.53 o                         
   7   4  10          3.50          3.15         0.51 o                         
   8   4  10         66.16         68.94         1.43 o                         
   9   4  10         15.78         16.93         0.86 o                         
 -10   5  10          1.07          0.82         0.54 o                         
  -9   5  10          9.63          9.10         0.78 o                         
  -8   5  10          4.94          5.00         0.52 o                         
  -7   5  10          1.35          2.55         0.37 o                         
  -6   5  10        678.33        699.04         5.80 o                         
  -5   5  10        340.16        327.31         3.05 o                         
  -4   5  10        138.55        131.67         1.56 o                         
  -3   5  10        212.17        210.30         1.99 o                         
  -2   5  10        220.58        212.47         2.03 o                         
  -1   5  10        295.97        285.74         2.29 o                         
   0   5  10        252.34        252.90         2.38 o                         
   1   5  10         26.42         27.85         0.56 o                         
   2   5  10         57.57         53.38         1.14 o                         
   3   5  10        614.40        618.62         5.09 o                         
   4   5  10         56.68         56.51         1.05 o                         
   5   5  10        272.86        272.62         2.87 o                         
   6   5  10        180.99        191.27         2.42 o                         
   7   5  10         20.67         20.09         0.94 o                         
   8   5  10          2.25          2.64         0.51 o                         
 -10   6  10         60.97         61.03         1.72 o                         
  -9   6  10        268.90        271.79         3.60 o                         
  -8   6  10         62.87         67.56         1.25 o                         
  -7   6  10          0.01         -0.11         0.31 o                         
  -6   6  10         63.00         60.56         1.06 o                         
  -5   6  10          1.88          2.10         0.32 o                         
  -4   6  10        129.85        124.05         1.56 o                         
  -3   6  10        512.47        511.33         4.85 o                         
  -2   6  10         24.63         24.81         0.69 o                         
  -1   6  10         95.95         93.66         1.24 o                         
   0   6  10          0.01          0.10         0.19 o                         
   1   6  10         45.41         44.46         0.81 o                         
   2   6  10         20.80         23.87         0.59 o                         
   3   6  10        747.14        748.89         6.07 o                         
   4   6  10        236.58        240.01         2.57 o                         
   5   6  10         94.05         97.22         1.53 o                         
   6   6  10         38.62         37.31         1.10 o                         
   7   6  10          0.40          0.07         0.41 o                         
   8   6  10          0.71          1.35         0.47 o                         
  -9   7  10          7.11          7.37         0.78 o                         
  -8   7  10         83.93         81.84         1.74 o                         
  -7   7  10        175.63        172.46         2.19 o                         
  -6   7  10         22.03         23.77         0.75 o                         
  -5   7  10        109.62        113.36         1.60 o                         
  -4   7  10          1.26          0.98         0.30 o                         
  -3   7  10          3.36          3.96         0.36 o                         
  -2   7  10        243.19        248.02         2.51 o                         
  -1   7  10        291.60        289.36         2.83 o                         
   0   7  10         64.10         64.79         0.98 o                         
   1   7  10         39.10         42.16         0.82 o                         
   2   7  10          3.18          4.41         0.36 o                         
   3   7  10        139.87        145.66         1.80 o                         
   4   7  10         83.69         80.63         1.25 o                         
   5   7  10         18.62         19.96         0.86 o                         
   6   7  10         95.10         92.59         1.76 o                         
   7   7  10         37.45         36.82         1.08 o                         
   8   7  10          9.24         11.12         0.77 o                         
  -9   8  10         83.80         81.20         1.88 o                         
  -8   8  10        138.44        136.33         2.65 o                         
  -7   8  10          2.40          3.17         0.61 o                         
  -6   8  10         22.46         21.04         0.78 o                         
  -5   8  10        124.84        127.07         1.99 o                         
  -4   8  10         15.55         15.69         0.60 o                         
  -3   8  10        229.36        226.68         2.46 o                         
  -2   8  10        324.19        325.67         3.17 o                         
  -1   8  10         31.71         30.16         0.72 o                         
   0   8  10          0.61          0.79         0.25 o                         
   1   8  10         43.50         41.78         0.91 o                         
   2   8  10         82.61         86.96         1.42 o                         
   3   8  10         69.30         69.69         1.19 o                         
   4   8  10         59.63         58.72         1.09 o                         
   5   8  10        342.17        344.97         3.88 o                         
   6   8  10          5.29          6.47         0.57 o                         
   7   8  10         54.86         54.63         1.33 o                         
  -8   9  10         30.66         32.07         1.39 o                         
  -7   9  10          0.26          1.16         0.46 o                         
  -6   9  10         14.13         14.51         0.77 o                         
  -5   9  10         51.28         50.59         1.13 o                         
  -4   9  10          4.79          5.11         0.46 o                         
  -3   9  10         43.85         44.39         0.95 o                         
  -2   9  10        305.66        308.34         3.22 o                         
  -1   9  10         12.02         14.54         0.56 o                         
   0   9  10        155.59        162.36         1.95 o                         
   1   9  10          1.89          1.60         0.34 o                         
   2   9  10          6.62          8.69         0.53 o                         
   3   9  10          4.96          3.97         0.48 o                         
   4   9  10         30.25         27.40         0.89 o                         
   5   9  10        239.85        248.36         3.44 o                         
   6   9  10        182.62        180.24         2.39 o                         
   7   9  10         75.89         69.68         1.83 o                         
  -7  10  10         26.65         27.15         1.74 o                         
  -6  10  10          5.63          6.10         0.67 o                         
  -5  10  10          0.21          0.20         0.40 o                         
  -4  10  10          0.99          0.62         0.35 o                         
  -3  10  10        173.52        170.07         2.22 o                         
  -2  10  10         62.40         61.26         1.16 o                         
  -1  10  10          0.84          0.76         0.31 o                         
   0  10  10         10.21          9.97         0.56 o                         
   1  10  10         65.87         65.65         1.37 o                         
   2  10  10          9.66         12.15         0.64 o                         
   3  10  10        376.85        377.69         3.98 o                         
   4  10  10         58.69         61.74         1.68 o                         
   5  10  10        161.34        162.25         3.04 o                         
   6  10  10          7.73          7.62         0.78 o                         
  -7  11  10          4.86          4.26         1.53 o                         
  -6  11  10        288.98        289.99         4.28 o                         
  -5  11  10        198.17        195.43         3.01 o                         
  -4  11  10         17.70         19.78         1.08 o                         
  -3  11  10          0.50          1.05         0.43 o                         
  -2  11  10        290.40        282.80         3.19 o                         
  -1  11  10         35.58         36.40         0.94 o                         
   0  11  10        302.80        300.28         3.33 o                         
   1  11  10          3.55          3.69         0.48 o                         
   2  11  10         20.37         19.68         1.00 o                         
   3  11  10          0.24          0.65         0.39 o                         
   4  11  10          5.75          5.79         0.66 o                         
   5  11  10          0.34          2.30         0.86 o                         
  -5  12  10         50.59         49.05         1.47 o                         
  -4  12  10          5.38          6.49         0.67 o                         
  -3  12  10        109.84        110.51         2.01 o                         
  -2  12  10         46.86         47.15         1.33 o                         
  -1  12  10         78.80         75.04         1.68 o                         
   0  12  10          0.11         -0.10         0.39 o                         
   1  12  10         61.43         63.86         1.44 o                         
   2  12  10         17.84         19.39         0.98 o                         
   3  12  10        120.83        123.79         2.29 o                         
   4  12  10         30.11         31.46         1.28 o                         
  -4  13  10          5.16          4.63         0.61 o                         
  -3  13  10          4.56          3.38         0.59 o                         
  -2  13  10         86.61         85.38         1.85 o                         
  -1  13  10          5.15          5.69         1.01 o                         
   0  13  10         77.86         79.77         1.78 o                         
   1  13  10          6.40          4.95         0.67 o                         
   2  13  10         40.70         40.12         1.36 o                         
  -9   0  11        160.89        160.14         3.24 o                         
  -7   0  11        164.97        171.40         2.88 o                         
  -5   0  11        405.56        430.35         5.28 o                         
  -3   0  11        185.97        164.59         1.99 o                         
  -1   0  11        195.71        188.89         2.16 o                         
   1   0  11        372.46        360.44         3.31 o                         
   3   0  11          0.06         -0.05         0.33 o                         
   5   0  11          1.95          4.91         0.62 o                         
   7   0  11        185.04        181.93         3.39 o                         
   9   0  11        296.01        291.53         6.12 o                         
 -10   1  11          0.73          0.85         0.46 o                         
  -9   1  11         20.78         21.98         0.88 o                         
  -8   1  11        152.13        158.05         2.05 o                         
  -7   1  11         18.00         18.98         0.65 o                         
  -6   1  11        254.55        253.26         2.56 o                         
  -5   1  11          3.64          2.18         0.29 o                         
  -4   1  11        397.83        351.34         2.97 o                         
  -3   1  11         17.66         16.28         0.38 o                         
  -2   1  11        120.36        125.95         1.03 o                         
  -1   1  11        732.52        710.05         5.94 o                         
   0   1  11       1697.04       1634.89        11.25 o                         
   1   1  11         43.31         43.62         0.60 o                         
   2   1  11        173.47        192.86         1.83 o                         
   3   1  11         42.20         34.75         0.75 o                         
   4   1  11        489.11        495.53         4.39 o                         
   5   1  11          0.99          1.15         0.31 o                         
   6   1  11        118.20        123.25         1.71 o                         
   7   1  11          5.17          5.49         0.61 o                         
   8   1  11        246.08        258.69         3.70 o                         
   9   1  11          0.20          2.44         0.59 o                         
 -10   2  11         19.48         21.99         0.99 o                         
  -9   2  11        280.10        275.12         3.46 o                         
  -8   2  11         16.47         18.47         0.71 o                         
  -7   2  11         56.51         56.34         1.07 o                         
  -6   2  11          8.15          8.53         0.51 o                         
  -5   2  11        278.60        294.86         2.81 o                         
  -4   2  11         13.81         10.19         0.40 o                         
  -3   2  11        693.78        662.93         5.02 o                         
  -2   2  11        257.52        240.30         1.91 o                         
  -1   2  11         21.51         18.95         0.42 o                         
   0   2  11         55.51         59.61         0.72 o                         
   1   2  11        355.95        358.10         3.14 o                         
   2   2  11          0.64          0.15         0.15 o                         
   3   2  11        154.63        147.43         1.87 o                         
   4   2  11         63.34         60.97         0.97 o                         
   5   2  11         57.88         53.59         1.02 o                         
   6   2  11          8.44         10.53         0.67 o                         
   7   2  11        170.55        170.01         2.52 o                         
   8   2  11          2.36          2.80         0.52 o                         
   9   2  11         20.01         21.03         1.65 o                         
 -10   3  11          2.46          1.65         0.54 o                         
  -9   3  11          2.02          2.97         0.55 o                         
  -8   3  11         42.34         41.77         1.05 o                         
  -7   3  11         55.46         56.20         1.20 o                         
  -6   3  11        367.79        347.43         3.37 o                         
  -5   3  11         13.47         15.25         0.55 o                         
  -4   3  11         10.62          7.99         0.42 o                         
  -3   3  11         59.92         56.23         0.78 o                         
  -2   3  11         21.60         23.57         0.39 o                         
  -1   3  11         16.34         20.34         0.51 o                         
   0   3  11        649.20        629.00         5.38 o                         
   1   3  11         11.58         15.65         0.40 o                         
   2   3  11        146.79        148.64         1.65 o                         
   3   3  11          0.41          0.35         0.24 o                         
   4   3  11        397.78        398.86         3.81 o                         
   5   3  11         79.27         78.07         1.39 o                         
   6   3  11        116.39        114.04         1.73 o                         
   7   3  11          7.06          7.78         0.72 o                         
   8   3  11         16.75         19.01         0.85 o                         
 -10   4  11          0.20          1.15         0.54 o                         
  -9   4  11        129.56        134.10         2.14 o                         
  -8   4  11        123.31        125.26         1.82 o                         
  -7   4  11        198.36        194.82         2.32 o                         
  -6   4  11         62.57         64.23         1.11 o                         
  -5   4  11        186.07        180.27         1.96 o                         
  -4   4  11        361.19        368.85         3.27 o                         
  -3   4  11        440.69        419.31         4.11 o                         
  -2   4  11        174.62        167.80         1.61 o                         
  -1   4  11        163.58        159.60         1.38 o                         
   0   4  11          0.39          1.49         0.18 o                         
   1   4  11        172.64        171.77         1.47 o                         
   2   4  11        417.13        420.73         3.81 o                         
   3   4  11         33.32         38.29         0.78 o                         
   4   4  11          0.16          0.74         0.28 o                         
   5   4  11          4.72          5.03         0.46 o                         
   6   4  11         21.36         20.31         0.76 o                         
   7   4  11        128.54        128.94         2.38 o                         
   8   4  11        155.12        154.01         2.29 o                         
 -10   5  11         28.08         26.53         1.12 o                         
  -9   5  11         13.81         16.84         0.85 o                         
  -8   5  11         31.20         33.52         0.94 o                         
  -7   5  11        260.66        269.56         2.91 o                         
  -6   5  11         43.38         43.25         0.92 o                         
  -5   5  11         26.54         29.19         0.74 o                         
  -4   5  11        255.12        245.76         2.44 o                         
  -3   5  11          9.59          9.17         0.43 o                         
  -2   5  11        149.89        149.26         1.85 o                         
  -1   5  11        385.77        372.80         3.26 o                         
   0   5  11         10.88         10.83         0.36 o                         
   1   5  11         39.32         38.05         0.80 o                         
   2   5  11         13.53         16.14         0.51 o                         
   3   5  11        294.27        303.74         2.96 o                         
   4   5  11        359.19        356.55         3.59 o                         
   5   5  11        263.99        260.52         2.81 o                         
   6   5  11         41.75         42.09         1.06 o                         
   7   5  11         46.73         46.13         1.16 o                         
   8   5  11          0.41          0.42         0.42 o                         
  -9   6  11         26.24         27.33         1.16 o                         
  -8   6  11         14.80         15.23         0.93 o                         
  -7   6  11         61.92         61.47         1.25 o                         
  -6   6  11        106.45        113.05         1.62 o                         
  -5   6  11         25.51         25.85         0.71 o                         
  -4   6  11        419.36        430.10         3.81 o                         
  -3   6  11        695.02        685.27         5.81 o                         
  -2   6  11         19.36         19.42         0.55 o                         
  -1   6  11          8.20          9.47         0.42 o                         
   0   6  11        176.81        174.05         1.85 o                         
   1   6  11        297.46        305.40         3.08 o                         
   2   6  11        247.83        251.90         2.46 o                         
   3   6  11          0.03          0.45         0.24 o                         
   4   6  11         24.13         24.37         0.75 o                         
   5   6  11         18.64         18.98         0.72 o                         
   6   6  11          0.38          1.13         0.57 o                         
   7   6  11         46.31         49.04         1.21 o                         
   8   6  11        195.99        192.48         2.80 o                         
  -9   7  11          2.66          2.20         0.64 o                         
  -8   7  11         27.56         27.27         0.99 o                         
  -7   7  11        283.23        275.84         3.21 o                         
  -6   7  11        128.72        130.34         2.05 o                         
  -5   7  11         47.78         50.58         1.07 o                         
  -4   7  11         92.60         89.10         1.40 o                         
  -3   7  11          0.92          1.15         0.28 o                         
  -2   7  11         18.33         18.67         0.58 o                         
  -1   7  11        329.33        341.16         3.23 o                         
   0   7  11         14.33         15.62         0.54 o                         
   1   7  11          5.42          5.62         0.42 o                         
   2   7  11         48.58         47.32         0.94 o                         
   3   7  11         80.06         77.91         1.20 o                         
   4   7  11        661.20        670.51         5.91 o                         
   5   7  11        175.59        180.06         2.34 o                         
   6   7  11         33.86         32.12         1.09 o                         
   7   7  11         80.41         79.39         1.64 o                         
  -8   8  11         28.60         30.76         1.24 o                         
  -7   8  11          4.50          4.48         0.52 o                         
  -6   8  11         51.03         53.78         1.22 o                         
  -5   8  11        148.44        150.39         2.06 o                         
  -4   8  11        227.86        230.22         2.56 o                         
  -3   8  11        307.73        307.23         3.11 o                         
  -2   8  11        110.21        113.01         1.58 o                         
  -1   8  11         15.41         16.43         0.57 o                         
   0   8  11          9.58          9.95         0.49 o                         
   1   8  11         14.86         16.49         0.61 o                         
   2   8  11         66.52         64.95         1.23 o                         
   3   8  11         91.09         88.85         1.58 o                         
   4   8  11        149.39        154.94         2.11 o                         
   5   8  11          9.33         11.91         0.69 o                         
   6   8  11          2.62          3.30         0.52 o                         
   7   8  11          9.45         12.49         0.77 o                         
  -8   9  11         17.78         18.98         1.20 o                         
  -7   9  11        271.81        274.02         3.61 o                         
  -6   9  11         42.86         44.76         1.13 o                         
  -5   9  11         11.12         12.77         0.69 o                         
  -4   9  11         45.87         45.41         1.02 o                         
  -3   9  11          1.87          2.70         0.39 o                         
  -2   9  11        155.20        159.83         2.15 o                         
  -1   9  11        424.87        424.77         3.87 o                         
   0   9  11        118.46        117.32         1.69 o                         
   1   9  11         79.32         86.05         1.42 o                         
   2   9  11          3.18          3.96         0.51 o                         
   3   9  11         12.89         12.88         0.67 o                         
   4   9  11         76.64         78.19         1.73 o                         
   5   9  11         77.18         81.88         1.88 o                         
   6   9  11         18.15         17.42         0.88 o                         
  -7  10  11         72.29         73.04         1.87 o                         
  -6  10  11          1.87          2.48         0.56 o                         
  -5  10  11          0.01          0.30         0.42 o                         
  -4  10  11        283.83        286.41         3.30 o                         
  -3  10  11         17.05         14.23         0.71 o                         
  -2  10  11          1.00          1.04         0.38 o                         
  -1  10  11          1.48          1.75         0.38 o                         
   0  10  11         66.67         68.28         1.29 o                         
   1  10  11         96.99         97.08         1.59 o                         
   2  10  11        220.82        219.50         2.69 o                         
   3  10  11         15.09         15.47         0.82 o                         
   4  10  11         15.80         16.36         0.83 o                         
   5  10  11          1.37          1.76         0.52 o                         
  -6  11  11          6.78          7.59         0.76 o                         
  -5  11  11         28.59         30.96         1.19 o                         
  -4  11  11          4.72          6.04         0.60 o                         
  -3  11  11          5.49          4.72         0.52 o                         
  -2  11  11          8.92          8.08         0.77 o                         
  -1  11  11        325.02        318.90         5.51 o                         
   0  11  11          1.51          2.32         0.48 o                         
   1  11  11         38.97         41.75         1.10 o                         
   2  11  11          1.61          2.16         0.45 o                         
   3  11  11         55.53         53.07         1.25 o                         
   4  11  11          8.52          8.03         0.73 o                         
  -5  12  11         27.52         24.75         1.10 o                         
  -4  12  11        204.54        195.97         3.08 o                         
  -3  12  11          0.19          0.79         0.54 o                         
  -2  12  11         10.68         11.42         0.90 o                         
  -1  12  11         14.31         13.94         0.91 o                         
   0  12  11         41.45         41.16         1.22 o                         
   1  12  11         22.37         21.45         0.90 o                         
   2  12  11        215.44        212.30         3.02 o                         
   3  12  11          2.02          2.43         0.57 o                         
  -2  13  11         31.93         30.59         1.37 o                         
  -1  13  11         52.65         50.77         1.62 o                         
   0  13  11          1.76          2.15         0.55 o                         
   1  13  11         17.75         15.50         1.27 o                         
 -10   0  12        628.70        608.75         8.51 o                         
  -8   0  12         70.44         74.60         2.26 o                         
  -6   0  12          4.86          6.34         0.61 o                         
  -4   0  12        130.86        136.51         2.16 o                         
  -2   0  12        288.23        269.42         2.65 o                         
   0   0  12         46.88         54.48         1.08 o                         
   2   0  12       1389.25       1318.55        18.60 o                         
   4   0  12         38.99         40.90         1.21 o                         
   6   0  12        447.73        452.49         6.40 o                         
   8   0  12          2.78          5.37         0.97 o                         
 -10   1  12          0.65          1.36         0.49 o                         
  -9   1  12         11.07         11.54         1.06 o                         
  -8   1  12         38.08         39.44         1.01 o                         
  -7   1  12        246.24        253.09         2.76 o                         
  -6   1  12         73.35         70.69         1.17 o                         
  -5   1  12         25.94         28.03         0.66 o                         
  -4   1  12         48.76         44.96         0.81 o                         
  -3   1  12        253.53        248.19         2.23 o                         
  -2   1  12         92.47         95.52         0.89 o                         
  -1   1  12        749.04        729.09         5.47 o                         
   0   1  12        120.59        122.76         1.20 o                         
   1   1  12        606.04        596.11         4.60 o                         
   2   1  12         52.91         50.84         0.80 o                         
   3   1  12         64.93         72.74         1.08 o                         
   4   1  12         37.85         37.88         0.88 o                         
   5   1  12        101.82         93.52         1.47 o                         
   6   1  12          5.67          6.72         0.54 o                         
   7   1  12         28.36         31.57         1.05 o                         
   8   1  12         14.98         17.05         0.94 o                         
 -10   2  12        436.48        417.15         4.72 o                         
  -9   2  12        111.07        113.48         2.24 o                         
  -8   2  12         24.49         24.35         0.82 o                         
  -7   2  12         10.35          9.96         0.58 o                         
  -6   2  12        107.26        101.39         1.45 o                         
  -5   2  12        127.16        115.97         1.56 o                         
  -4   2  12        709.29        690.38         6.32 o                         
  -3   2  12         18.05         16.64         0.46 o                         
  -2   2  12        153.91        156.81         1.38 o                         
  -1   2  12        122.06        115.52         1.35 o                         
   0   2  12          7.56          7.53         0.35 o                         
   1   2  12          5.04          5.24         0.36 o                         
   2   2  12        721.76        726.06         6.26 o                         
   3   2  12        100.93         90.44         1.28 o                         
   4   2  12          9.66          9.75         0.48 o                         
   5   2  12          1.42          2.33         0.36 o                         
   6   2  12        145.80        146.75         2.11 o                         
   7   2  12         11.99         15.03         0.92 o                         
   8   2  12         46.98         49.06         1.29 o                         
 -10   3  12          0.18          0.91         0.52 o                         
  -9   3  12          7.41          7.55         0.79 o                         
  -8   3  12         14.92         17.10         0.76 o                         
  -7   3  12        184.34        182.14         2.31 o                         
  -6   3  12          0.02          0.30         0.34 o                         
  -5   3  12         56.08         57.63         1.02 o                         
  -4   3  12         19.57         21.83         0.59 o                         
  -3   3  12        110.59        111.31         1.38 o                         
  -2   3  12         94.02         94.41         1.00 o                         
  -1   3  12        696.76        681.82         6.17 o                         
   0   3  12          6.39          6.45         0.48 o                         
   1   3  12          0.00          0.37         0.22 o                         
   2   3  12         33.46         32.03         0.67 o                         
   3   3  12        131.70        130.88         1.63 o                         
   4   3  12        212.11        208.53         2.34 o                         
   5   3  12        532.91        533.78         5.58 o                         
   6   3  12          8.91         11.10         0.64 o                         
   7   3  12          6.60         10.27         0.66 o                         
   8   3  12          0.47         -0.25         0.54 o                         
 -10   4  12        317.46        295.86         3.97 o                         
  -9   4  12         83.30         84.42         1.60 o                         
  -8   4  12         82.40         85.84         1.55 o                         
  -7   4  12         22.83         25.18         0.80 o                         
  -6   4  12         30.37         29.14         0.81 o                         
  -5   4  12         95.50         96.98         1.38 o                         
  -4   4  12        815.37        793.11         6.61 o                         
  -3   4  12        319.11        315.81         2.97 o                         
  -2   4  12         98.38        100.65         1.38 o                         
  -1   4  12        126.83        124.27         1.17 o                         
   0   4  12         62.16         64.56         1.00 o                         
   1   4  12        142.65        149.74         1.63 o                         
   2   4  12        345.37        347.84         3.13 o                         
   3   4  12         23.18         22.89         0.66 o                         
   4   4  12         26.51         27.25         0.76 o                         
   5   4  12         13.39         14.92         0.67 o                         
   6   4  12          9.32         10.10         0.66 o                         
   7   4  12         74.45         72.05         1.46 o                         
   8   4  12         12.61         14.21         0.76 o                         
  -9   5  12          9.75         10.66         0.70 o                         
  -8   5  12         41.02         42.17         1.30 o                         
  -7   5  12          1.47          2.09         0.42 o                         
  -6   5  12          0.04          0.57         0.34 o                         
  -5   5  12         14.56         16.33         0.62 o                         
  -4   5  12          4.32          6.15         0.45 o                         
  -3   5  12         36.77         37.22         0.74 o                         
  -2   5  12        577.60        588.39         4.99 o                         
  -1   5  12        135.90        134.99         1.55 o                         
   0   5  12          0.79          1.32         0.23 o                         
   1   5  12         40.10         42.33         0.77 o                         
   2   5  12          3.55          4.15         0.34 o                         
   3   5  12         80.18         80.07         1.22 o                         
   4   5  12        691.12        678.02         6.14 o                         
   5   5  12        264.15        263.69         3.00 o                         
   6   5  12         16.32         18.12         1.03 o                         
   7   5  12          8.57          7.58         0.64 o                         
  -9   6  12         86.51         82.95         1.80 o                         
  -8   6  12         88.36         87.94         1.94 o                         
  -7   6  12        104.20        103.34         1.69 o                         
  -6   6  12        474.31        479.69         4.53 o                         
  -5   6  12        103.66        105.41         1.52 o                         
  -4   6  12         76.99         75.01         1.25 o                         
  -3   6  12        107.82        102.87         1.41 o                         
  -2   6  12         73.24         79.82         1.17 o                         
  -1   6  12          0.05         -0.17         0.22 o                         
   0   6  12          0.60          0.81         0.25 o                         
   1   6  12         86.95         84.69         1.26 o                         
   2   6  12         57.41         63.42         1.06 o                         
   3   6  12         30.13         32.05         0.80 o                         
   4   6  12        102.81        103.85         1.59 o                         
   5   6  12        153.74        158.01         2.15 o                         
   6   6  12          7.73          8.37         0.61 o                         
   7   6  12        135.03        134.47         2.10 o                         
  -8   7  12         28.05         27.32         1.03 o                         
  -7   7  12        139.65        136.78         2.44 o                         
  -6   7  12         89.89         93.50         1.90 o                         
  -5   7  12          0.75          1.45         0.41 o                         
  -4   7  12          0.22          0.17         0.30 o                         
  -3   7  12        239.62        247.23         2.62 o                         
  -2   7  12        388.28        386.76         3.79 o                         
  -1   7  12         30.66         32.49         0.74 o                         
   0   7  12          0.05          0.00         0.24 o                         
   1   7  12        147.93        152.47         1.91 o                         
   2   7  12         83.04         88.37         1.44 o                         
   3   7  12        149.33        143.77         2.01 o                         
   4   7  12          1.96          2.49         0.41 o                         
   5   7  12        255.74        259.86         3.50 o                         
   6   7  12          2.91          3.59         0.51 o                         
   7   7  12          2.27          2.81         0.55 o                         
  -8   8  12         15.91         15.39         1.10 o                         
  -7   8  12         56.19         54.55         1.40 o                         
  -6   8  12         79.90         76.92         1.58 o                         
  -5   8  12          5.22          6.19         0.52 o                         
  -4   8  12        135.72        129.51         1.86 o                         
  -3   8  12         19.05         17.60         0.65 o                         
  -2   8  12         91.85         95.90         1.52 o                         
  -1   8  12         80.43         77.46         1.18 o                         
   0   8  12          4.39          4.21         0.43 o                         
   1   8  12         51.26         50.27         1.04 o                         
   2   8  12         56.46         56.83         1.14 o                         
   3   8  12        501.20        507.80         5.14 o                         
   4   8  12          0.55          0.47         0.49 o                         
   5   8  12         86.64         85.97         2.33 o                         
   6   8  12         29.51         29.64         1.01 o                         
  -7   9  12        119.21        112.56         2.01 o                         
  -6   9  12        307.94        309.89         3.91 o                         
  -5   9  12          1.23          0.86         0.48 o                         
  -4   9  12          7.73          9.16         0.61 o                         
  -3   9  12          1.78          2.57         0.42 o                         
  -2   9  12        251.25        253.09         2.98 o                         
  -1   9  12         36.29         38.08         1.06 o                         
   0   9  12         60.06         62.31         1.19 o                         
   1   9  12          5.46          6.62         0.50 o                         
   2   9  12         18.07         17.85         0.72 o                         
   3   9  12         77.70         76.21         2.05 o                         
   4   9  12          2.26          2.90         0.51 o                         
   5   9  12          0.13          1.18         0.51 o                         
  -6  10  12          2.34          3.08         0.56 o                         
  -5  10  12         83.75         82.45         2.24 o                         
  -4  10  12         11.46         12.84         0.84 o                         
  -3  10  12        143.16        149.56         2.44 o                         
  -2  10  12         65.49         61.69         1.31 o                         
  -1  10  12          2.35          1.91         0.42 o                         
   0  10  12          0.02          0.05         0.33 o                         
   1  10  12        182.95        176.54         3.53 o                         
   2  10  12         45.89         44.96         1.36 o                         
   3  10  12        132.54        133.12         2.10 o                         
   4  10  12         82.74         86.01         1.75 o                         
  -5  11  12         10.67         11.17         0.86 o                         
  -4  11  12          8.56          9.48         0.75 o                         
  -3  11  12          1.44          1.65         0.45 o                         
  -2  11  12        187.74        191.42         4.19 o                         
  -1  11  12          2.53          2.15         0.63 o                         
   0  11  12         92.55         96.70         1.80 o                         
   1  11  12          4.50          5.57         0.54 o                         
   2  11  12         26.42         26.65         0.91 o                         
   3  11  12          1.45          1.94         0.57 o                         
  -4  12  12         17.72         18.10         1.10 o                         
  -3  12  12         18.40         17.74         0.96 o                         
  -2  12  12          3.25          3.19         0.58 o                         
  -1  12  12         76.61         74.38         2.45 o                         
   0  12  12         24.85         25.56         1.14 o                         
   1  12  12        147.09        148.07         2.29 o                         
   2  12  12          0.13         -0.41         0.41 o                         
  -9   0  13          3.50          5.02         0.80 o                         
  -7   0  13          2.04          2.34         0.59 o                         
  -5   0  13        352.14        370.06         4.78 o                         
  -3   0  13        308.75        302.72         3.88 o                         
  -1   0  13        325.02        317.34         4.00 o                         
   1   0  13        493.70        517.59         5.93 o                         
   3   0  13          3.56          4.77         0.54 o                         
   5   0  13         25.01         28.44         1.33 o                         
   7   0  13         71.48         71.19         2.14 o                         
 -10   1  13          5.83          6.42         0.65 o                         
  -9   1  13          9.00          9.38         0.68 o                         
  -8   1  13        134.88        135.09         2.08 o                         
  -7   1  13          0.00          0.34         0.32 o                         
  -6   1  13        116.86        108.27         1.53 o                         
  -5   1  13         68.22         61.72         1.10 o                         
  -4   1  13        178.93        167.48         1.83 o                         
  -3   1  13          0.98          0.97         0.23 o                         
  -2   1  13         93.42         89.21         1.02 o                         
  -1   1  13        308.87        304.93         3.03 o                         
   0   1  13         33.78         30.78         0.70 o                         
   1   1  13          1.13          1.45         0.25 o                         
   2   1  13        218.32        212.48         2.00 o                         
   3   1  13          6.55          5.94         0.40 o                         
   4   1  13        264.97        261.41         2.83 o                         
   5   1  13          3.23          2.97         0.39 o                         
   6   1  13         18.30         22.62         1.40 o                         
   7   1  13          2.03          3.86         0.58 o                         
   8   1  13        128.17        121.70         2.31 o                         
 -10   2  13          1.56          0.96         0.78 o                         
  -9   2  13         26.21         27.66         1.04 o                         
  -8   2  13         21.77         22.36         1.01 o                         
  -7   2  13         12.41         14.08         0.68 o                         
  -6   2  13         18.90         18.81         0.68 o                         
  -5   2  13        643.44        635.95         5.73 o                         
  -4   2  13         49.80         48.25         0.90 o                         
  -3   2  13        180.53        172.49         1.88 o                         
  -2   2  13         42.44         44.80         0.79 o                         
  -1   2  13         90.10         94.36         1.46 o                         
   0   2  13         73.84         69.92         1.47 o                         
   1   2  13       1061.38       1057.88         8.79 o                         
   2   2  13          1.95          2.70         0.27 o                         
   3   2  13         41.64         43.39         0.82 o                         
   4   2  13          0.51          0.90         0.29 o                         
   5   2  13          3.59          4.43         0.52 o                         
   6   2  13          0.04          0.40         0.55 o                         
   7   2  13        161.94        158.43         2.47 o                         
  -9   3  13          0.02          0.60         0.42 o                         
  -8   3  13        167.69        177.03         3.28 o                         
  -7   3  13          9.82         12.07         0.66 o                         
  -6   3  13        224.01        224.05         2.60 o                         
  -5   3  13          0.60          0.86         0.29 o                         
  -4   3  13        141.15        129.88         1.65 o                         
  -3   3  13        101.03        103.03         1.38 o                         
  -2   3  13        492.12        485.86         3.88 o                         
  -1   3  13        121.06        124.67         1.57 o                         
   0   3  13        192.45        190.48         2.53 o                         
   1   3  13          3.58          4.89         0.43 o                         
   2   3  13         67.14         68.04         1.35 o                         
   3   3  13        200.73        194.88         2.20 o                         
   4   3  13        480.70        474.27         5.24 o                         
   5   3  13         59.70         60.33         1.32 o                         
   6   3  13          6.87          8.06         0.63 o                         
   7   3  13          3.11          4.11         0.67 o                         
  -9   4  13         69.54         69.31         1.47 o                         
  -8   4  13          2.78          2.52         0.56 o                         
  -7   4  13         65.54         64.55         1.30 o                         
  -6   4  13        146.70        145.80         1.99 o                         
  -5   4  13        642.30        640.13         5.82 o                         
  -4   4  13         92.56         90.10         1.29 o                         
  -3   4  13        275.40        275.31         2.71 o                         
  -2   4  13         32.01         30.69         0.61 o                         
  -1   4  13          1.04          1.96         0.23 o                         
   0   4  13          6.59          8.30         0.50 o                         
   1   4  13        620.56        624.31         5.28 o                         
   2   4  13         64.67         67.96         1.08 o                         
   3   4  13         32.33         30.74         0.73 o                         
   4   4  13         75.25         80.32         1.46 o                         
   5   4  13         25.58         25.46         0.82 o                         
   6   4  13          4.55          4.47         0.53 o                         
   7   4  13        228.26        228.18         3.04 o                         
  -9   5  13          6.81          5.45         0.61 o                         
  -8   5  13         17.23         18.48         0.82 o                         
  -7   5  13        106.02        106.35         2.07 o                         
  -6   5  13          3.85          4.88         0.51 o                         
  -5   5  13         40.90         41.64         0.95 o                         
  -4   5  13          6.67          7.34         0.45 o                         
  -3   5  13        102.53        104.82         1.35 o                         
  -2   5  13        134.64        135.60         1.74 o                         
  -1   5  13        228.15        233.91         2.44 o                         
   0   5  13          0.55          0.38         0.20 o                         
   1   5  13          8.13         10.21         0.45 o                         
   2   5  13        145.13        143.78         1.73 o                         
   3   5  13         54.90         53.21         1.04 o                         
   4   5  13        422.46        444.39         4.37 o                         
   5   5  13         90.04         94.08         3.81 o                         
   6   5  13         33.47         34.44         1.00 o                         
   7   5  13         42.77         44.78         1.18 o                         
  -8   6  13          6.26          6.60         0.66 o                         
  -7   6  13         34.64         34.43         1.20 o                         
  -6   6  13         10.78         13.61         0.70 o                         
  -5   6  13        244.22        241.15         2.78 o                         
  -4   6  13        170.21        166.00         2.10 o                         
  -3   6  13          0.28          0.26         0.26 o                         
  -2   6  13         66.86         69.29         1.14 o                         
  -1   6  13          0.03          0.20         0.22 o                         
   0   6  13         52.30         53.15         0.96 o                         
   1   6  13          0.08          0.09         0.24 o                         
   2   6  13         84.20         85.10         1.28 o                         
   3   6  13          8.23          9.44         0.56 o                         
   4   6  13        146.39        147.71         2.09 o                         
   5   6  13          0.03         -0.30         0.35 o                         
   6   6  13         18.98         18.17         0.89 o                         
  -8   7  13         14.94         15.97         0.88 o                         
  -7   7  13        231.39        239.73         3.25 o                         
  -6   7  13        108.03        114.00         2.57 o                         
  -5   7  13         82.94         84.19         1.47 o                         
  -4   7  13          3.02          2.92         0.42 o                         
  -3   7  13          0.12          0.31         0.30 o                         
  -2   7  13        106.08        109.93         1.56 o                         
  -1   7  13         11.62         12.39         0.52 o                         
   0   7  13          4.31          5.65         0.42 o                         
   1   7  13         11.21         11.75         0.56 o                         
   2   7  13         15.25         16.74         0.68 o                         
   3   7  13        147.15        143.15         2.14 o                         
   4   7  13         46.77         48.71         1.44 o                         
   5   7  13          7.68          8.17         0.66 o                         
   6   7  13         53.66         54.55         1.33 o                         
  -7   8  13          4.31          4.97         0.58 o                         
  -6   8  13         23.73         21.92         0.85 o                         
  -5   8  13         30.53         32.58         1.12 o                         
  -4   8  13        435.42        443.78         4.46 o                         
  -3   8  13        116.74        113.61         1.63 o                         
  -2   8  13          0.68          0.57         0.33 o                         
  -1   8  13          8.45          7.95         0.49 o                         
   0   8  13        292.85        288.33         3.11 o                         
   1   8  13         38.26         37.11         0.91 o                         
   2   8  13         71.16         76.46         1.36 o                         
   3   8  13          1.44          2.62         0.75 o                         
   4   8  13         10.75         10.44         0.79 o                         
   5   8  13          4.45          5.00         0.61 o                         
  -7   9  13        372.60        350.33         4.34 o                         
  -6   9  13         54.80         52.90         1.42 o                         
  -5   9  13         11.33         12.07         0.72 o                         
  -4   9  13         12.45         13.13         0.70 o                         
  -3   9  13          7.46         10.03         0.85 o                         
  -2   9  13          5.76          8.31         0.57 o                         
  -1   9  13         80.94         85.49         1.52 o                         
   0   9  13          5.84          6.35         0.53 o                         
   1   9  13          4.36          3.90         0.59 o                         
   2   9  13          2.85          3.05         0.51 o                         
   3   9  13        167.91        169.46         2.41 o                         
   4   9  13        147.37        148.63         2.48 o                         
   5   9  13         70.51         70.61         2.87 o                         
  -6  10  13          5.56          7.51         0.92 o                         
  -5  10  13         13.65         14.31         1.05 o                         
  -4  10  13        296.47        297.35         3.56 o                         
  -3  10  13        268.24        260.17         3.31 o                         
  -2  10  13         20.24         19.80         0.95 o                         
  -1  10  13         17.16         15.29         0.97 o                         
   0  10  13        188.45        189.52         2.77 o                         
   1  10  13         42.71         44.43         1.13 o                         
   2  10  13        305.41        304.61         3.46 o                         
   3  10  13         81.69         77.75         1.57 o                         
   4  10  13          3.68          2.71         0.60 o                         
  -4  11  13          0.21          0.68         0.48 o                         
  -3  11  13         51.37         51.85         1.21 o                         
  -2  11  13         14.90         15.83         0.81 o                         
  -1  11  13        103.11        100.75         1.86 o                         
   0  11  13          4.93          3.89         0.54 o                         
   1  11  13          0.19          0.12         0.39 o                         
   2  11  13          0.21          0.14         0.41 o                         
  -2  12  13          0.66          0.31         1.07 o                         
  -1  12  13         67.27         64.15         1.59 o                         
   0  12  13         64.87         67.33         5.26 o                         
  -8   0  14         31.26         34.44         1.45 o                         
  -6   0  14        364.91        359.55         5.27 o                         
  -4   0  14        163.76        163.52         3.49 o                         
  -2   0  14         45.57         44.35         1.13 o                         
   0   0  14        132.86        137.70         2.69 o                         
   2   0  14         11.26         14.92         0.68 o                         
   4   0  14         10.60         11.13         0.79 o                         
   6   0  14         38.61         36.64         1.41 o                         
  -9   1  14          0.73          0.64         0.45 o                         
  -8   1  14         24.93         27.53         0.95 o                         
  -7   1  14        100.32        102.28         1.65 o                         
  -6   1  14          1.83          2.42         0.37 o                         
  -5   1  14         73.08         71.17         1.16 o                         
  -4   1  14         35.46         34.89         0.75 o                         
  -3   1  14         28.38         31.72         0.66 o                         
  -2   1  14          2.53          2.99         0.26 o                         
  -1   1  14         45.04         42.45         0.80 o                         
   0   1  14         28.88         29.37         0.69 o                         
   1   1  14        107.89        108.22         1.47 o                         
   2   1  14          2.28          2.44         0.29 o                         
   3   1  14        191.64        186.96         2.23 o                         
   4   1  14          0.24          0.34         0.30 o                         
   5   1  14         28.07         28.50         0.84 o                         
   6   1  14          0.02          0.37         0.43 o                         
   7   1  14         66.97         69.25         1.92 o                         
  -9   2  14          9.45         10.61         0.77 o                         
  -8   2  14         79.86         84.62         1.63 o                         
  -7   2  14          0.93          1.34         0.38 o                         
  -6   2  14        382.09        385.57         3.93 o                         
  -5   2  14         11.29         11.02         0.56 o                         
  -4   2  14        347.67        344.44         3.57 o                         
  -3   2  14          0.00          0.13         0.24 o                         
  -2   2  14         76.10         68.71         1.04 o                         
  -1   2  14          4.33          5.22         0.41 o                         
   0   2  14        551.59        557.31         6.47 o                         
   1   2  14        113.04        112.23         1.67 o                         
   2   2  14        412.07        402.32         3.52 o                         
   3   2  14          1.97          2.80         0.35 o                         
   4   2  14         52.09         52.15         1.17 o                         
   5   2  14         70.37         78.29         1.90 o                         
   6   2  14        268.72        264.94         3.84 o                         
   7   2  14         14.05         14.97         0.81 o                         
  -9   3  14         92.96         89.96         1.76 o                         
  -8   3  14         93.64         97.99         1.78 o                         
  -7   3  14        132.32        141.04         2.29 o                         
  -6   3  14        135.34        136.90         1.93 o                         
  -5   3  14          3.41          4.53         0.43 o                         
  -4   3  14         14.16         15.19         0.60 o                         
  -3   3  14        177.27        179.51         2.04 o                         
  -2   3  14        758.69        753.53         6.23 o                         
  -1   3  14        329.61        319.27         3.20 o                         
   0   3  14         90.33         89.12         1.54 o                         
   1   3  14        373.70        376.59         3.70 o                         
   2   3  14         34.81         33.96         0.80 o                         
   3   3  14        238.98        240.55         2.88 o                         
   4   3  14         28.67         29.39         0.92 o                         
   5   3  14         60.92         57.09         1.46 o                         
   6   3  14          3.30          3.77         0.53 o                         
   7   3  14         23.98         24.32         0.93 o                         
  -9   4  14         62.58         59.44         1.37 o                         
  -8   4  14          0.06          0.19         0.41 o                         
  -7   4  14          5.04          5.74         0.66 o                         
  -6   4  14        369.87        381.30         3.97 o                         
  -5   4  14        165.48        158.40         2.14 o                         
  -4   4  14        196.95        188.05         2.21 o                         
  -3   4  14          0.29          1.23         0.28 o                         
  -2   4  14          4.17          4.27         0.34 o                         
  -1   4  14         18.98         19.67         0.65 o                         
   0   4  14        160.64        150.75         1.97 o                         
   1   4  14        101.04         96.09         1.37 o                         
   2   4  14        489.38        496.13         4.62 o                         
   3   4  14          0.18          0.43         0.28 o                         
   4   4  14         95.18         98.76         1.68 o                         
   5   4  14        207.75        211.24         2.62 o                         
   6   4  14        330.96        322.96         3.79 o                         
  -8   5  14        140.07        138.74         2.13 o                         
  -7   5  14          9.59         10.95         0.68 o                         
  -6   5  14          0.19          0.32         0.37 o                         
  -5   5  14         18.76         18.24         0.74 o                         
  -4   5  14         19.62         21.20         0.73 o                         
  -3   5  14        228.25        238.26         2.61 o                         
  -2   5  14        432.63        432.80         3.95 o                         
  -1   5  14        119.52        118.61         1.60 o                         
   0   5  14          0.01          0.03         0.21 o                         
   1   5  14        128.09        132.18         1.68 o                         
   2   5  14         12.06         12.63         0.55 o                         
   3   5  14         12.19         13.63         0.60 o                         
   4   5  14         24.06         23.54         1.24 o                         
   5   5  14         41.50         39.29         1.06 o                         
   6   5  14          6.70          8.73         0.71 o                         
  -8   6  14          1.05          0.84         0.50 o                         
  -7   6  14         51.62         50.48         1.28 o                         
  -6   6  14          0.09          0.70         0.49 o                         
  -5   6  14         33.42         35.52         0.93 o                         
  -4   6  14         37.53         34.07         0.88 o                         
  -3   6  14         10.91         11.02         0.56 o                         
  -2   6  14          7.71          8.79         0.48 o                         
  -1   6  14         78.32         77.35         1.20 o                         
   0   6  14         19.51         18.13         0.63 o                         
   1   6  14         62.64         62.54         1.15 o                         
   2   6  14        155.64        152.85         2.13 o                         
   3   6  14         30.48         31.70         0.86 o                         
   4   6  14         39.29         43.93         1.12 o                         
   5   6  14          8.12          8.70         0.87 o                         
   6   6  14         25.18         27.85         0.99 o                         
  -7   7  14         87.45         88.58         1.81 o                         
  -6   7  14          8.92         10.43         0.72 o                         
  -5   7  14          2.68          3.09         0.55 o                         
  -4   7  14          1.80          2.03         0.43 o                         
  -3   7  14          0.54          1.46         0.35 o                         
  -2   7  14        182.00        185.69         2.24 o                         
  -1   7  14          5.23          5.52         0.47 o                         
   0   7  14         30.71         31.23         0.80 o                         
   1   7  14          8.65          9.28         0.53 o                         
   2   7  14          6.35          7.30         0.56 o                         
   3   7  14         14.73         14.04         0.80 o                         
   4   7  14        190.14        188.49         2.67 o                         
   5   7  14          5.29          6.67         0.61 o                         
  -7   8  14        183.75        176.47         2.72 o                         
  -6   8  14         78.05         77.70         1.50 o                         
  -5   8  14        100.08        102.83         1.72 o                         
  -4   8  14         35.83         39.53         1.16 o                         
  -3   8  14          7.26          7.99         0.61 o                         
  -2   8  14          0.02          0.54         0.34 o                         
  -1   8  14         25.95         26.32         0.86 o                         
   0   8  14         12.00         12.42         0.61 o                         
   1   8  14        111.57        113.80         1.93 o                         
   2   8  14        109.00        108.87         1.83 o                         
   3   8  14         13.19         13.40         0.75 o                         
   4   8  14          2.40          3.75         0.54 o                         
  -6   9  14         17.92         19.15         0.87 o                         
  -5   9  14          6.19          6.32         0.57 o                         
  -4   9  14         20.04         19.52         0.79 o                         
  -3   9  14         44.60         44.06         1.21 o                         
  -2   9  14        196.67        196.98         2.67 o                         
  -1   9  14         82.86         83.06         1.75 o                         
   0   9  14          2.76          2.65         0.43 o                         
   1   9  14          8.94          9.59         0.62 o                         
   2   9  14        116.72        116.72         1.90 o                         
   3   9  14         55.50         57.31         1.31 o                         
   4   9  14        228.68        221.24         3.75 o                         
  -5  10  14        144.62        140.51         2.13 o                         
  -4  10  14         26.17         27.19         0.97 o                         
  -3  10  14         13.14         13.74         0.79 o                         
  -2  10  14          5.33          4.79         0.56 o                         
  -1  10  14        152.40        151.15         2.37 o                         
   0  10  14         26.54         27.46         0.94 o                         
   1  10  14        203.54        202.68         2.60 o                         
   2  10  14         15.80         17.95         0.85 o                         
  -3  11  14         13.01         13.25         0.94 o                         
  -2  11  14        121.88        118.35         1.98 o                         
  -1  11  14         39.66         39.91         1.18 o                         
   0  11  14          5.11          6.54         0.62 o                         
   1  11  14          1.17          0.81         0.99 o                         
  -9   0  15          8.23         10.07         1.26 o                         
  -7   0  15         29.95         30.63         1.30 o                         
  -5   0  15        465.29        471.58         6.43 o                         
  -3   0  15          1.98          1.94         0.41 o                         
  -1   0  15          2.38          3.85         0.53 o                         
   1   0  15        558.33        548.60         6.40 o                         
   3   0  15         20.18         20.94         1.41 o                         
   5   0  15          0.39          0.30         0.51 o                         
  -9   1  15          1.81          1.54         0.55 o                         
  -8   1  15         96.45         94.49         1.73 o                         
  -7   1  15         40.61         41.26         1.10 o                         
  -6   1  15        126.64        127.82         1.91 o                         
  -5   1  15          2.22          2.76         0.40 o                         
  -4   1  15         69.62         66.88         1.17 o                         
  -3   1  15          0.67          0.92         0.26 o                         
  -2   1  15         85.98         83.56         1.19 o                         
  -1   1  15         34.35         32.75         0.74 o                         
   0   1  15          3.55          4.40         0.47 o                         
   1   1  15          2.53          4.17         0.39 o                         
   2   1  15        113.41        110.65         1.54 o                         
   3   1  15          1.37          1.09         0.31 o                         
   4   1  15        151.26        151.77         2.00 o                         
   5   1  15          0.95          1.09         0.45 o                         
   6   1  15         51.12         51.66         1.38 o                         
  -8   2  15          7.57          8.63         0.71 o                         
  -7   2  15        136.27        135.96         2.22 o                         
  -6   2  15          0.05          1.19         0.35 o                         
  -5   2  15        571.11        582.86         5.66 o                         
  -4   2  15          0.68          0.91         0.31 o                         
  -3   2  15         41.84         41.86         0.83 o                         
  -2   2  15         94.35         93.19         1.36 o                         
  -1   2  15        126.18        123.78         1.71 o                         
   0   2  15          0.02          0.54         0.33 o                         
   1   2  15        495.17        504.31         5.19 o                         
   2   2  15          0.40          1.31         0.27 o                         
   3   2  15         54.29         56.85         1.23 o                         
   4   2  15         90.03         97.15         2.27 o                         
   5   2  15          3.81          3.94         0.48 o                         
   6   2  15          1.00          2.06         0.54 o                         
  -8   3  15        176.40        174.69         2.54 o                         
  -7   3  15         41.13         41.64         1.07 o                         
  -6   3  15          1.20          0.78         0.36 o                         
  -5   3  15        121.00        120.08         1.74 o                         
  -4   3  15        162.21        162.81         2.03 o                         
  -3   3  15          2.26          2.35         0.34 o                         
  -2   3  15         11.50         14.28         0.59 o                         
  -1   3  15        133.87        133.99         1.87 o                         
   0   3  15          2.82          2.59         0.41 o                         
   1   3  15          6.94          8.01         0.59 o                         
   2   3  15        202.63        197.44         2.48 o                         
   3   3  15          0.11          0.88         0.44 o                         
   4   3  15        364.17        348.73         6.49 o                         
   5   3  15          0.26          0.24         0.39 o                         
   6   3  15        128.99        128.11         2.07 o                         
  -8   4  15          1.99          2.56         0.50 o                         
  -7   4  15         16.74         18.87         0.81 o                         
  -6   4  15          5.43          5.21         0.64 o                         
  -5   4  15        323.61        330.28         3.52 o                         
  -4   4  15        159.97        160.42         2.11 o                         
  -3   4  15         24.94         25.72         0.86 o                         
  -2   4  15        268.02        260.88         2.72 o                         
  -1   4  15        533.53        521.89         5.00 o                         
   0   4  15        199.03        200.83         2.58 o                         
   1   4  15        308.35        301.94         3.71 o                         
   2   4  15         49.47         50.77         0.96 o                         
   3   4  15         35.64         39.32         0.94 o                         
   4   4  15         52.16         53.67         1.18 o                         
   5   4  15         74.24         74.03         1.70 o                         
   6   4  15         10.50         11.70         0.88 o                         
  -8   5  15        194.53        193.48         2.63 o                         
  -7   5  15        162.20        164.80         2.45 o                         
  -6   5  15          6.15          8.51         0.73 o                         
  -5   5  15         32.36         33.48         1.02 o                         
  -4   5  15          0.03          0.78         0.35 o                         
  -3   5  15        113.86        110.26         1.57 o                         
  -2   5  15         44.19         44.48         0.94 o                         
  -1   5  15         31.90         32.63         0.78 o                         
   0   5  15         51.14         52.68         1.18 o                         
   1   5  15         32.59         36.37         0.86 o                         
   2   5  15          0.31          0.79         0.32 o                         
   3   5  15        224.44        208.39         3.82 o                         
   4   5  15          4.42          5.45         0.57 o                         
   5   5  15          2.97          3.44         0.51 o                         
  -7   6  15          0.26         -0.05         0.44 o                         
  -6   6  15        118.37        114.62         2.01 o                         
  -5   6  15        123.41        125.79         2.20 o                         
  -4   6  15        110.11        112.40         1.69 o                         
  -3   6  15          0.01          0.49         0.30 o                         
  -2   6  15          8.15          7.33         0.48 o                         
  -1   6  15         82.16         80.17         1.78 o                         
   0   6  15        113.11        113.74         1.58 o                         
   1   6  15        133.92        137.21         1.84 o                         
   2   6  15         11.26         12.77         0.79 o                         
   3   6  15          1.06          2.49         0.42 o                         
   4   6  15          2.99          4.88         0.57 o                         
   5   6  15          9.31         11.12         0.70 o                         
  -7   7  15         33.00         30.84         1.04 o                         
  -6   7  15         12.18         12.94         0.78 o                         
  -5   7  15          1.09          1.48         0.43 o                         
  -4   7  15          2.98          3.62         0.48 o                         
  -3   7  15        107.05        106.18         2.21 o                         
  -2   7  15         37.87         38.28         1.16 o                         
  -1   7  15          1.74          2.72         0.39 o                         
   0   7  15          9.00          8.82         0.57 o                         
   1   7  15         12.43         13.45         0.69 o                         
   2   7  15          5.35          6.67         0.56 o                         
   3   7  15        123.14        126.90         2.03 o                         
   4   7  15         20.88         22.18         0.98 o                         
  -6   8  15         28.26         28.06         1.03 o                         
  -5   8  15         51.85         50.37         1.18 o                         
  -4   8  15          2.85          3.24         0.49 o                         
  -3   8  15         18.50         20.33         0.96 o                         
  -2   8  15         27.34         29.81         1.05 o                         
  -1   8  15        115.04        117.18         2.25 o                         
   0   8  15         49.74         53.21         1.47 o                         
   1   8  15         72.98         72.76         1.34 o                         
   2   8  15         20.27         22.04         0.82 o                         
   3   8  15         16.49         17.66         0.79 o                         
  -5   9  15          9.51          8.03         0.60 o                         
  -4   9  15          8.81         11.25         0.74 o                         
  -3   9  15        134.05        132.99         2.06 o                         
  -2   9  15         14.81         15.92         0.76 o                         
  -1   9  15         12.02         12.84         0.75 o                         
   0   9  15          7.25          8.63         0.63 o                         
   1   9  15         22.98         23.77         0.84 o                         
   2   9  15          6.72          9.09         0.66 o                         
  -3  10  15         12.23         12.24         0.76 o                         
  -2  10  15          2.13          3.32         0.53 o                         
  -1  10  15         84.82         90.91         1.74 o                         
   0  10  15        218.32        212.60         2.81 o                         
   1  10  15          9.46          8.35         0.63 o                         
  -8   0  16         47.94         44.97         1.64 o                         
  -6   0  16        441.03        444.24         6.55 o                         
  -4   0  16         67.91         69.34         3.26 o                         
  -2   0  16          1.09          0.19         0.33 o                         
   0   0  16        689.59        687.15         9.44 o                         
   2   0  16          6.53          5.87         0.63 o                         
   4   0  16          0.53          0.70         0.49 o                         
  -8   1  16          7.69          7.87         0.65 o                         
  -7   1  16          8.58          9.62         0.72 o                         
  -6   1  16         33.37         35.33         1.06 o                         
  -5   1  16          0.31          0.14         0.32 o                         
  -4   1  16         60.48         61.63         1.15 o                         
  -3   1  16        244.09        251.48         2.77 o                         
  -2   1  16         31.73         31.28         0.66 o                         
  -1   1  16          5.91          5.35         0.45 o                         
   0   1  16         10.34         11.79         0.59 o                         
   1   1  16         52.61         54.21         1.29 o                         
   2   1  16          7.79          7.76         0.48 o                         
   3   1  16        107.83        106.95         1.66 o                         
   4   1  16         33.94         36.45         1.28 o                         
   5   1  16         17.82         18.24         0.88 o                         
  -8   2  16          6.75          6.59         0.61 o                         
  -7   2  16         24.95         24.23         0.90 o                         
  -6   2  16        432.36        431.48         4.44 o                         
  -5   2  16          1.88          2.16         0.39 o                         
  -4   2  16          0.36          0.87         0.32 o                         
  -3   2  16         44.42         44.80         0.90 o                         
  -2   2  16          3.06          2.54         0.41 o                         
  -1   2  16          2.47          3.37         0.43 o                         
   0   2  16        338.92        332.14         3.87 o                         
   1   2  16         44.52         47.22         1.11 o                         
   2   2  16          5.70          8.69         0.59 o                         
   3   2  16         33.19         34.54         2.34 o                         
   4   2  16        169.93        170.39         2.50 o                         
   5   2  16          0.42         -0.45         0.45 o                         
  -8   3  16         78.62         75.84         1.64 o                         
  -7   3  16         32.60         34.53         1.02 o                         
  -6   3  16         20.89         19.28         0.81 o                         
  -5   3  16          3.65          3.87         0.79 o                         
  -4   3  16         15.15         15.37         0.69 o                         
  -3   3  16        305.21        311.33         3.40 o                         
  -2   3  16         14.41         16.40         0.73 o                         
  -1   3  16         31.46         32.65         1.07 o                         
   0   3  16          1.31          0.98         0.42 o                         
   1   3  16        131.74        130.37         2.19 o                         
   2   3  16         82.63         79.56         1.46 o                         
   3   3  16         10.52         10.12         0.90 o                         
   4   3  16         11.63         12.27         0.93 o                         
   5   3  16          3.68          4.21         0.54 o                         
  -7   4  16        165.39        165.77         2.33 o                         
  -6   4  16        111.22        112.20         1.86 o                         
  -5   4  16          4.70          6.72         0.55 o                         
  -4   4  16          1.80          2.89         0.42 o                         
  -3   4  16         24.88         23.89         0.76 o                         
  -2   4  16        102.57         97.27         1.73 o                         
  -1   4  16        195.73        190.12         2.82 o                         
   0   4  16        202.36        203.25         2.95 o                         
   1   4  16        109.83        105.03         1.97 o                         
   2   4  16         42.15         43.29         1.31 o                         
   3   4  16         33.73         33.14         1.22 o                         
   4   4  16          7.17          8.22         0.73 o                         
   5   4  16         53.62         51.09         1.48 o                         
  -7   5  16        182.08        177.62         2.57 o                         
  -6   5  16          9.94          9.20         0.67 o                         
  -5   5  16         24.28         26.19         0.91 o                         
  -4   5  16         31.94         35.51         1.24 o                         
  -3   5  16          0.11          0.30         0.33 o                         
  -2   5  16        493.06        489.07         4.80 o                         
  -1   5  16         56.69         54.77         1.22 o                         
   0   5  16         70.64         72.65         1.52 o                         
   1   5  16         68.98         63.71         2.40 o                         
   2   5  16         27.48         29.02         1.11 o                         
   3   5  16         23.53         25.87         0.93 o                         
   4   5  16         49.36         50.17         1.22 o                         
  -6   6  16         45.90         47.46         1.23 o                         
  -5   6  16         83.25         80.88         1.60 o                         
  -4   6  16          3.24          3.57         0.48 o                         
  -3   6  16         13.74         14.73         0.87 o                         
  -2   6  16        188.84        182.47         2.61 o                         
  -1   6  16         31.87         30.76         1.00 o                         
   0   6  16         43.25         43.15         1.17 o                         
   1   6  16        141.52        145.44         2.77 o                         
   2   6  16        101.12         97.62         1.70 o                         
   3   6  16         21.88         24.57         1.02 o                         
   4   6  16          0.30          0.08         0.42 o                         
  -6   7  16         20.97         21.47         1.15 o                         
  -5   7  16          0.55          0.97         0.46 o                         
  -4   7  16          2.15          2.69         0.46 o                         
  -3   7  16         35.06         34.32         0.98 o                         
  -2   7  16         82.67         81.79         1.72 o                         
  -1   7  16        173.43        177.32         2.64 o                         
   0   7  16         28.97         31.02         0.89 o                         
   1   7  16          6.66          7.31         0.55 o                         
   2   7  16          5.33          4.82         0.52 o                         
   3   7  16          0.45          0.94         0.42 o                         
  -5   8  16         49.05         45.42         1.18 o                         
  -4   8  16          1.24          1.05         0.42 o                         
  -3   8  16          9.97         10.56         0.73 o                         
  -2   8  16         87.78         88.29         1.62 o                         
  -1   8  16         18.44         19.48         0.88 o                         
   0   8  16        112.30        112.87         1.86 o                         
   1   8  16         33.33         34.61         0.96 o                         
   2   8  16         73.93         69.22         1.38 o                         
  -3   9  16          8.73          9.68         0.71 o                         
  -2   9  16         83.88         84.75         1.64 o                         
  -1   9  16         12.85         13.98         0.78 o                         
   0   9  16        103.00        102.28         1.82 o                         
   1   9  16          3.85          3.16         0.66 o                         
  -7   0  17         35.64         36.70         1.72 o                         
  -5   0  17        197.48        191.77         4.03 o                         
  -3   0  17         39.10         40.58         1.23 o                         
  -1   0  17         71.69         75.08         4.92 o                         
   1   0  17         51.51         53.50         1.85 o                         
   3   0  17        457.96        461.58         7.89 o                         
  -7   1  17        148.18        145.41         2.30 o                         
  -6   1  17         11.35         13.11         0.75 o                         
  -5   1  17          0.00          0.29         0.38 o                         
  -4   1  17        158.86        158.12         2.28 o                         
  -3   1  17         19.96         21.80         0.70 o                         
  -2   1  17         93.48         92.13         1.66 o                         
  -1   1  17          0.14          0.12         0.33 o                         
   0   1  17          1.77          2.52         0.40 o                         
   1   1  17         27.49         29.01         0.92 o                         
   2   1  17         45.78         42.98         1.15 o                         
   3   1  17         19.45         20.36         0.78 o                         
   4   1  17        169.21        169.31         2.73 o                         
  -7   2  17          0.07          0.27         0.44 o                         
  -6   2  17         43.20         43.35         1.11 o                         
  -5   2  17        200.59        202.68         2.58 o                         
  -4   2  17         24.13         24.81         0.90 o                         
  -3   2  17        161.70        157.31         2.04 o                         
  -2   2  17          2.71          2.85         0.45 o                         
  -1   2  17        323.22        326.89         4.67 o                         
   0   2  17         45.22         45.83         1.16 o                         
   1   2  17         83.38         80.87         1.73 o                         
   2   2  17         49.34         45.97         1.49 o                         
   3   2  17         68.38         71.52         1.40 o                         
   4   2  17         15.57         16.17         0.88 o                         
  -7   3  17         38.97         41.23         1.14 o                         
  -6   3  17          0.69          0.89         0.40 o                         
  -5   3  17          1.28          2.40         0.45 o                         
  -4   3  17         64.60         64.77         1.46 o                         
  -3   3  17         31.77         30.59         1.00 o                         
  -2   3  17         70.26         67.26         1.49 o                         
  -1   3  17         61.55         58.31         1.53 o                         
   0   3  17          9.47         10.36         0.70 o                         
   1   3  17          0.01          0.16         0.52 o                         
   2   3  17         75.07         75.47         1.87 o                         
   3   3  17         44.89         45.59         1.38 o                         
   4   3  17          1.21          1.06         0.57 o                         
  -6   4  17         58.06         58.36         1.33 o                         
  -5   4  17        102.88        104.98         1.74 o                         
  -4   4  17          3.88          4.35         0.53 o                         
  -3   4  17          0.44          0.48         0.36 o                         
  -2   4  17         66.06         65.33         1.96 o                         
  -1   4  17        151.12        142.97         4.32 o                         
   0   4  17         92.84         93.04         1.97 o                         
   1   4  17         74.08         74.24         1.95 o                         
   2   4  17          0.70          1.91         0.45 o                         
   3   4  17         16.02         15.49         0.71 o                         
   4   4  17         25.35         23.63         1.35 o                         
  -6   5  17         30.57         29.53         1.00 o                         
  -5   5  17         53.32         53.69         1.32 o                         
  -4   5  17         80.24         77.03         1.60 o                         
  -3   5  17         39.60         40.82         1.22 o                         
  -2   5  17          0.23          1.10         0.44 o                         
  -1   5  17          4.22          5.94         0.67 o                         
   0   5  17          0.11         -0.24         0.59 o                         
   1   5  17         64.87         64.50         1.93 o                         
   2   5  17         15.81         15.96         0.75 o                         
   3   5  17        144.33        145.10         2.65 o                         
  -5   6  17          1.67          1.54         0.45 o                         
  -4   6  17          0.36          0.27         0.37 o                         
  -3   6  17          0.05          0.31         0.49 o                         
  -2   6  17        199.70        193.58         2.89 o                         
  -1   6  17        274.29        276.10         3.75 o                         
   0   6  17        127.60        128.26         2.18 o                         
   1   6  17         71.06         69.38         1.64 o                         
   2   6  17          0.01         -0.31         0.31 o                         
   3   6  17          1.61          1.16         0.64 o                         
  -4   7  17         13.84         14.77         0.77 o                         
  -3   7  17        116.53        111.57         1.99 o                         
  -2   7  17          3.15          3.95         0.47 o                         
  -1   7  17         11.91         13.78         0.67 o                         
   0   7  17          0.26          0.32         0.37 o                         
   1   7  17         20.37         19.72         0.76 o                         
   2   7  17         17.71         20.10         0.92 o                         
  -3   8  17         18.54         14.14         0.97 o                         
  -2   8  17         20.05         20.14         1.06 o                         
  -1   8  17        180.28        179.23         2.51 o                         
   0   8  17         51.55         49.68         1.21 o                         
  -6   0  18        100.02        102.24         2.80 o                         
  -4   0  18        315.39        318.72         5.19 o                         
  -2   0  18         13.16         12.08         1.03 o                         
   0   0  18         14.63         15.84         1.73 o                         
   2   0  18          0.58          0.55         0.68 o                         
  -6   1  18         46.95         44.59         1.33 o                         
  -5   1  18          2.03          1.85         0.45 o                         
  -4   1  18          0.40          0.40         0.37 o                         
  -3   1  18        383.78        370.47         5.14 o                         
  -2   1  18         10.20         11.15         1.00 o                         
  -1   1  18         41.03         39.92         2.14 o                         
   0   1  18          1.52          2.62         0.88 o                         
   1   1  18        105.31        104.61         2.95 o                         
   2   1  18         24.51         20.25         1.01 o                         
   3   1  18          3.94          4.09         0.55 o                         
  -6   2  18        151.86        150.84         2.41 o                         
  -5   2  18         15.15         16.00         0.77 o                         
  -4   2  18         50.71         53.37         1.22 o                         
  -3   2  18         29.68         32.16         1.04 o                         
  -2   2  18         39.62         36.35         1.25 o                         
  -1   2  18         50.32         52.36         1.61 o                         
   0   2  18        204.21        202.06         4.59 o                         
   1   2  18          9.23         10.73         0.84 o                         
   2   2  18         27.11         28.12         1.24 o                         
   3   2  18         30.60         30.82         1.07 o                         
  -6   3  18          8.06          9.01         0.72 o                         
  -5   3  18         51.16         49.93         1.13 o                         
  -4   3  18          1.90          2.39         0.40 o                         
  -3   3  18        189.20        188.77         2.43 o                         
  -2   3  18          5.41          5.57         0.75 o                         
  -1   3  18          1.62          1.93         0.51 o                         
   0   3  18          0.38          0.78         0.53 o                         
   1   3  18         57.30         54.96         1.90 o                         
   2   3  18         22.38         22.73         1.28 o                         
   3   3  18        107.11        108.39         1.84 o                         
  -5   4  18          0.21          0.93         0.38 o                         
  -4   4  18          6.20          6.03         0.63 o                         
  -3   4  18          6.07          5.70         0.55 o                         
  -2   4  18        100.99        104.11         2.60 o                         
  -1   4  18        166.08        166.51         2.96 o                         
   0   4  18        201.34        198.32         3.49 o                         
   1   4  18          2.19          1.65         0.48 o                         
   2   4  18         13.14         13.81         1.14 o                         
  -5   5  18          0.77          1.40         0.50 o                         
  -4   5  18         21.50         22.45         0.89 o                         
  -3   5  18         71.86         65.61         1.39 o                         
  -2   5  18         24.03         24.71         1.26 o                         
  -1   5  18         21.20         23.11         1.13 o                         
   0   5  18         61.48         63.32         1.67 o                         
   1   5  18          4.07          4.08         0.64 o                         
   2   5  18        111.87        106.59         2.46 o                         
  -4   6  18          4.59          5.22         0.62 o                         
  -3   6  18          1.64          1.18         0.45 o                         
  -2   6  18         20.00         22.09         1.24 o                         
  -1   6  18         41.55         38.99         1.46 o                         
   0   6  18         52.25         56.21         1.63 o                         
   1   6  18          0.51         -0.18         0.61 o                         
  -5   0  19         37.86         38.87         1.45 o                         
  -3   0  19         50.50         47.59         1.43 o                         
  -1   0  19        266.67        259.23         7.63 o                         
   1   0  19          0.72         -0.04         1.80 o                         
  -5   1  19          0.07          0.80         0.54 o                         
  -4   1  19        128.29        124.01         1.95 o                         
  -3   1  19         33.69         31.80         0.93 o                         
  -2   1  19          9.30          7.67         0.71 o                         
  -1   1  19          0.23         -0.09         0.47 o                         
   0   1  19         19.47         20.33         1.58 o                         
   1   1  19          0.17          1.17         0.48 o                         
   2   1  19         17.88         19.01         1.17 o                         
  -5   2  19          7.41          7.22         1.58 o                         
  -4   2  19          2.37          2.71         0.44 o                         
  -3   2  19         59.09         57.69         1.63 o                         
  -2   2  19          2.34          3.09         0.76 o                         
  -1   2  19        113.87        115.34         2.46 o                         
   0   2  19          2.54          2.74         0.57 o                         
   1   2  19          0.25          0.47         0.55 o                         
  -4   3  19        344.44        337.23         4.63 o                         
  -3   3  19          6.60          8.23         0.84 o                         
  -2   3  19         18.58         21.05         1.05 o                         
  -1   3  19         25.95         24.68         1.19 o                         
   0   3  19         29.04         27.64         1.53 o                         
   1   3  19         20.78         21.01         1.12 o                         
  -3   4  19         52.76         53.03         1.73 o                         
  -2   4  19         16.13         15.67         1.08 o                         
  -1   4  19        221.51        229.17         4.20 o                         
   0   4  19         13.43         14.40         1.18 o                         
  -2   5  19          0.24         -0.92         1.35 o                         
  -2   0  20         31.11         22.63         3.30 o                         
                                                                                
